# Supplementary material for: Quantitative network mapping of the human kinome interactome reveals new clues for rational kinase inhibitor discovery and individualized cancer therapy
Source: Oncotarget. 2014 May 18;5(11):3697–710. doi: 10.18632/oncotarget.1984 (PMC4116514; doi:10.18632/oncotarget.1984)
Supplement: Supplementary file 2 [file oncotarget-05-3697-s002.xlsx]

## Sheet: Notes
Hubs in human interactome tend to be drug targets
	KSIN_hubs	KSIN_non-hubs
Number of target kinase genes in KSIN	90 KSIN hubs	26 KSIN non-hubs target kinase genes
Number of KSIN genes	468	1872
P-value (Fisher's exact test)	p<2.2e-16
Number of target kinase genes in PPIN	90 PPIN hubs	35 PPIN non-hubs target kinase genes
Number of PPIN genes	2602	10041
P-value (Fisher's exact test)	p<2.2e-16
Number of target kinase genes in 3DPPIN	68 3DPPIN hubs	33 3DPPIN non-hubs target kinase genes
Number of 3DPPIN genes	591	2018
P-value (Fisher's exact test)	p<2.2e-16
Number of adverse side effects related genes in PPIN	122 hubs	319 non-hubs
Number of PPIN genes	2602	10041
P-value (Fisher's exact test)	0.000519
Number of adverse side effects related genes in KSIN	54 hubs	105 non-hubs
Number of KSIN genes	468	1872
P-value (Fisher's exact test)	7.24e-05
Number of adverse side effects related genes in 3DPPIN	47 hubs	75 non-hubs
Number of 3DPPIN genes	591	2018
P-value (Fisher's exact test)	0.000114
	KSIN_hubs	KSIN_non-hubs
Number of drug target genes in KSIN	121 KSIN hubs	288 KSIN non-hubs target genes
Number of KSIN genes	468	1872
Aver_drug target_gene_degree in the DTGN (121 KSIN hubs versus 288 KSIN non-hubs drug target genes)	17.5	29
P-value (Fisher's exact test)	p=2.7e-05
P-value (two-sided Wilcoxon rank sum test)	p=0.066
Number of target genes in PPIN	438 PPIN hubs	1112 PPIN non-hubs target genes
Number of PPIN genes	2602	10041
Aver_drug target_gene_degree in DTGN (464 PPIN hubs versus 1081 PPIN non-hubs target genes)	21.5	36.6
P-value (Fisher's exact test)	p=1.54e-11
P-value (two-sided Wilcoxon rank sum test)	p=1.75e-9
Number of target proteins in 3DPPIN	162 3DPPIN hubs	293 3DPPIN non-hubs target genes
Number of 3DPPIN proteins	591	2018
Aver_drug target_gene_degree in DTGN (162 3DPPIN hubs versus 293 3DPPIN non-hubs target genes)	16.7	20.4
P-value (Fisher's exact test)	p=1.19e-8
P-value (two-sided Wilcoxon rank sum test)	p=0.666

## Sheet: KSIN_Hubs
Gene_symbol (target kinase gene)	KSIN_degree (target kinase gene)					Gene_symbol (drug target gene)	KSIN_degree (drug target gene)			Gene_symbol (drug target gene)	DTPN_degree (drug target gene)
EGFR	32					ERBB2	6			ERBB2	12
IGF1R	6					MAPKAPK2	30			MAPKAPK2	60
INSR	11					CSK	17			CSK	11
FGFR1	25					PIM1	36			PIM1	69
FGFR2	28					CTBP1	8			CTBP1	68
FGFR4	33					FOS	6			FOS	2
ERBB2	6					LIG1	11			LIG1	1
PDGFRB	11					PRKCA	223			PRKCA	18
PRKAA1	48					HIF1A	6			HIF1A	1
PIM1	36					PRKCI	31			PRKCI	2
PRKCA	223					ANXA2	7			ANXA2	10
PRKCB	39					MAPK12	28			MAPK12	32
AKT1	234					ARAF	27			ARAF	33
ADRBK1	33					INSR	11			INSR	21
ABL1	63					MET	14			MET	1
ABL2	12					KRT8	7			KRT8	10
TNK2	23					ABL1	63			ABL1	63
ARAF	27					PDPK1	56			PDPK1	27
ACVR1	18					MAPK1	194			MAPK1	28
ACVR1B	6					ABL2	12			ABL2	43
SRPK2	27					FGFR2	28			FGFR2	8
IKBKB	24					MAPK3	141			MAPK3	17
MTOR	28					RAD51	9			RAD51	25
BRAF	9					S100A11	7			S100A11	7
RAF1	33					TOP2A	6			TOP2A	13
PDPK1	56					PRKACA	333			PRKACA	49
MAPK3	141					ACVR1	18			ACVR1	32
DDR1	23					PRKAR1A	19			PRKAR1A	2
RET	28					CREB1	22			CREB1	18
MAPK1	194					TNK2	23			TNK2	32
PTK2B	69					AURKB	63			AURKB	1
FYN	74					RXRA	12			RXRA	14
SRC	163					RPS6KA1	42			RPS6KA1	2
YES1	32					DYRK1A	10			DYRK1A	1
LCK	71					ROCK1	26			ROCK1	3
GSK3B	123					MAPK8	124			MAPK8	3
MAPK14	100					JAK2	39			JAK2	3
CSNK2A1	227					NOS3	7			NOS3	67
CDK2	255					FGFR1	25			FGFR1	5
MAPK8	124					CDK6	37			CDK6	9
MAPK10	27					ITK	14			ITK	11
TTK	12					CDK5	104			CDK5	12
HCK	10					AKT2	16			AKT2	3
BTK	55					BRAF	9			BRAF	6
PRKACA	333					ESR1	20			ESR1	34
PRKCQ	30					PLD2	6			PLD2	6
MAPKAPK2	30					LYN	44			LYN	2
CSK	17					MAPK14	100			MAPK14	3
SYK	67					CLK1	36			CLK1	2
ZAP70	34					IRS1	12			IRS1	2
ITK	14					MAPK10	27			MAPK10	29
CDK5	104					PPP2CA	6			PPP2CA	13
MAP2K1	13					CLK3	8			CLK3	5
MET	14					PTK2	38			PTK2	49
CDK7	63					CAMK2A	49			CAMK2A	9
MAPK12	28					PTK2B	69			PTK2B	8
AURKA	28					CDK4	104			CDK4	12
CDK4	104					DDR1	23			DDR1	7
LYN	44					JUN	12			JUN	12
CSNK1G2	15					IKBKB	24			IKBKB	14
SGK1	26					SRC	163			SRC	44
PTK2	38					HCK	10			HCK	11
CDK6	37					PKM	8			PKM	16
CDK9	28					ANXA1	8			ANXA1	3
PRKCI	31					RB1	12			RB1	12
DAPK1	8					TTK	12			TTK	3
CAMK2A	49					IGF1R	6			IGF1R	84
CLK1	36					TH	9			TH	11
PRKCD	102					BTK	55			BTK	6
GSG2	6					SYK	67			SYK	11
WEE1	75					FYN	74			FYN	12
AURKB	63					AKT1	234			AKT1	44
ROCK1	26					PRKCQ	30			PRKCQ	23
DAPK3	7					TNNI3	6			TNNI3	2
JAK2	39					RET	28			RET	8
TYK2	18					ROCK2	8			ROCK2	3
RPS6KA1	42					GSK3B	123			GSK3B	83
CHEK1	38					CSNK2A1	227			CSNK2A1	35
PLK1	81					MTOR	28			MTOR	2
MAPK9	53					CSNK1G2	15			CSNK1G2	2
NEK2	34					PRKAA1	48			PRKAA1	42
PDK1	6					CDK7	63			CDK7	16
CSNK2A2	29					ZAP70	34			ZAP70	11
DYRK1A	10					NFKB1	6			NFKB1	10
CAMK4	35					FGFR4	33			FGFR4	5
CLK3	8					AURKA	28			AURKA	58
AKT2	16					PPP2R1A	6			PPP2R1A	4
ROCK2	8					MAP2K1	13			MAP2K1	1
CSNK1G1	8					PSMA6	16			PSMA6	13
CAMK1D	8					LCK	71			LCK	43
						CDC25B	8			CDC25B	12
						PRKCB	39			PRKCB	9
						XRCC4	8			XRCC4	4
						TYK2	18			TYK2	3
						CAMK4	35			CAMK4	5
						SHC1	9			SHC1	11
						ADRBK1	33			ADRBK1	31
						PDGFRB	11			PDGFRB	21
						DAPK1	8			DAPK1	25
						SGK1	26			SGK1	12
						CDK9	28			CDK9	9
						RAF1	33			RAF1	6
						GSG2	6			GSG2	4
						CDK1	8			CDK1	14
						CFL1	7			CFL1	9
						CSNK1G1	8			CSNK1G1	1
						SARS	8			SARS	6
						NOC2L	7			NOC2L	21
						RELA	17			RELA	21
						CDK2	255			CDK2	33
						DAPK3	7			DAPK3	4
						PLK1	81			PLK1	4
						ENO1	7			ENO1	2
						YES1	32			YES1	9
						HLCS	75			HLCS	8
						CTNNB1	21			CTNNB1	3
						EGFR	32			EGFR	26
						AR	11			AR	14
						SRPK2	27			SRPK2	73
						ACVR1B	6			ACVR1B	31
						NR3C1	6			NR3C1	11

## Sheet: KSIN_non-hubs
Gene_symbol (target kinase gene)	KSIN_degree (target kinase gene)						Gene_symbol (drug target gene)	KSIN_degree (all target gene)		Gene_symbol (drug target gene)	DTPN_degree (all target gene)
FGFR3	2						TGM2	1		TGM2	21
PDGFRA	2						CYP3A4	2		CYP3A4	45
ADRBK2	3						SLC12A6	1		SLC12A6	5
ACVRL1	1						GHR	1		GHR	1
FLT3	1						DCK	1		DCK	51
KIT	3						HDAC7	5		HDAC7	1
FLT4	1						CSF2RB	1		CSF2RB	51
KDR	2						FARS2	1		FARS2	6
NTRK1	1						TRPM8	1		TRPM8	3
EPHA2	2						PDE11A	1		PDE11A	1
FLT1	1						KIT	3		KIT	70
CASK	1						GRIN2B	2		GRIN2B	74
DMPK	4						SOD1	1		SOD1	5
PDK2	3						CALM1	1		CALM1	85
CDK8	4						KCNN2	1		KCNN2	13
PDK3	3						BLM	4		BLM	30
TGFBR1	4						CDK8	4		CDK8	9
JAK3	5						ADRBK2	3		ADRBK2	31
CSNK1G3	2						FLT3	1		FLT3	9
CAMK2B	5						SLC25A4	2		SLC25A4	34
MAPKAPK3	5						RHOB	1		RHOB	1
MST4	3						RXRG	5		RXRG	11
CAMK1G	1						INCENP	1		INCENP	1
PDK4	2						PDGFRA	2		PDGFRA	12
IRAK4	3						SNAP25	1		SNAP25	1
CAMK2G	4						AXIN1	1		AXIN1	8
							PLD1	2		PLD1	6
							QDPR	1		QDPR	166
							CRAT	1		CRAT	17
							CAT	3		CAT	46
							ADRB1	1		ADRB1	41
							FGA	1		FGA	62
							HDAC3	4		HDAC3	4
							GAD1	1		GAD1	105
							PPP2R5C	2		PPP2R5C	4
							IL2RB	1		IL2RB	13
							CSNK1G3	2		CSNK1G3	6
							GAPDH	5		GAPDH	160
							IGFBP3	1		IGFBP3	3
							BCL2	5		BCL2	2
							NDUFB2	1		NDUFB2	136
							CKM	2		CKM	54
							HLA-B	1		HLA-B	18
							PRDX6	1		PRDX6	7
							DGKA	2		DGKA	9
							HLA-A	2		HLA-A	3
							PTPN1	5		PTPN1	14
							SLC6A2	1		SLC6A2	56
							PMAIP1	1		PMAIP1	27
							PIK3C3	2		PIK3C3	1
							CACNA1C	2		CACNA1C	48
							PDE3B	1		PDE3B	7
							F3	2		F3	5
							THRB	2		THRB	2
							RPLP2	1		RPLP2	15
							F5	1		F5	11
							DAPP1	3		DAPP1	6
							RHOA	2		RHOA	21
							TYR	1		TYR	140
							PDE4C	2		PDE4C	15
							SCN5A	2		SCN5A	60
							IMPDH2	1		IMPDH2	160
							HNF4A	4		HNF4A	19
							RRM2B	1		RRM2B	8
							SPR	2		SPR	30
							CD44	3		CD44	1
							SDC2	1		SDC2	4
							PAH	1		PAH	20
							MST4	3		MST4	1
							DGKD	1		DGKD	9
							ALDH5A1	1		ALDH5A1	162
							PAICS	1		PAICS	18
							PDE5A	2		PDE5A	52
							FLT4	1		FLT4	9
							GJA1	3		GJA1	8
							CA9	1		CA9	33
							ACACB	1		ACACB	13
							PDHA2	4		PDHA2	136
							SEC14L2	1		SEC14L2	15
							PLEKHA4	1		PLEKHA4	6
							PBRM1	1		PBRM1	4
							AGTR1	1		AGTR1	3
							KCNJ1	2		KCNJ1	11
							EIF4E	2		EIF4E	2
							NR1H4	2		NR1H4	1
							PRDX5	1		PRDX5	7
							MAPK8IP1	2		MAPK8IP1	3
							CYTH2	1		CYTH2	30
							C1R	1		C1R	78
							SLC12A1	2		SLC12A1	15
							STAT5B	4		STAT5B	9
							PDK2	3		PDK2	49
							ALOX5	4		ALOX5	57
							PARK7	3		PARK7	6
							EGLN2	1		EGLN2	22
							TFPI	1		TFPI	8
							CA5B	1		CA5B	29
							PIK3R1	3		PIK3R1	9
							APP	5		APP	2
							CTPS1	2		CTPS1	2
							NDUFB4	1		NDUFB4	136
							HDAC6	1		HDAC6	4
							HSP90AA1	4		HSP90AA1	53
							PDC	1		PDC	34
							GSN	4		GSN	1
							NR1I2	1		NR1I2	18
							CCNA2	1		CCNA2	1
							GSTP1	3		GSTP1	67
							IGF2R	1		IGF2R	49
							EEF2	1		EEF2	27
							PPARG	4		PPARG	28
							JAK3	5		JAK3	3
							MED1	4		MED1	1
							NDUFS4	1		NDUFS4	136
							PDE4B	2		PDE4B	42
							TRPV1	3		TRPV1	12
							TUBB3	1		TUBB3	11
							BLVRA	2		BLVRA	156
							CCND1	4		CCND1	6
							MAP2	3		MAP2	3
							FLT1	1		FLT1	7
							IL2RA	1		IL2RA	13
							CD3G	1		CD3G	14
							KCND2	2		KCND2	20
							RARA	4		RARA	6
							CDH5	1		CDH5	2
							FPR1	2		FPR1	4
							FCGR2C	3		FCGR2C	32
							SLC12A2	2		SLC12A2	9
							CD33	1		CD33	11
							AARS2	1		AARS2	12
							KDR	2		KDR	9
							DUT	1		DUT	4
							SSTR2	1		SSTR2	3
							GRIN2A	2		GRIN2A	109
							HSPA8	1		HSPA8	50
							HRH1	5		HRH1	76
							KCNH2	3		KCNH2	58
							ABCC1	1		ABCC1	1
							NOS2	2		NOS2	65
							LRP1	3		LRP1	23
							CDK16	4		CDK16	1
							LY96	1		LY96	19
							BDKRB2	3		BDKRB2	1
							NCOA2	5		NCOA2	13
							PYCR1	2		PYCR1	154
							TBXA2R	5		TBXA2R	1
							HDAC9	2		HDAC9	2
							NR0B2	1		NR0B2	31
							RRM2	1		RRM2	11
							NMT1	2		NMT1	1
							KCNMA1	1		KCNMA1	39
							ARPC5	1		ARPC5	6
							PTPN6	4		PTPN6	14
							NR1H3	1		NR1H3	6
							CDK5R1	1		CDK5R1	4
							ACP1	1		ACP1	6
							NDE1	2		NDE1	4
							HHEX	1		HHEX	1
							ITGA4	1		ITGA4	13
							PDE6G	1		PDE6G	8
							PDK3	3		PDK3	4
							MMP14	2		MMP14	21
							KCNK3	2		KCNK3	15
							ABCB1	2		ABCB1	31
							HSD17B10	1		HSD17B10	156
							MKL1	3		MKL1	2
							GPI	1		GPI	8
							KDM5D	2		KDM5D	22
							CHRM2	1		CHRM2	59
							ITGB2	5		ITGB2	1
							TUBA1C	1		TUBA1C	13
							VTN	3		VTN	13
							DSTN	2		DSTN	9
							RAC1	3		RAC1	21
							ADRB2	4		ADRB2	39
							NR1I3	1		NR1I3	3
							MAPKAPK3	5		MAPKAPK3	1
							FCGR2A	4		FCGR2A	32
							ITGB1	3		ITGB1	8
							AHR	1		AHR	18
							ESR2	1		ESR2	13
							TOP1	3		TOP1	14
							NNT	1		NNT	151
							KCNQ1	1		KCNQ1	9
							HSP90AB1	4		HSP90AB1	51
							TYMS	2		TYMS	33
							KRAS	1		KRAS	10
							ITPKA	1		ITPKA	69
							CYP19A1	1		CYP19A1	1
							PLG	2		PLG	21
							CACNA1H	1		CACNA1H	54
							PPP1CA	4		PPP1CA	4
							FURIN	1		FURIN	1
							HDAC1	1		HDAC1	4
							PIN1	3		PIN1	2
							CYP17A1	1		CYP17A1	139
							SLC12A3	2		SLC12A3	10
							ARPC1B	2		ARPC1B	6
							KARS	1		KARS	4
							CD3E	1		CD3E	14
							GRIN1	2		GRIN1	73
							ACVRL1	1		ACVRL1	31
							RPL11	1		RPL11	15
							PYGB	1		PYGB	51
							NTRK1	1		NTRK1	26
							IFNAR1	2		IFNAR1	1
							ASIC1	1		ASIC1	15
							KCNC4	3		KCNC4	9
							CANX	1		CANX	18
							PDHA1	5		PDHA1	136
							PRKAB1	1		PRKAB1	14
							ABCA1	2		ABCA1	36
							PDE3A	2		PDE3A	15
							APOE	1		APOE	2
							NFKB2	3		NFKB2	2
							FGF2	1		FGF2	11
							MMP2	1		MMP2	22
							CASP3	1		CASP3	5
							CTLA4	1		CTLA4	47
							GLO1	1		GLO1	45
							THRA	1		THRA	2
							CD247	2		CD247	14
							OPRD1	1		OPRD1	31
							ACACA	3		ACACA	8
							AQP1	1		AQP1	6
							CD4	1		CD4	8
							PDE4D	3		PDE4D	33
							PDE10A	1		PDE10A	9
							NDUFA13	1		NDUFA13	136
							NMNAT1	1		NMNAT1	54
							PYCR2	1		PYCR2	154
							GRIA1	4		GRIA1	81
							KCNJ3	1		KCNJ3	15
							MAOA	1		MAOA	80
							TNF	1		TNF	30
							AVPR2	1		AVPR2	2
							PARP1	1		PARP1	4
							TPR	1		TPR	28
							HDAC2	1		HDAC2	6
							ATP1A1	1		ATP1A1	18
							RPL13A	1		RPL13A	15
							DNMT1	4		DNMT1	2
							CACNB2	1		CACNB2	37
							LDHA	1		LDHA	158
							FARSA	1		FARSA	6
							GLRB	1		GLRB	30
							FCGR2B	3		FCGR2B	38
							CAD	3		CAD	18
							DBNL	2		DBNL	10
							PIK3R3	1		PIK3R3	6
							GSTA4	2		GSTA4	37
							ACE	1		ACE	8
							SMPD1	1		SMPD1	12
							DDX6	1		DDX6	5
							CD46	1		CD46	47
							TLR4	1		TLR4	19
							KCNK9	1		KCNK9	15
							CASK	1		CASK	15
							OPRM1	1		OPRM1	23
							RARG	2		RARG	11
							EPRS	1		EPRS	86
							TUBG1	2		TUBG1	5
							MME	1		MME	3
							GPX1	2		GPX1	118
							PTGIR	1		PTGIR	10
							VDAC1	2		VDAC1	3
							HMOX1	1		HMOX1	176
							CHRNA7	1		CHRNA7	22
							VDR	4		VDR	3
							PDE4A	1		PDE4A	22
							GMPS	1		GMPS	100
							PPARA	3		PPARA	5
							PLAU	1		PLAU	25
							PLA2G4A	1		PLA2G4A	10
							DMPK	4		DMPK	1
							FBP1	1		FBP1	18
							PSMA7	3		PSMA7	13
							ITGB3	4		ITGB3	20
							LIG3	1		LIG3	1
							SLC9A1	4		SLC9A1	8
							SLC6A4	1		SLC6A4	61
							CFTR	5		CFTR	82
							PGR	4		PGR	10
							EPHA2	2		EPHA2	33
							HDAC8	5		HDAC8	7
							NCOA1	2		NCOA1	38
							FGFR3	2		FGFR3	5

## Sheet: PPIN_hubs
Gene_symbol (target kinase gene)	PPIN_degree (target kinase gene)								Gene_symbol (drug target gene)	PPIN_degree (drug target gene)			Gene_symbol (drug target gene)	DTPN_degree (drug target gene)
EGFR	288	hubs							TNFSF11	32			TNFSF11	2
IGF1R	66	hubs							TGM2	63			TGM2	21
INSR	79	hubs							HSPA5	130			HSPA5	10
FGFR1	55	hubs							GHR	39			GHR	1
FGFR3	39	hubs							PDHB	19			PDHB	149
FGFR2	54	hubs							ELN	25			ELN	1
ERBB2	129	hubs							ERBB2	129			ERBB2	12
PDGFRA	30	hubs							HDAC7	85			HDAC7	1
PDGFRB	81	hubs							MAPKAPK2	33			MAPKAPK2	60
PIM1	28	hubs							CSF2RB	28			CSF2RB	51
PRKCA	211	hubs							ACTR2	23			ACTR2	6
PRKCB	82	hubs							CSK	62			CSK	11
AKT1	143	hubs							POLA2	30			POLA2	1
ADRBK1	48	hubs							CCL2	20			CCL2	6
ABL1	255	hubs							KIT	61			KIT	70
ABL2	33	hubs							PIM1	28			PIM1	69
TNK2	47	hubs							GRIN2B	46			GRIN2B	74
ARAF	38	hubs							PNP	21			PNP	10
ACVR1	57	hubs							SOD1	19			SOD1	5
ACVR1B	22	hubs							CALM1	303			CALM1	85
IKBKB	126	hubs							BLM	44			BLM	30
MTOR	60	hubs							CDK8	64			CDK8	9
KIT	61	hubs							RAP2A	34			RAP2A	25
KDR	50	hubs							PSMA3	149			PSMA3	13
BRAF	32	hubs							CTBP1	84			CTBP1	68
RAF1	124	hubs							RHOB	28			RHOB	1
PDPK1	46	hubs							RXRG	33			RXRG	11
MAPK3	161	hubs							TF	37			TF	1
CSF1R	18	hubs							PSMB1	41			PSMB1	15
RET	38	hubs							PDGFRA	30			PDGFRA	12
NTRK1	59	hubs							CPE	18			CPE	12
MAPK1	213	hubs							SNAP25	35			SNAP25	1
PTK2B	66	hubs							AXIN1	65			AXIN1	8
EPHA2	31	hubs							PLD1	24			PLD1	6
FYN	291	hubs							FOS	144			FOS	2
SRC	383	hubs							QDPR	26			QDPR	166
YES1	43	hubs							HTR2A	18			HTR2A	59
LCK	131	hubs							ACTA1	138			ACTA1	68
FLT1	24	hubs							FGA	19			FGA	62
GSK3B	225	hubs							HDAC3	206			HDAC3	4
MAPK14	154	hubs							ESRRA	37			ESRRA	5
CSNK2A1	371	hubs							IL2RB	29			IL2RB	13
CDK2	119	hubs							PRKCA	211			PRKCA	18
MAPK8	123	hubs							SHMT2	21			SHMT2	81
MAPK10	26	hubs							GAPDH	113			GAPDH	160
HCK	65	hubs							IGFBP3	28			IGFBP3	3
BTK	68	hubs							HIF1A	102			HIF1A	1
PRKACA	174	hubs							PRKCI	54			PRKCI	2
CASK	59	hubs							ANXA2	61			ANXA2	10
DMPK	18	hubs							BCL2	81			BCL2	2
PRKCQ	26	hubs							GNB1	44			GNB1	8
MAPKAPK2	33	hubs							HLA-B	279			HLA-B	18
CSK	62	hubs							MAPK12	19			MAPK12	32
SYK	105	hubs							PYGM	25			PYGM	91
ZAP70	63	hubs							HLA-A	38			HLA-A	3
ITK	30	hubs							PTPN1	59			PTPN1	14
CDK5	53	hubs							CHD1	18			CHD1	1
MAP2K1	50	hubs							ARAF	38			ARAF	33
MET	48	hubs							INSR	79			INSR	21
CDK7	51	hubs							MET	48			MET	1
MAPK12	19	hubs							KRT8	38			KRT8	10
AURKA	58	hubs							CACNA1C	21			CACNA1C	48
CDK4	124	hubs							B2M	21			B2M	21
LYN	110	hubs							THRB	64			THRB	2
SGK1	79	hubs							RPLP2	27			RPLP2	15
PTK2	123	hubs							ABL1	255			ABL1	63
CDK6	81	hubs							PDPK1	46			PDPK1	27
CDK8	64	hubs							ALDOA	25			ALDOA	2
CDK9	124	hubs							MAPK1	213			MAPK1	28
PRKCI	54	hubs							ABL2	33			ABL2	43
TGFBR1	154	hubs							FGFR2	54			FGFR2	8
DAPK1	28	hubs							CTSL1	26			CTSL1	7
CAMK2A	50	hubs							F2	40			F2	34
PRKCD	114	hubs							NAGK	19			NAGK	7
WEE1	26	hubs							ATP5C1	29			ATP5C1	8
AURKB	59	hubs							RHOA	109			RHOA	21
ROCK1	29	hubs							SCN5A	33			SCN5A	60
JAK2	109	hubs							IMPDH2	23			IMPDH2	160
JAK3	41	hubs							HNF4A	41			HNF4A	19
TYK2	36	hubs							MAP1A	25			MAP1A	3
RPS6KA1	54	hubs							MAPK3	161			MAPK3	17
CHEK1	50	hubs							ATP5A1	36			ATP5A1	8
PLK1	148	hubs							RAD51	68			RAD51	25
MAPK9	61	hubs							CD44	52			CD44	1
NEK2	22	hubs							PRLR	20			PRLR	4
CSNK2A2	108	hubs							SDC2	33			SDC2	4
AKT2	36	hubs							RAB6A	23			RAB6A	21
TEK	26	hubs							TAP1	21			TAP1	49
IRAK4	20	hubs							TOP2A	42			TOP2A	13
CAMK2G	30	hubs							PRKACA	174			PRKACA	49
									ACVR1	57			ACVR1	32
									PPIA	32			PPIA	22
									GCDH	85			GCDH	27
									PRKAR1A	74			PRKAR1A	2
									GLUD1	19			GLUD1	275
									CREB1	92			CREB1	18
									PAICS	27			PAICS	18
									CTSA	45			CTSA	30
									FASN	24			FASN	2
									BAG1	30			BAG1	1
									GJA1	23			GJA1	8
									TNK2	47			TNK2	32
									AURKB	59			AURKB	1
									RXRA	117			RXRA	14
									RPL3	39			RPL3	15
									RPS6KA1	54			RPS6KA1	2
									CACNA1A	86			CACNA1A	27
									IL3RA	18			IL3RA	4
									PHYH	91			PHYH	32
									SERPINA5	21			SERPINA5	19
									PPP4C	59			PPP4C	5
									S100B	22			S100B	30
									PBRM1	23			PBRM1	4
									AGTR1	19			AGTR1	3
									ROCK1	29			ROCK1	3
									MAPK8	123			MAPK8	3
									EIF4E	36			EIF4E	2
									NR1H4	25			NR1H4	1
									MAPK8IP1	29			MAPK8IP1	3
									MIF	31			MIF	29
									C1QA	25			C1QA	32
									CYTH2	21			CYTH2	30
									TUBA4A	77			TUBA4A	12
									JAK2	109			JAK2	3
									MYL12A	18			MYL12A	2
									STAT5B	54			STAT5B	9
									PCMT1	18			PCMT1	7
									COL1A1	37			COL1A1	3
									PARK7	35			PARK7	6
									PAFAH1B3	37			PAFAH1B3	2
									SKP1	110			SKP1	2
									PSMB6	22			PSMB6	13
									PSMA2	92			PSMA2	13
									POLA1	20			POLA1	9
									NOS3	37			NOS3	67
									RXRB	54			RXRB	16
									HSPA1A	130			HSPA1A	49
									FGFR1	55			FGFR1	5
									PIK3R1	254			PIK3R1	9
									CDK6	81			CDK6	9
									RPL23A	41			RPL23A	15
									ITK	30			ITK	11
									APP	120			APP	2
									CTPS1	26			CTPS1	2
									CDK5	53			CDK5	12
									HDAC6	121			HDAC6	4
									HSP90AA1	253			HSP90AA1	53
									RPL23	36			RPL23	15
									ACAT1	19			ACAT1	6
									GSN	37			GSN	1
									NR1I2	26			NR1I2	18
									CD2	21			CD2	56
									CCNA2	63			CCNA2	1
									GSTP1	23			GSTP1	67
									AKT2	36			AKT2	3
									IGF2R	18			IGF2R	49
									BRAF	32			BRAF	6
									F10	18			F10	28
									PPIB	23			PPIB	27
									EEF2	34			EEF2	27
									ATIC	18			ATIC	21
									PPARG	90			PPARG	28
									HADHA	34			HADHA	136
									JAK3	41			JAK3	3
									ESR1	213			ESR1	34
									TUBB1	21			TUBB1	12
									MED1	87			MED1	1
									TUBB3	33			TUBB3	11
									COPG1	31			COPG1	4
									ATP5B	32			ATP5B	8
									AIFM1	44			AIFM1	27
									TARS	22			TARS	2
									PLD2	35			PLD2	6
									CCND1	85			CCND1	6
									NME2	68			NME2	21
									PSMA1	72			PSMA1	13
									GNAS	50			GNAS	2
									CYCS	39			CYCS	34
									MAP2	18			MAP2	3
									LYN	110			LYN	2
									MAPK14	154			MAPK14	3
									IRS1	76			IRS1	2
									ITGAV	27			ITGAV	8
									SERPINB2	73			SERPINB2	16
									FLT1	24			FLT1	7
									PCK1	64			PCK1	1
									MAPK10	26			MAPK10	29
									PPP2CA	126			PPP2CA	13
									TOP2B	22			TOP2B	26
									F2R	20			F2R	1
									KAT2B	130			KAT2B	7
									NRIP1	56			NRIP1	1
									TLR2	23			TLR2	4
									SERPINA1	33			SERPINA1	2
									PMS2	37			PMS2	50
									RARA	107			RARA	6
									CDH5	23			CDH5	2
									PTK2	123			PTK2	49
									CAMK2A	50			CAMK2A	9
									KDR	50			KDR	9
									FNTA	18			FNTA	11
									PTK2B	66			PTK2B	8
									PSMB5	45			PSMB5	15
									TUBB4B	34			TUBB4B	11
									KIF5B	40			KIF5B	49
									PIK3R2	48			PIK3R2	6
									ELANE	32			ELANE	2
									CDK4	124			CDK4	12
									GSTK1	91			GSTK1	37
									PSMD14	38			PSMD14	12
									COL2A1	31			COL2A1	3
									TNFRSF1B	110			TNFRSF1B	13
									HSPA8	175			HSPA8	50
									IKBKB	126			IKBKB	14
									CTSD	24			CTSD	60
									SRC	383			SRC	44
									HCK	65			HCK	11
									PKM	54			PKM	16
									IL2RG	29			IL2RG	2
									DPP4	18			DPP4	53
									LRP1	69			LRP1	23
									SIRT5	55			SIRT5	63
									ANXA1	47			ANXA1	3
									L3MBTL1	20			L3MBTL1	12
									RB1	196			RB1	12
									VARS	21			VARS	2
									NCOA2	68			NCOA2	13
									PPP3CA	33			PPP3CA	19
									PSMB3	36			PSMB3	13
									TUBB2B	26			TUBB2B	4
									TUBA1A	92			TUBA1A	17
									RPL5	42			RPL5	5
									F8	18			F8	15
									PFAS	18			PFAS	114
									HDAC9	72			HDAC9	2
									NR0B2	55			NR0B2	31
									PSMD1	52			PSMD1	4
									PTPN6	105			PTPN6	14
									NR1H3	26			NR1H3	6
									A2M	69			A2M	3
									MTNR1B	20			MTNR1B	10
									CDK5R1	27			CDK5R1	4
									ACP1	22			ACP1	6
									PSMA5	34			PSMA5	13
									IGF1R	66			IGF1R	84
									RYR1	19			RYR1	8
									ITGA4	18			ITGA4	13
									CSF3R	21			CSF3R	1
									BTK	68			BTK	6
									SYK	105			SYK	11
									FYN	291			FYN	12
									AKT1	143			AKT1	44
									SLC25A5	30			SLC25A5	2
									PRKCQ	26			PRKCQ	23
									MMP14	28			MMP14	21
									TPI1	21			TPI1	19
									PIK3CG	29			PIK3CG	24
									ITGB2	47			ITGB2	1
									TUBA1C	25			TUBA1C	13
									VTN	39			VTN	13
									RAC1	162			RAC1	21
									RPL8	27			RPL8	15
									RET	38			RET	8
									ADRB2	42			ADRB2	39
									NOS1	35			NOS1	160
									PLA2G2A	22			PLA2G2A	24
									GSK3B	225			GSK3B	83
									ITGB1	90			ITGB1	8
									AHR	36			AHR	18
									CSNK2A1	371			CSNK2A1	35
									ESR2	48			ESR2	13
									MTOR	60			MTOR	2
									TOP1	69			TOP1	14
									KCNQ1	24			KCNQ1	9
									TUBA3C	53			TUBA3C	11
									GRIN2D	34			GRIN2D	72
									PFN2	39			PFN2	5
									TUBB	116			TUBB	16
									FTH1	33			FTH1	3
									HSP90AB1	144			HSP90AB1	51
									KRAS	21			KRAS	10
									CTSB	33			CTSB	1
									GLUL	19			GLUL	115
									SETD7	22			SETD7	7
									VWF	22			VWF	10
									CDK7	51			CDK7	16
									PLG	58			PLG	21
									PPP1CA	242			PPP1CA	4
									FURIN	33			FURIN	1
									S100A1	21			S100A1	5
									HDAC1	433			HDAC1	4
									PIN1	149			PIN1	2
									ZAP70	63			ZAP70	11
									GP1BA	20			GP1BA	47
									NME1	26			NME1	77
									ARF6	134			ARF6	39
									PLAUR	22			PLAUR	16
									NFKB1	187			NFKB1	10
									CSF1R	18			CSF1R	11
									CD3E	24			CD3E	14
									GRIN1	51			GRIN1	73
									RPL11	34			RPL11	15
									MGMT	69			MGMT	13
									CKB	22			CKB	5
									AURKA	58			AURKA	58
									NTRK1	59			NTRK1	26
									IFNAR1	27			IFNAR1	1
									CANX	69			CANX	18
									PPP2R1A	121			PPP2R1A	4
									CASP1	43			CASP1	5
									PRKAB1	159			PRKAB1	14
									ABCA1	47			ABCA1	36
									MAP2K1	50			MAP2K1	1
									CRP	20			CRP	1
									APOE	29			APOE	2
									GOT2	31			GOT2	120
									NFKB2	145			NFKB2	2
									FGF2	30			FGF2	11
									DCD	18			DCD	3
									MMP2	42			MMP2	22
									PSMA6	63			PSMA6	13
									LCK	131			LCK	43
									CDC25B	29			CDC25B	12
									CASP3	152			CASP3	5
									THRA	71			THRA	2
									CD247	41			CD247	14
									MTNR1A	26			MTNR1A	10
									ACACA	18			ACACA	8
									MTHFD1	20			MTHFD1	159
									PRKCB	82			PRKCB	9
									XRCC4	22			XRCC4	4
									CD4	83			CD4	8
									PTPRS	26			PTPRS	4
									NGFRAP1	22			NGFRAP1	63
									PSMA4	43			PSMA4	13
									FTL	51			FTL	3
									GRIA1	25			GRIA1	81
									TNF	56			TNF	30
									EGLN3	19			EGLN3	22
									TYK2	36			TYK2	3
									NRP1	21			NRP1	5
									PARP1	138			PARP1	4
									SHC1	140			SHC1	11
									TPR	23			TPR	28
									PSMD2	72			PSMD2	4
									NID1	22			NID1	9
									HDAC2	296			HDAC2	6
									ADRBK1	48			ADRBK1	31
									ATP1A1	25			ATP1A1	18
									VEGFA	25			VEGFA	38
									PDGFRB	81			PDGFRB	21
									RPL13A	18			RPL13A	15
									SCN9A	188			SCN9A	31
									DNMT1	71			DNMT1	2
									LDHA	26			LDHA	158
									PSMB4	31			PSMB4	13
									RARB	21			RARB	6
									DAPK1	28			DAPK1	25
									SGK1	79			SGK1	12
									SCNN1A	18			SCNN1A	8
									SDHA	19			SDHA	37
									COL1A2	20			COL1A2	3
									LRP2	47			LRP2	21
									CDK9	124			CDK9	9
									SLC25A6	35			SLC25A6	2
									FCGR2B	20			FCGR2B	38
									CAD	35			CAD	18
									DBNL	22			DBNL	10
									PIK3R3	35			PIK3R3	6
									RAF1	124			RAF1	6
									CDK1	137			CDK1	14
									RTCA	23			RTCA	26
									CFL1	52			CFL1	9
									RBM14	26			RBM14	69
									SNRPA	27			SNRPA	2
									DRD2	22			DRD2	58
									NOC2L	18			NOC2L	21
									PPARD	31			PPARD	17
									RELA	280			RELA	21
									PSMB7	25			PSMB7	13
									CDK2	119			CDK2	33
									TLR4	40			TLR4	19
									HRAS	73			HRAS	28
									HPRT1	19			HPRT1	10
									CASK	59			CASK	15
									ARF1	40			ARF1	53
									RARG	33			RARG	11
									HSP90B1	54			HSP90B1	51
									APEX1	45			APEX1	2
									EPRS	31			EPRS	86
									TUBG1	43			TUBG1	5
									PPP2CB	80			PPP2CB	9
									MME	79			MME	3
									RPL15	20			RPL15	15
									IMMT	68			IMMT	55
									VDAC1	48			VDAC1	3
									PLK1	148			PLK1	4
									MAF	21			MAF	5
									ENO1	43			ENO1	2
									YES1	43			YES1	9
									PPP2R2A	41			PPP2R2A	4
									S100A4	22			S100A4	5
									VDR	90			VDR	3
									TUBB4A	61			TUBB4A	11
									DUSP23	21			DUSP23	1
									NR1H2	47			NR1H2	5
									TLR9	24			TLR9	3
									PPARA	39			PPARA	5
									PLAU	20			PLAU	25
									PLA2G4A	18			PLA2G4A	10
									HSPG2	32			HSPG2	5
									ACTR3	20			ACTR3	6
									GZMB	21			GZMB	47
									CTSG	25			CTSG	1
									DMPK	18			DMPK	1
									CEACAM1	18			CEACAM1	47
									CAST	21			CAST	7
									CALR	55			CALR	27
									PIK3CA	51			PIK3CA	3
									PSMA7	68			PSMA7	13
									ITGB3	49			ITGB3	20
									CTNNB1	257			CTNNB1	3
									CFTR	49			CFTR	82
									EGFR	288			EGFR	26
									AR	160			AR	14
									VAMP2	25			VAMP2	2
									PGR	56			PGR	10
									EPHA2	31			EPHA2	33
									ACVR1B	22			ACVR1B	31
									HDAC8	66			HDAC8	7
									TUBA1B	32			TUBA1B	13
									NCOA1	78			NCOA1	38
									ARPC2	38			ARPC2	6
									PLAT	28			PLAT	16
									PRKAB2	33			PRKAB2	14
									FGFR3	39			FGFR3	5
									PRDX2	27			PRDX2	4
									NR3C1	169			NR3C1	11

## Sheet: PPIN_non-hubs
Gene_symbol (target kinase gene)	PPIN_degree (target kinase gene)								Gene_symbol (drug target gene)	PPIN_degree (drug target gene)			Gene_symbol (drug target gene)	DTPN_degree (drug target gene)
FGFR4	17	nonhubs							GRIK1	5			GRIK1	71
ADRBK2	7	nonhubs							GLRX	6			GLRX	37
ACVRL1	9	nonhubs							PROZ	1			PROZ	12
AMHR2	3	nonhubs							HIBCH	2			HIBCH	8
SRPK2	16	nonhubs							ADORA2B	7			ADORA2B	7
FLT3	16	nonhubs							UQCRC2	12			UQCRC2	14
FLT4	12	nonhubs							CYP3A4	5			CYP3A4	45
DDR1	17	nonhubs							EGLN1	16			EGLN1	23
TTK	14	nonhubs							SLC12A6	3			SLC12A6	5
CSNK1G2	9	nonhubs							CXCL9	6			CXCL9	3
PDK2	10	nonhubs							RABGGTA	2			RABGGTA	28
PDK3	3	nonhubs							POLE2	11			POLE2	8
STK17B	2	nonhubs							IMPA1	1			IMPA1	4
CLK1	12	nonhubs							SLC23A1	4			SLC23A1	22
GSG2	3	nonhubs							ALDH1B1	3			ALDH1B1	136
DAPK3	14	nonhubs							DCK	6			DCK	51
CSNK1G3	1	nonhubs							CHRNA2	2			CHRNA2	21
CAMK2B	13	nonhubs							MMAA	1			MMAA	9
EPHB4	5	nonhubs							LRRCC1	3			LRRCC1	2
ERN1	15	nonhubs							MYL6B	6			MYL6B	2
PDK1	14	nonhubs							CELA1	6			CELA1	20
DYRK1A	11	nonhubs							ACOX1	3			ACOX1	27
CAMK4	9	nonhubs							PTGER3	1			PTGER3	5
CLK3	9	nonhubs							DDC	2			DDC	51
SLK	4	nonhubs							GRID2	10			GRID2	67
MAPKAPK3	17	nonhubs							SCN3A	2			SCN3A	29
MST4	5	nonhubs							HSD17B7	5			HSD17B7	136
EPHA7	11	nonhubs							CKMT2	8			CKMT2	5
CAMK1G	1	nonhubs							ASL	5			ASL	20
ROCK2	9	nonhubs							TRBC1	1			TRBC1	3
CSNK1G1	7	nonhubs							COX6C	4			COX6C	24
MERTK	9	nonhubs							NDUFV2	3			NDUFV2	136
PDK4	3	nonhubs							STS	1			STS	3
CAMK1D	10	nonhubs							ATP6V1D	2			ATP6V1D	7
MAP3K9	1	nonhubs							RFK	2			RFK	61
									PREP	9			PREP	11
									FARS2	5			FARS2	6
									NPPB	5			NPPB	8
									OGDH	6			OGDH	136
									VKORC1L1	1			VKORC1L1	12
									PTCRA	4			PTCRA	1
									GRM7	10			GRM7	67
									PRSS3	4			PRSS3	7
									ABCC2	10			ABCC2	32
									SLC7A8	3			SLC7A8	18
									MUT	3			MUT	9
									IFNAR2	16			IFNAR2	1
									CTSK	5			CTSK	1
									MMP25	2			MMP25	21
									IGHG2	1			IGHG2	50
									ESRRG	14			ESRRG	22
									KCNN2	2			KCNN2	13
									NDUFA9	9			NDUFA9	136
									F13A1	13			F13A1	1
									SULT2B1	2			SULT2B1	10
									ADRBK2	7			ADRBK2	31
									FLT3	16			FLT3	9
									SI	2			SI	8
									SLC25A4	13			SLC25A4	34
									PDE1A	3			PDE1A	23
									REG1A	2			REG1A	14
									ALPPL2	1			ALPPL2	2
									BAAT	2			BAAT	29
									SYT2	5			SYT2	2
									MMP11	2			MMP11	21
									SRR	1			SRR	52
									FGF4	5			FGF4	2
									SULT1E1	12			SULT1E1	10
									ACADM	5			ACADM	28
									GABBR1	17			GABBR1	3
									GSTZ1	6			GSTZ1	45
									HNF4G	12			HNF4G	6
									DHRS4	1			DHRS4	15
									RPIA	7			RPIA	26
									INCENP	11			INCENP	1
									PCCB	2			PCCB	10
									AMD1	1			AMD1	10
									GLP2R	2			GLP2R	2
									CA4	5			CA4	37
									FOLH1	3			FOLH1	67
									OXCT1	2			OXCT1	25
									HIF1AN	14			HIF1AN	5
									PROC	14			PROC	12
									CHRNB3	1			CHRNB3	12
									GCK	4			GCK	17
									GSS	4			GSS	141
									NR3C2	15			NR3C2	25
									WARS	12			WARS	1
									B4GALT2	1			B4GALT2	7
									CA11	1			CA11	29
									TACR1	5			TACR1	4
									CSAD	9			CSAD	59
									MMP13	8			MMP13	21
									CYP2C18	3			CYP2C18	29
									ARPC3	16			ARPC3	6
									CHRM4	3			CHRM4	49
									LIG1	9			LIG1	1
									LCT	3			LCT	73
									NDUFA12	2			NDUFA12	136
									GFER	8			GFER	6
									GARS	13			GARS	29
									GPT2	3			GPT2	113
									CAT	9			CAT	46
									NARS	4			NARS	5
									HGF	13			HGF	3
									ADRB1	17			ADRB1	41
									GABRG1	1			GABRG1	20
									SDHB	15			SDHB	36
									GAD1	10			GAD1	105
									PTGER1	3			PTGER1	12
									SLC22A6	1			SLC22A6	3
									CACNA1G	1			CACNA1G	45
									UPRT	1			UPRT	4
									PPP2R5C	16			PPP2R5C	4
									SLC1A3	3			SLC1A3	67
									CSNK1G3	1			CSNK1G3	6
									CARTPT	2			CARTPT	3
									BBOX1	1			BBOX1	40
									LIPF	2			LIPF	2
									TCN1	1			TCN1	8
									SUCLA2	3			SUCLA2	25
									NEU1	6			NEU1	2
									ALDH18A1	7			ALDH18A1	67
									HTR1D	3			HTR1D	33
									DHCR7	6			DHCR7	136
									FCER1G	10			FCER1G	1
									ADH7	1			ADH7	156
									GLS2	11			GLS2	67
									NDUFB2	1			NDUFB2	136
									MMP8	6			MMP8	23
									CKM	10			CKM	54
									F9	6			F9	21
									ADAM28	1			ADAM28	12
									PRDX6	17			PRDX6	7
									DGKA	3			DGKA	9
									PAM	9			PAM	22
									HTR3A	2			HTR3A	40
									SLC6A2	3			SLC6A2	56
									PMAIP1	10			PMAIP1	27
									ALDH1A1	3			ALDH1A1	181
									PDE8A	1			PDE8A	14
									PIK3C3	16			PIK3C3	1
									GNPDA1	2			GNPDA1	17
									IGFBP7	11			IGFBP7	12
									NAE1	10			NAE1	31
									PARP3	5			PARP3	2
									ERVW-1	4			ERVW-1	53
									PDE3B	8			PDE3B	7
									GUK1	1			GUK1	69
									YARS2	4			YARS2	3
									SLC25A13	8			SLC25A13	18
									F3	5			F3	5
									SCNN1B	17			SCNN1B	8
									ADH1B	4			ADH1B	182
									MGAM	1			MGAM	3
									SORD	4			SORD	156
									ADRA2C	5			ADRA2C	46
									DHODH	2			DHODH	25
									GPX7	5			GPX7	37
									MVK	3			MVK	2
									ITGAL	9			ITGAL	19
									MPST	1			MPST	3
									HRH4	4			HRH4	27
									CFB	5			CFB	2
									F5	11			F5	11
									KCNH7	1			KCNH7	23
									GABRA2	1			GABRA2	28
									P4HA1	1			P4HA1	56
									DAPP1	12			DAPP1	6
									SLC25A20	2			SLC25A20	10
									UGDH	8			UGDH	157
									TREM1	2			TREM1	5
									SLC16A2	2			SLC16A2	13
									HMOX2	15			HMOX2	164
									APAF1	16			APAF1	79
									CES1	2			CES1	81
									SLC19A2	2			SLC19A2	1
									CA1	2			CA1	45
									NDUFA4L2	13			NDUFA4L2	136
									GABRB3	7			GABRB3	23
									SLC1A5	13			SLC1A5	5
									CEACAM5	6			CEACAM5	1
									GSR	7			GSR	218
									TRAPPC2	10			TRAPPC2	6
									HAL	7			HAL	6
									ASPH	3			ASPH	43
									KIF1A	7			KIF1A	64
									SMPD4	3			SMPD4	9
									AMY2A	4			AMY2A	26
									TYR	2			TYR	140
									CRH	1			CRH	3
									CD3D	10			CD3D	14
									IL1B	9			IL1B	8
									NISCH	7			NISCH	3
									FFAR1	2			FFAR1	9
									OAZ2	3			OAZ2	13
									P2RY12	3			P2RY12	3
									SELE	14			SELE	5
									CPT1A	7			CPT1A	10
									SMS	8			SMS	2
									NR0B1	15			NR0B1	10
									RBP1	15			RBP1	21
									TRAPPC4	4			TRAPPC4	6
									RRM2B	10			RRM2B	8
									IL6R	10			IL6R	47
									MTAP	6			MTAP	5
									ACE2	4			ACE2	1
									AKR1B10	2			AKR1B10	30
									CXCR1	16			CXCR1	2
									SLC25A22	8			SLC25A22	67
									CGA	7			CGA	47
									AGTR2	10			AGTR2	1
									S100P	11			S100P	1
									PCYT1A	4			PCYT1A	6
									AKR1C2	1			AKR1C2	151
									SPR	3			SPR	30
									CACNA1S	5			CACNA1S	31
									TLR8	2			TLR8	1
									CPA1	2			CPA1	17
									GNRHR	2			GNRHR	5
									PRCP	3			PRCP	3
									GP9	4			GP9	1
									PCDH8	1			PCDH8	11
									PFKFB4	3			PFKFB4	29
									ISYNA1	5			ISYNA1	53
									MAT2A	11			MAT2A	5
									NNMT	3			NNMT	3
									PF4	12			PF4	11
									KCND3	2			KCND3	20
									ABCD1	6			ABCD1	53
									VAMP1	7			VAMP1	2
									PDE8B	1			PDE8B	9
									S100A11	8			S100A11	7
									SULT1B1	1			SULT1B1	9
									PAH	3			PAH	20
									POLE3	11			POLE3	8
									STK17B	2			STK17B	8
									ME2	7			ME2	157
									MATN1	5			MATN1	2
									PTH	5			PTH	1
									MST4	5			MST4	1
									DGKD	8			DGKD	9
									VDAC2	13			VDAC2	3
									PTDSS1	1			PTDSS1	9
									ALDH5A1	2			ALDH5A1	162
									SLC6A8	1			SLC6A8	5
									SCNN1G	13			SCNN1G	8
									GCAT	4			GCAT	73
									PFKM	16			PFKM	8
									CHRM1	5			CHRM1	61
									RNASE2	2			RNASE2	58
									CDO1	2			CDO1	148
									GALK1	3			GALK1	63
									NDUFS5	1			NDUFS5	136
									PKIA	8			PKIA	26
									THNSL1	2			THNSL1	53
									CLPB	9			CLPB	25
									CYB5A	10			CYB5A	29
									IARS2	6			IARS2	4
									BGLAP	5			BGLAP	15
									CALCR	7			CALCR	3
									TRAC	1			TRAC	3
									GCSH	3			GCSH	31
									ST14	6			ST14	15
									PDE5A	3			PDE5A	52
									RTN4R	7			RTN4R	47
									FLT4	12			FLT4	9
									PKLR	12			PKLR	16
									GRM5	15			GRM5	4
									DLD	6			DLD	178
									CA9	4			CA9	33
									SCN10A	2			SCN10A	19
									HTR6	4			HTR6	29
									GPX2	3			GPX2	37
									UQCRQ	4			UQCRQ	14
									HSD17B3	1			HSD17B3	136
									ACACB	3			ACACB	13
									PDHA2	5			PDHA2	136
									DYRK1A	11			DYRK1A	1
									ATP5D	6			ATP5D	18
									SEC14L2	1			SEC14L2	15
									SLC5A6	1			SLC5A6	10
									PLEKHA4	6			PLEKHA4	6
									GNMT	12			GNMT	67
									PDE2A	1			PDE2A	11
									MCFD2	3			MCFD2	10
									SERPINB6	6			SERPINB6	11
									KCNJ1	7			KCNJ1	11
									GSTO1	7			GSTO1	37
									CHRNA3	2			CHRNA3	16
									HARS	9			HARS	3
									UQCRC1	11			UQCRC1	14
									ADORA1	11			ADORA1	16
									NDUFA8	1			NDUFA8	136
									COX4I1	4			COX4I1	24
									F7	8			F7	18
									NAGS	1			NAGS	67
									AGXT2	2			AGXT2	89
									CYSLTR2	1			CYSLTR2	4
									STMN4	3			STMN4	4
									PRDX5	6			PRDX5	7
									SLC1A6	2			SLC1A6	67
									ART1	1			ART1	53
									EGF	15			EGF	7
									LDLR	14			LDLR	48
									HSD11B2	4			HSD11B2	136
									ACY3	4			ACY3	18
									SLC29A1	1			SLC29A1	5
									C1R	7			C1R	78
									SLC12A1	2			SLC12A1	15
									MUC2	5			MUC2	5
									FGF1	14			FGF1	22
									PC	4			PC	21
									FXYD2	1			FXYD2	3
									HSD17B8	1			HSD17B8	151
									NDUFC2	1			NDUFC2	144
									IGHG1	9			IGHG1	54
									PYGL	7			PYGL	88
									PDK2	10			PDK2	49
									ALOX5	7			ALOX5	57
									PPIH	9			PPIH	19
									ICAM1	14			ICAM1	12
									TPH1	3			TPH1	4
									LTA4H	13			LTA4H	2
									CUTA	6			CUTA	1
									B3GAT1	1			B3GAT1	11
									MMP23A	1			MMP23A	21
									MAN2C1	1			MAN2C1	61
									LDHB	5			LDHB	156
									SERPINB5	4			SERPINB5	9
									SCN4A	8			SCN4A	38
									IDH3B	8			IDH3B	136
									RBKS	2			RBKS	52
									DNPEP	14			DNPEP	67
									CHRNA5	1			CHRNA5	12
									AK1	6			AK1	1
									EGLN2	13			EGLN2	22
									NADSYN1	3			NADSYN1	67
									TFPI	10			TFPI	8
									PIGA	6			PIGA	29
									FKBP1A	13			FKBP1A	23
									RORB	16			RORB	9
									ADH5	9			ADH5	156
									IGKC	6			IGKC	3
									SLC7A1	1			SLC7A1	19
									FCGR1A	13			FCGR1A	33
									SLC16A3	1			SLC16A3	13
									PIK3CD	16			PIK3CD	1
									LCMT1	3			LCMT1	5
									LHCGR	11			LHCGR	2
									NDUFB4	2			NDUFB4	136
									NDUFS7	2			NDUFS7	136
									GRIK2	17			GRIK2	76
									SCN1A	2			SCN1A	49
									MPO	4			MPO	28
									DEFA1	5			DEFA1	2
									TRAPPC6B	1			TRAPPC6B	6
									ESD	5			ESD	37
									ARG1	6			ARG1	28
									PDC	7			PDC	34
									MTHFD2	5			MTHFD2	144
									CYP4A11	2			CYP4A11	136
									TXNRD1	15			TXNRD1	34
									ASNS	8			ASNS	116
									ITGA2B	14			ITGA2B	13
									NQO1	6			NQO1	40
									DRD3	14			DRD3	37
									METAP2	9			METAP2	8
									P4HTM	1			P4HTM	22
									KCNE1	3			KCNE1	1
									GABRR1	13			GABRR1	22
									SFTPD	4			SFTPD	17
									CACNA1I	2			CACNA1I	45
									IL12B	4			IL12B	48
									RENBP	2			RENBP	7
									ALDH9A1	6			ALDH9A1	156
									NCOA5	7			NCOA5	1
									GNG2	13			GNG2	15
									KCNJ6	7			KCNJ6	15
									TLR7	2			TLR7	2
									OXT	5			OXT	1
									HBB	9			HBB	32
									SMPD3	10			SMPD3	9
									PLA2G7	1			PLA2G7	2
									ATP6V1A	8			ATP6V1A	5
									HSD17B11	4			HSD17B11	2
									NEIL1	2			NEIL1	4
									RDH5	1			RDH5	148
									SLC1A1	4			SLC1A1	82
									MMP17	3			MMP17	21
									ATP2A1	17			ATP2A1	52
									NHP2L1	16			NHP2L1	15
									RAB9A	8			RAB9A	25
									MTRR	1			MTRR	12
									GRIA3	13			GRIA3	73
									ADAM33	3			ADAM33	47
									SLC16A1	9			SLC16A1	13
									UQCRB	2			UQCRB	14
									TUBD1	1			TUBD1	5
									OPLAH	1			OPLAH	67
									FTCD	3			FTCD	113
									NUCB1	16			NUCB1	1
									AKR1A1	3			AKR1A1	77
									NDUFS4	1			NDUFS4	136
									BCAT2	3			BCAT2	113
									FADS1	2			FADS1	11
									PDE4B	2			PDE4B	42
									TRPV1	7			TRPV1	12
									GGCX	6			GGCX	93
									EHHADH	2			EHHADH	136
									GNGT1	10			GNGT1	8
									MMP3	17			MMP3	21
									EDA	3			EDA	26
									ARG2	1			ARG2	18
									BST1	2			BST1	5
									BLVRA	3			BLVRA	156
									SLC12A4	1			SLC12A4	6
									TUBA8	6			TUBA8	11
									DHRS3	1			DHRS3	15
									GSTM2	3			GSTM2	37
									LTF	12			LTF	50
									PDE9A	2			PDE9A	8
									SLC22A5	5			SLC22A5	10
									SLC16A7	1			SLC16A7	13
									IDE	6			IDE	13
									SLC9A6	2			SLC9A6	2
									CLK1	12			CLK1	2
									VCAM1	10			VCAM1	8
									SLC38A3	4			SLC38A3	8
									MMP12	5			MMP12	23
									HTR1A	8			HTR1A	49
									ADRB3	3			ADRB3	23
									GALM	1			GALM	19
									PTGFR	4			PTGFR	4
									AMY1A	6			AMY1A	23
									INHA	5			INHA	70
									CCBL2	5			CCBL2	105
									ODC1	9			ODC1	54
									IFNG	4			IFNG	3
									RSL24D1	5			RSL24D1	15
									XDH	2			XDH	37
									EDNRB	11			EDNRB	1
									AMBP	12			AMBP	2
									GABRD	4			GABRD	20
									MMAB	2			MMAB	8
									CACNA1F	2			CACNA1F	20
									CHRNB2	3			CHRNB2	12
									NDUFB8	7			NDUFB8	136
									IL2RA	7			IL2RA	13
									CDK15	1			CDK15	31
									NDUFB10	3			NDUFB10	136
									SDHC	3			SDHC	36
									CACNB4	9			CACNB4	18
									POLE4	6			POLE4	8
									CD3G	3			CD3G	14
									KCND2	7			KCND2	20
									CLK3	9			CLK3	5
									GRIN3A	5			GRIN3A	106
									SLC25A10	11			SLC25A10	25
									AKR1C1	2			AKR1C1	154
									ANPEP	2			ANPEP	3
									NT5C2	6			NT5C2	35
									COL3A1	15			COL3A1	3
									GRIN3B	2			GRIN3B	110
									CALY	1			CALY	30
									YME1L1	4			YME1L1	63
									MYH14	8			MYH14	57
									FGG	10			FGG	5
									SLC6A3	8			SLC6A3	37
									CYC1	3			CYC1	14
									SUCLG1	3			SUCLG1	25
									CLPX	11			CLPX	49
									RLBP1	1			RLBP1	15
									FPR1	7			FPR1	4
									FCGR2C	7			FCGR2C	32
									INS	16			INS	19
									EPX	2			EPX	9
									SLC12A2	3			SLC12A2	9
									CYP2C8	7			CYP2C8	35
									CD33	4			CD33	11
									ALDH3A2	9			ALDH3A2	136
									SIGMAR1	4			SIGMAR1	10
									NPTXR	2			NPTXR	84
									NDUFV3	1			NDUFV3	136
									AARS2	2			AARS2	12
									NAGPA	5			NAGPA	7
									ACPP	2			ACPP	47
									NDUFA5	7			NDUFA5	136
									HTR2C	8			HTR2C	48
									GRIA4	11			GRIA4	67
									ADORA2A	13			ADORA2A	14
									ACSL3	2			ACSL3	9
									PSMB2	15			PSMB2	15
									S100A12	2			S100A12	7
									DDAH2	17			DDAH2	11
									GLIPR2	1			GLIPR2	7
									ADSS	5			ADSS	44
									ACSS2	1			ACSS2	41
									CHRM5	1			CHRM5	49
									DUT	14			DUT	4
									COX5A	5			COX5A	24
									MMP24	1			MMP24	21
									DECR1	2			DECR1	77
									ABCC8	5			ABCC8	38
									AFG3L2	10			AFG3L2	31
									SSTR2	10			SSTR2	3
									RAMP1	6			RAMP1	3
									GRM8	4			GRM8	67
									PROCR	3			PROCR	11
									CLPP	5			CLPP	18
									ALDH2	12			ALDH2	160
									CACNA1D	2			CACNA1D	39
									GABRA4	2			GABRA4	26
									FECH	1			FECH	14
									DDR1	17			DDR1	7
									GSTM1	2			GSTM1	38
									AHCY	9			AHCY	53
									SLC25A18	1			SLC25A18	67
									GRIN2A	1			GRIN2A	109
									GAMT	5			GAMT	15
									RPL19	16			RPL19	15
									NUDT9	3			NUDT9	17
									GPT	2			GPT	122
									TRDMT1	17			TRDMT1	16
									NDUFS8	3			NDUFS8	136
									PARP2	14			PARP2	1
									RRM1	17			RRM1	11
									HPGDS	1			HPGDS	45
									MTR	4			MTR	21
									CACNA1B	10			CACNA1B	21
									CMPK1	9			CMPK1	59
									ALDH1A2	1			ALDH1A2	174
									GLRA2	3			GLRA2	36
									KCNH2	14			KCNH2	58
									ABCC1	4			ABCC1	1
									NOS2	16			NOS2	65
									PRG2	6			PRG2	4
									AOC3	3			AOC3	6
									PAEP	11			PAEP	15
									CLEC3B	15			CLEC3B	10
									UQCRH	2			UQCRH	14
									LGALS7	9			LGALS7	17
									FDPS	5			FDPS	12
									TNNC2	1			TNNC2	16
									COX8A	1			COX8A	24
									ACADSB	1			ACADSB	6
									IARS	11			IARS	4
									SIGLEC7	3			SIGLEC7	53
									SCN4B	1			SCN4B	29
									CDK16	10			CDK16	1
									SCNN1D	3			SCNN1D	8
									YARS	9			YARS	7
									AZU1	3			AZU1	5
									LY96	4			LY96	19
									BCAT1	1			BCAT1	114
									LIPT1	1			LIPT1	2
									PARS2	1			PARS2	19
									PANX1	1			PANX1	3
									BDKRB2	12			BDKRB2	1
									GLTP	1			GLTP	5
									ADRA1B	11			ADRA1B	51
									MAOB	2			MAOB	85
									PVR	14			PVR	20
									PHGDH	17			PHGDH	161
									DGKG	1			DGKG	9
									HIBADH	5			HIBADH	136
									HSD11B1	1			HSD11B1	163
									PCSK2	3			PCSK2	12
									PADI4	6			PADI4	11
									ADH4	1			ADH4	156
									RPL10L	6			RPL10L	15
									PYCR1	5			PYCR1	154
									TBXA2R	14			TBXA2R	1
									DRD1	12			DRD1	42
									SLC1A4	1			SLC1A4	12
									PDE6H	1			PDE6H	2
									CTSH	4			CTSH	1
									GLA	1			GLA	47
									TSPO	2			TSPO	19
									MCCC2	4			MCCC2	8
									SLC1A7	1			SLC1A7	67
									TTK	14			TTK	3
									HTR1F	1			HTR1F	6
									RRM2	12			RRM2	11
									CNR2	1			CNR2	1
									NMT1	13			NMT1	1
									ABAT	2			ABAT	128
									KCNMA1	6			KCNMA1	39
									DLAT	15			DLAT	140
									ARPC5	12			ARPC5	6
									ADAMTS5	3			ADAMTS5	4
									ATOX1	2			ATOX1	9
									SLC16A4	2			SLC16A4	13
									ECI1	3			ECI1	8
									SCN2B	1			SCN2B	29
									NDUFS3	8			NDUFS3	136
									RPL26L1	7			RPL26L1	15
									ARF4	8			ARF4	21
									MS4A1	6			MS4A1	11
									GSTA1	6			GSTA1	41
									NDE1	9			NDE1	4
									HHEX	9			HHEX	1
									ASGR2	5			ASGR2	10
									TRAPPC3	12			TRAPPC3	31
									GLUD2	3			GLUD2	221
									PLOD1	17			PLOD1	40
									TH	14			TH	11
									PDE6G	7			PDE6G	8
									PDXK	10			PDXK	54
									BLVRB	3			BLVRB	161
									IMPDH1	3			IMPDH1	140
									LDHAL6B	1			LDHAL6B	136
									GLDC	3			GLDC	73
									GRM3	6			GRM3	4
									ASRGL1	4			ASRGL1	22
									PISD	1			PISD	9
									DIEXF	3			DIEXF	30
									PCYT1B	3			PCYT1B	6
									ACAT2	14			ACAT2	12
									ADRA2B	5			ADRA2B	47
									HPN	2			HPN	10
									PDK3	3			PDK3	4
									SLC3A1	1			SLC3A1	3
									PLOD2	5			PLOD2	22
									TSTA3	3			TSTA3	152
									NFE2L1	14			NFE2L1	9
									MMP19	1			MMP19	21
									ACAN	17			ACAN	1
									KCNK3	9			KCNK3	15
									PRSS1	9			PRSS1	21
									GCGR	5			GCGR	2
									CD209	6			CD209	47
									ABCB1	12			ABCB1	31
									CPOX	3			CPOX	7
									ARPC4	12			ARPC4	6
									HSD17B10	4			HSD17B10	156
									GRIA2	10			GRIA2	80
									AMN	1			AMN	8
									PDXDC1	8			PDXDC1	51
									MKL1	12			MKL1	2
									NT5E	3			NT5E	5
									NDUFB9	10			NDUFB9	136
									GPI	8			GPI	8
									COMP	4			COMP	7
									KDM5D	2			KDM5D	22
									GBA	7			GBA	6
									CHRM2	9			CHRM2	59
									RNASE3	1			RNASE3	32
									SSTR5	8			SSTR5	3
									KLK6	12			KLK6	7
									OPRK1	6			OPRK1	40
									KLK1	3			KLK1	3
									ADSSL1	3			ADSSL1	45
									MC2R	5			MC2R	1
									CHRNB4	5			CHRNB4	13
									GABRB1	7			GABRB1	24
									DSTN	13			DSTN	9
									GM2A	4			GM2A	20
									TNNI3	14			TNNI3	2
									TXNDC12	2			TXNDC12	37
									HTR2B	4			HTR2B	35
									NR1I3	14			NR1I3	3
									C1QB	9			C1QB	32
									BPI	1			BPI	1
									MAPKAPK3	17			MAPKAPK3	1
									OTC	1			OTC	24
									ROCK2	9			ROCK2	3
									TNFSF13B	3			TNFSF13B	27
									CDIPT	6			CDIPT	1
									MDH1	9			MDH1	168
									FCGR2A	11			FCGR2A	32
									GSTM3	10			GSTM3	37
									APOH	14			APOH	47
									NDUFA6	4			NDUFA6	136
									GRIK3	5			GRIK3	67
									POR	14			POR	65
									HTR1B	4			HTR1B	35
									P2RY2	7			P2RY2	5
									GABBR2	8			GABBR2	1
									CA12	7			CA12	33
									CHRNA4	7			CHRNA4	22
									NNT	4			NNT	151
									ADCY1	2			ADCY1	41
									SPTLC2	2			SPTLC2	52
									AGXT	4			AGXT	78
									PPIG	11			PPIG	19
									NGB	5			NGB	29
									SLC25A15	1			SLC25A15	13
									RHO	10			RHO	96
									NMT2	11			NMT2	1
									PPCDC	2			PPCDC	12
									SLK	4			SLK	5
									ADCY5	7			ADCY5	2
									KCNJ11	5			KCNJ11	37
									GNAT1	3			GNAT1	27
									CSNK1G2	9			CSNK1G2	2
									PTGER2	3			PTGER2	3
									COX7B	1			COX7B	24
									FARSB	5			FARSB	6
									HAGH	3			HAGH	37
									PNLIPRP2	1			PNLIPRP2	1
									SEC14L4	1			SEC14L4	9
									TYMS	3			TYMS	33
									ITPKA	7			ITPKA	69
									KCNK1	4			KCNK1	13
									CLPS	3			CLPS	4
									SSTR1	4			SSTR1	2
									S100A13	6			S100A13	7
									GCLM	10			GCLM	77
									CYP19A1	1			CYP19A1	1
									PPIC	4			PPIC	19
									IDH1	4			IDH1	30
									NTSR2	1			NTSR2	1
									DPP6	2			DPP6	47
									ALAS1	2			ALAS1	73
									C1S	4			C1S	26
									CA14	1			CA14	39
									CACNA1H	3			CACNA1H	54
									FSHR	15			FSHR	6
									SFRP1	5			SFRP1	65
									MYH7	11			MYH7	2
									CRYZ	3			CRYZ	32
									MSMO1	2			MSMO1	136
									OAZ1	8			OAZ1	13
									SLC25A12	8			SLC25A12	18
									IMPA2	3			IMPA2	4
									NDUFB1	2			NDUFB1	136
									CD1A	3			CD1A	8
									ALDH7A1	2			ALDH7A1	139
									CUL9	10			CUL9	1
									ACSL4	2			ACSL4	13
									CYP17A1	9			CYP17A1	139
									ACY1	5			ACY1	18
									SLC12A3	9			SLC12A3	10
									ARPC1B	10			ARPC1B	6
									MGST3	3			MGST3	37
									ALDH3A1	4			ALDH3A1	156
									ASS1	10			ASS1	100
									DCPS	6			DCPS	2
									PTPRE	11			PTPRE	4
									KARS	12			KARS	4
									PNLIP	2			PNLIP	6
									RAMP3	6			RAMP3	3
									CNR1	8			CNR1	1
									MMP1	17			MMP1	21
									HMGCR	4			HMGCR	234
									SLC8A1	8			SLC8A1	11
									ACVRL1	9			ACVRL1	31
									ADCY2	3			ADCY2	2
									NDUFA10	2			NDUFA10	136
									FGFR4	17			FGFR4	5
									SLC6A9	3			SLC6A9	29
									TNNC1	12			TNNC1	30
									NOV	12			NOV	12
									HK1	5			HK1	82
									PYGB	4			PYGB	51
									SERPIND1	2			SERPIND1	47
									OAT	11			OAT	64
									POMC	11			POMC	7
									MTTP	2			MTTP	1
									MMP16	2			MMP16	23
									RDH11	4			RDH11	15
									GABRA6	1			GABRA6	26
									CTRB1	4			CTRB1	3
									TRAPPC6A	4			TRAPPC6A	6
									SYTL4	9			SYTL4	12
									CHM	13			CHM	8
									ASIC1	4			ASIC1	15
									ALKBH2	1			ALKBH2	22
									HTR1E	2			HTR1E	29
									THBD	5			THBD	11
									PDE1B	2			PDE1B	32
									GLRA1	3			GLRA1	55
									KCNA1	7			KCNA1	32
									GABRA1	5			GABRA1	66
									PDHA1	11			PDHA1	136
									GCA	5			GCA	21
									FCGR3A	12			FCGR3A	32
									PPP3R2	2			PPP3R2	2
									MCCC1	1			MCCC1	8
									HSD17B4	9			HSD17B4	156
									SLC16A8	2			SLC16A8	13
									SGPL1	3			SGPL1	51
									NDUFA4	3			NDUFA4	136
									CXCL12	13			CXCL12	2
									TPSB2	2			TPSB2	1
									PDE3A	4			PDE3A	15
									TARS2	3			TARS2	2
									SELP	9			SELP	10
									GGT1	3			GGT1	37
									PLA2G1B	5			PLA2G1B	69
									NDUFAB1	4			NDUFAB1	136
									NPY	13			NPY	2
									UQCRFS1	5			UQCRFS1	14
									DRD4	10			DRD4	34
									TST	1			TST	2
									SUOX	2			SUOX	29
									FNTB	10			FNTB	11
									MAN1B1	2			MAN1B1	50
									ENPP1	2			ENPP1	5
									MAN2B1	1			MAN2B1	9
									CCL8	9			CCL8	7
									PNPO	7			PNPO	65
									NDUFA1	3			NDUFA1	136
									IL6	5			IL6	2
									ALDH1A3	1			ALDH1A3	148
									LTA	11			LTA	13
									AASS	3			AASS	203
									S100A2	8			S100A2	5
									ACAA1	1			ACAA1	27
									IDH3G	2			IDH3G	136
									RAMP2	5			RAMP2	3
									CACNB1	7			CACNB1	26
									DAO	3			DAO	31
									KRT7	9			KRT7	1
									F11	7			F11	6
									GSTA2	1			GSTA2	39
									GRM1	13			GRM1	70
									NDUFB6	3			NDUFB6	136
									ENPEP	2			ENPEP	67
									ALPP	11			ALPP	1
									SULT2A1	4			SULT2A1	12
									LARS	14			LARS	5
									MS4A2	10			MS4A2	1
									B4GALT1	5			B4GALT1	25
									OGFOD2	2			OGFOD2	22
									ABCC9	5			ABCC9	35
									GATM	1			GATM	45
									PPAT	2			PPAT	56
									COMT	7			COMT	7
									GABRR2	5			GABRR2	20
									CYP2C9	7			CYP2C9	29
									CTLA4	15			CTLA4	47
									PCCA	1			PCCA	8
									GRIN2C	6			GRIN2C	96
									GLO1	3			GLO1	45
									GLRX2	1			GLRX2	37
									AVP	6			AVP	30
									UQCR11	1			UQCR11	12
									KCNJ8	4			KCNJ8	6
									EDNRA	12			EDNRA	2
									GNPTAB	2			GNPTAB	111
									LCN2	4			LCN2	47
									KCNN4	6			KCNN4	28
									PECR	1			PECR	5
									LEPRE1	5			LEPRE1	55
									OPRD1	17			OPRD1	31
									DDAH1	2			DDAH1	11
									ABCB11	3			ABCB11	35
									PTGS2	12			PTGS2	74
									NFS1	4			NFS1	64
									TRPA1	1			TRPA1	3
									ALDH4A1	1			ALDH4A1	136
									GAPDHS	3			GAPDHS	156
									SOAT1	1			SOAT1	3
									DHFR	8			DHFR	169
									NPY2R	3			NPY2R	1
									AVPR1A	3			AVPR1A	2
									AQP1	9			AQP1	6
									RDH12	3			RDH12	15
									GPHN	16			GPHN	17
									PCSK1	4			PCSK1	12
									GAD2	4			GAD2	105
									PDE4D	6			PDE4D	33
									CACNB3	4			CACNB3	18
									SDSL	1			SDSL	51
									GCH1	11			GCH1	9
									PDE10A	1			PDE10A	9
									RNASE1	2			RNASE1	137
									LGALS2	4			LGALS2	17
									NDUFA13	7			NDUFA13	136
									NDUFS2	2			NDUFS2	136
									SCN3B	1			SCN3B	29
									ATP2C1	2			ATP2C1	24
									GRID1	3			GRID1	67
									PPP3R1	13			PPP3R1	19
									POLE	17			POLE	8
									GPX4	2			GPX4	37
									NMNAT1	6			NMNAT1	54
									PYCR2	7			PYCR2	154
									ADRA1A	10			ADRA1A	72
									HEXB	2			HEXB	2
									KCNQ3	4			KCNQ3	7
									PGD	11			PGD	19
									ADK	2			ADK	68
									KCNN1	1			KCNN1	13
									KCNJ3	7			KCNJ3	15
									MAOA	1			MAOA	80
									ACSL1	1			ACSL1	41
									AVPR2	10			AVPR2	2
									DARS2	3			DARS2	18
									IFNB1	2			IFNB1	63
									MMP15	2			MMP15	21
									CAMK4	9			CAMK4	5
									HRSP12	10			HRSP12	4
									SPTLC1	9			SPTLC1	52
									BHMT	5			BHMT	30
									C1QC	4			C1QC	32
									CYP3A5	3			CYP3A5	16
									IFNGR1	12			IFNGR1	1
									CYP11A1	5			CYP11A1	1
									ADORA3	2			ADORA3	4
									IGF1	17			IGF1	2
									HRH2	1			HRH2	22
									PIPOX	2			PIPOX	29
									PLOD3	15			PLOD3	40
									CTH	2			CTH	59
									GUCA1A	1			GUCA1A	19
									DHFRL1	1			DHFRL1	1
									NDUFA7	4			NDUFA7	136
									TRAPPC5	1			TRAPPC5	6
									KCNJ5	4			KCNJ5	7
									OPRL1	4			OPRL1	5
									CACNB2	3			CACNB2	37
									ACADS	1			ACADS	159
									ARL5A	6			ARL5A	21
									GRIK4	1			GRIK4	67
									FARSA	10			FARSA	6
									ACHE	13			ACHE	49
									CD86	5			CD86	9
									LRAT	2			LRAT	15
									LDHAL6A	1			LDHAL6A	136
									PPIF	2			PPIF	23
									AARS	5			AARS	12
									GLRB	1			GLRB	30
									OAZ3	3			OAZ3	13
									HTR4	1			HTR4	10
									CMA1	7			CMA1	15
									REN	7			REN	3
									SLC22A4	4			SLC22A4	10
									CUBN	8			CUBN	8
									FCER1A	7			FCER1A	49
									GMDS	1			GMDS	21
									CKMT1A	12			CKMT1A	5
									RABGGTB	13			RABGGTB	28
									SLC6A5	2			SLC6A5	29
									SLC1A2	4			SLC1A2	67
									GSG2	3			GSG2	4
									SCN2A	6			SCN2A	31
									AKR1B1	13			AKR1B1	185
									PSAT1	6			PSAT1	105
									B4GALT3	3			B4GALT3	7
									SUCLG2	7			SUCLG2	25
									MMP20	1			MMP20	22
									RPL37	6			RPL37	15
									HTR7	2			HTR7	30
									NDUFB3	1			NDUFB3	136
									KCNJ12	17			KCNJ12	2
									COX6A2	4			COX6A2	24
									SCARB1	5			SCARB1	9
									NDUFV1	3			NDUFV1	136
									SLC16A5	1			SLC16A5	13
									ACE	3			ACE	8
									CSNK1G1	7			CSNK1G1	1
									MERTK	9			MERTK	1
									PROS1	11			PROS1	21
									SARS	10			SARS	6
									ADA	12			ADA	3
									FDX1	6			FDX1	1
									SMPD1	8			SMPD1	12
									GABRA3	4			GABRA3	26
									GSTM4	9			GSTM4	39
									FUCA1	2			FUCA1	3
									IGHE	1			IGHE	47
									ACAD8	2			ACAD8	27
									FOLR3	1			FOLR3	1
									DBH	2			DBH	29
									CRB2	1			CRB2	1
									DHPS	8			DHPS	53
									PTGDR	1			PTGDR	4
									PTPN4	16			PTPN4	4
									FAAH	1			FAAH	10
									NQO2	5			NQO2	184
									FGB	16			FGB	5
									ASIC2	5			ASIC2	8
									DDX6	16			DDX6	5
									HLA-DQA2	3			HLA-DQA2	12
									GABRB2	5			GABRB2	25
									ABCG1	3			ABCG1	31
									CHRM3	11			CHRM3	57
									CD46	14			CD46	47
									GABRG2	6			GABRG2	23
									CP	9			CP	11
									OGFOD1	1			OGFOD1	22
									UAP1	3			UAP1	2
									DRD5	5			DRD5	29
									UCK2	2			UCK2	77
									KCNK9	7			KCNK9	15
									SSFA2	8			SSFA2	2
									AVPR1B	3			AVPR1B	2
									LDHC	1			LDHC	136
									SYNC	2			SYNC	2
									OPRM1	13			OPRM1	23
									MMP7	17			MMP7	21
									CSF2RA	9			CSF2RA	4
									DAPK3	14			DAPK3	4
									PDP1	2			PDP1	16
									SLC19A3	3			SLC19A3	12
									HRH3	1			HRH3	3
									KCNMB1	3			KCNMB1	13
									CYB5R3	4			CYB5R3	177
									MTHFR	1			MTHFR	41
									CYGB	1			CYGB	29
									GRM2	4			GRM2	4
									IDH3A	12			IDH3A	136
									DARS	16			DARS	18
									SLC7A11	3			SLC7A11	77
									GPX1	2			GPX1	118
									MDH2	13			MDH2	161
									GLS	7			GLS	67
									PTGIR	7			PTGIR	10
									APRT	8			APRT	32
									NDUFS6	5			NDUFS6	136
									TAT	10			TAT	113
									ADH1A	2			ADH1A	161
									LPA	12			LPA	2
									MMP10	4			MMP10	21
									GART	3			GART	3
									SST	5			SST	1
									PFKFB1	2			PFKFB1	13
									SLC18A2	3			SLC18A2	19
									AZGP1	5			AZGP1	51
									LMAN1	9			LMAN1	10
									CRYBB1	5			CRYBB1	6
									AMHR2	3			AMHR2	31
									TGM3	6			TGM3	29
									TPO	2			TPO	2
									HMOX1	10			HMOX1	176
									ALAS2	3			ALAS2	73
									RCVRN	11			RCVRN	19
									CMAS	1			CMAS	1
									HINT1	12			HINT1	21
									CARS	2			CARS	12
									PLA2G15	2			PLA2G15	7
									SCN1B	4			SCN1B	29
									CHRNA7	3			CHRNA7	22
									VDAC3	9			VDAC3	3
									GABRG3	1			GABRG3	20
									HNMT	4			HNMT	7
									CA2	16			CA2	60
									ADRA1D	7			ADRA1D	50
									DCTD	5			DCTD	9
									GALT	1			GALT	10
									PDE4A	2			PDE4A	22
									GRM4	4			GRM4	67
									GMPS	13			GMPS	100
									GAA	5			GAA	3
									TRAPPC1	1			TRAPPC1	6
									RDH13	4			RDH13	15
									PGGT1B	5			PGGT1B	6
									FAM49B	3			FAM49B	1
									TAS1R2	1			TAS1R2	1
									IL3	6			IL3	3
									OXTR	5			OXTR	1
									CXCL1	5			CXCL1	20
									FCGR3B	2			FCGR3B	32
									NPR3	3			NPR3	47
									QPRT	3			QPRT	3
									MGST2	1			MGST2	37
									GUSB	3			GUSB	47
									C8G	1			C8G	26
									LARS2	1			LARS2	5
									GRIK5	8			GRIK5	67
									ADRA2A	10			ADRA2A	56
									AKR1C3	6			AKR1C3	157
									PAPSS1	3			PAPSS1	58
									PNMT	2			PNMT	7
									P4HA2	4			P4HA2	40
									HADH	3			HADH	156
									SERPINC1	5			SERPINC1	72
									RBP3	1			RBP3	15
									DCXR	4			DCXR	30
									METAP1	2			METAP1	1
									GOT1	7			GOT1	127
									GCLC	2			GCLC	77
									ANG	10			ANG	39
									ALDH6A1	2			ALDH6A1	136
									HLCS	3			HLCS	8
									CYP11B1	1			CYP11B1	1
									FBN2	8			FBN2	2
									FBP1	10			FBP1	18
									BCHE	1			BCHE	82
									SAA1	9			SAA1	2
									NGF	8			NGF	4
									IL5	2			IL5	5
									CBS	13			CBS	96
									CACNA2D3	1			CACNA2D3	8
									KCNQ2	4			KCNQ2	26
									NDUFB7	3			NDUFB7	136
									CAMLG	7			CAMLG	2
									LIG3	9			LIG3	1
									CD80	5			CD80	1
									SLC22A11	4			SLC22A11	3
									NDUFS1	3			NDUFS1	136
									SLC9A1	17			SLC9A1	8
									SLC6A4	6			SLC6A4	61
									MMP26	3			MMP26	21
									SHMT1	8			SHMT1	83
									RFXANK	17			RFXANK	11
									SRPK2	16			SRPK2	73
									IFNGR2	9			IFNGR2	1
									CA8	4			CA8	29
									SV2A	2			SV2A	1
									GPD1	4			GPD1	136
									SERPINE1	16			SERPINE1	31
									ECI2	3			ECI2	19
									PTGS1	1			PTGS1	131
									KIF11	13			KIF11	49
									GLYAT	4			GLYAT	29
									ASNA1	12			ASNA1	93
									GLP1R	5			GLP1R	2
									PLEKHA1	6			PLEKHA1	26

## Sheet: 3DPPIN_hubs
Gene_symbol (target kinase gene)	3DPPIN_degree (target kinase gene)								Gene_symbol (drug target gene)	3DPPIN_degree (drug target gene)		Gene_symbol (drug target gene)	DTPN_degree (drug target gene)
EGFR	60								GHR	11		GHR	1
IGF1R	12								ERBB2	66		ERBB2	12
INSR	23								CELA1	5		CELA1	20
FGFR1	5								ACTR2	4		ACTR2	6
FGFR3	8								CSK	12		CSK	11
FGFR2	5								KIT	13		KIT	70
ERBB2	66								RAP2A	5		RAP2A	25
PDGFRA	5								PSMA3	4		PSMA3	13
PDGFRB	23								RXRG	11		RXRG	11
PRKCA	7								PDGFRA	5		PDGFRA	12
PRKCB	4								HIF1AN	4		HIF1AN	5
AKT1	16								FOS	12		FOS	2
ADRBK1	4								HGF	5		HGF	3
ABL1	55								ACTA1	11		ACTA1	68
ABL2	12								FGA	4		FGA	62
TNK2	9								HDAC3	4		HDAC3	4
ARAF	4								ESRRA	5		ESRRA	5
ACVR1	29								PRKCA	7		PRKCA	18
IKBKB	15								HIF1A	9		HIF1A	1
KIT	13								PRKCI	5		PRKCI	2
FLT4	4								BCL2	6		BCL2	2
KDR	14								GNB1	4		GNB1	8
BRAF	8								PTPN1	9		PTPN1	14
RAF1	18								ARAF	4		ARAF	33
PDPK1	14								INSR	23		INSR	21
MAPK3	9								MET	11		MET	1
RET	4								B2M	9		B2M	21
NTRK1	15								THRB	6		THRB	2
MAPK1	13								ABL1	55		ABL1	63
PTK2B	5								PDPK1	14		PDPK1	27
EPHA2	4								MAPK1	13		MAPK1	28
FYN	53								ABL2	12		ABL2	43
SRC	50								FGFR2	5		FGFR2	8
LCK	28								APAF1	4		APAF1	79
FLT1	4								F2	9		F2	34
GSK3B	12								RHOA	18		RHOA	21
MAPK14	17								NR0B1	5		NR0B1	10
CSNK2A1	4								MAPK3	9		MAPK3	17
CDK2	16								PRKACA	10		PRKACA	49
MAPK8	6								ACVR1	29		ACVR1	32
HCK	7								PRKAR1A	6		PRKAR1A	2
BTK	12								CREB1	5		CREB1	18
PRKACA	10								FLT4	4		FLT4	9
CASK	5								TNK2	9		TNK2	32
PRKCQ	5								AURKB	4		AURKB	1
CSK	12								RXRA	17		RXRA	14
SYK	21								RPS6KA1	6		RPS6KA1	2
ZAP70	11								ROCK1	5		ROCK1	3
ITK	7								MAPK8	6		MAPK8	3
MAP2K1	8								MAPK8IP1	6		MAPK8IP1	3
MET	11								JAK2	32		JAK2	3
CDK4	10								FGF1	5		FGF1	22
LYN	12								STAT5B	8		STAT5B	9
PTK2	19								SKP1	15		SKP1	2
CDK6	7								FKBP1A	5		FKBP1A	23
CDK9	4								RXRB	15		RXRB	16
PRKCI	5								FGFR1	5		FGFR1	5
TGFBR1	58								PIK3R1	46		PIK3R1	9
PRKCD	11								CDK6	7		CDK6	9
AURKB	4								ITK	7		ITK	11
ROCK1	5								APP	9		APP	2
JAK2	32								HSP90AA1	7		HSP90AA1	53
JAK3	5								CCNA2	6		CCNA2	1
TYK2	4								BRAF	8		BRAF	6
RPS6KA1	6								F10	5		F10	28
PLK1	6								PPARG	8		PPARG	28
TEK	7								JAK3	5		JAK3	3
CAMK2G	4								ESR1	9		ESR1	34
									CCND1	8		CCND1	6
									PSMA1	8		PSMA1	13
									LYN	12		LYN	2
									MAPK14	17		MAPK14	3
									IRS1	5		IRS1	2
									ITGAV	4		ITGAV	8
									FLT1	4		FLT1	7
									PPP2CA	4		PPP2CA	13
									RARA	8		RARA	6
									PTK2	19		PTK2	49
									KDR	14		KDR	9
									PTK2B	5		PTK2B	8
									PSMB5	4		PSMB5	15
									PIK3R2	6		PIK3R2	6
									ELANE	5		ELANE	2
									CDK4	10		CDK4	12
									JUN	22		JUN	12
									IKBKB	15		IKBKB	14
									SRC	50		SRC	44
									HCK	7		HCK	11
									IL2RG	4		IL2RG	2
									RB1	4		RB1	12
									NCOA2	11		NCOA2	13
									PPP3CA	4		PPP3CA	19
									NR0B2	11		NR0B2	31
									PTPN6	21		PTPN6	14
									NR1H3	6		NR1H3	6
									IGF1R	12		IGF1R	84
									BTK	12		BTK	6
									SYK	21		SYK	11
									FYN	53		FYN	12
									AKT1	16		AKT1	44
									NFE2L1	5		NFE2L1	9
									PRKCQ	5		PRKCQ	23
									MMP14	4		MMP14	21
									ARPC4	6		ARPC4	6
									RAC1	23		RAC1	21
									RET	4		RET	8
									GSK3B	12		GSK3B	83
									ITGB1	11		ITGB1	8
									CSNK2A1	4		CSNK2A1	35
									ESR2	4		ESR2	13
									KRAS	4		KRAS	10
									PLG	4		PLG	21
									ZAP70	11		ZAP70	11
									NFKB1	13		NFKB1	10
									ARPC1B	4		ARPC1B	6
									PTPRE	4		PTPRE	4
									CD3E	5		CD3E	14
									NTRK1	15		NTRK1	26
									CASP1	6		CASP1	5
									MAP2K1	8		MAP2K1	1
									NFKB2	8		NFKB2	2
									FGF2	4		FGF2	11
									LTA	4		LTA	13
									MMP2	6		MMP2	22
									PSMA6	4		PSMA6	13
									LCK	28		LCK	43
									CASP3	10		CASP3	5
									CD247	5		CD247	14
									PRKCB	4		PRKCB	9
									PSMA4	5		PSMA4	13
									TYK2	4		TYK2	3
									SHC1	31		SHC1	11
									ADRBK1	4		ADRBK1	31
									PDGFRB	23		PDGFRB	21
									RARB	4		RARB	6
									CDK9	4		CDK9	9
									PIK3R3	4		PIK3R3	6
									RAF1	18		RAF1	6
									CDK1	13		CDK1	14
									PTPN4	5		PTPN4	4
									PPARD	5		PPARD	17
									RELA	10		RELA	21
									CDK2	16		CDK2	33
									TLR4	5		TLR4	19
									HRAS	17		HRAS	28
									CASK	5		CASK	15
									ARF1	4		ARF1	53
									RARG	6		RARG	11
									PLK1	6		PLK1	4
									VDR	7		VDR	3
									NR1H2	8		NR1H2	5
									PLAU	5		PLAU	25
									ACTR3	5		ACTR3	6
									PSMA7	5		PSMA7	13
									ITGB3	4		ITGB3	20
									CTNNB1	13		CTNNB1	3
									EGFR	60		EGFR	26
									EPHA2	4		EPHA2	33
									NCOA1	27		NCOA1	38
									PLAT	4		PLAT	16
									FGFR3	8		FGFR3	5
									NR3C1	4		NR3C1	11

## Sheet: 3DPPIN_non-hubs
Gene_symbol (target kinase gene)	3DPPIN_degree (target kinase gene)								Gene_symbol (drug target gene)	3DPPIN_degree (drug target gene)			Gene_symbol (drug target gene)	DTPN_degree (drug target gene)
FGFR4	3								TNFSF11	1			TNFSF11	2
ACVR1B	3								PROZ	2			PROZ	12
ACVRL1	1								UQCRC2	1			UQCRC2	14
SRPK2	3								EGLN1	1			EGLN1	23
MTOR	2								PDHB	1			PDHB	149
DDR1	2								MAPKAPK2	1			MAPKAPK2	60
CSF1R	2								POLA2	1			POLA2	1
YES1	1								NPPB	2			NPPB	8
TTK	2								PRSS3	3			PRSS3	7
DMPK	2								IFNAR2	2			IFNAR2	1
MAPKAPK2	1								CTSK	1			CTSK	1
CDK5	3								GRIN2B	1			GRIN2B	74
CDK7	3								MMP25	1			MMP25	21
AURKA	1								SOD1	1			SOD1	5
CSNK1G2	1								ESRRG	2			ESRRG	22
SGK1	3								BLM	1			BLM	30
CDK8	1								CDK8	1			CDK8	9
DAPK1	1								SULT2B1	1			SULT2B1	10
CAMK2A	1								FGF4	1			FGF4	2
CLK1	1								SULT1E1	1			SULT1E1	10
WEE1	1								TF	1			TF	1
CHEK1	2								ACADM	2			ACADM	28
MAPK9	2								GABBR1	1			GABBR1	3
NEK2	2								PSMB1	3			PSMB1	15
EPHB4	1								HNF4G	2			HNF4G	6
CAMK4	2								INCENP	2			INCENP	1
CLK3	1								PROC	2			PROC	12
MAPKAPK3	2								SNAP25	3			SNAP25	1
AKT2	3								AXIN1	3			AXIN1	8
EPHA7	2								PLD1	2			PLD1	6
ROCK2	1								ARPC3	1			ARPC3	6
MERTK	1								PPP2R5C	2			PPP2R5C	4
IRAK4	2								FCER1G	1			FCER1G	1
									F9	1			F9	21
									HLA-B	2			HLA-B	18
									HLA-A	3			HLA-A	3
									NAE1	2			NAE1	31
									KRT8	1			KRT8	10
									CACNA1C	1			CACNA1C	48
									F3	1			F3	5
									ITGAL	3			ITGAL	19
									CFB	2			CFB	2
									DAPP1	1			DAPP1	6
									CTSL1	3			CTSL1	7
									CRH	1			CRH	3
									IL1B	1			IL1B	8
									HNF4A	1			HNF4A	19
									RRM2B	1			RRM2B	8
									IL6R	2			IL6R	47
									CGA	3			CGA	47
									S100P	1			S100P	1
									CACNA1S	1			CACNA1S	31
									RAD51	1			RAD51	25
									PF4	1			PF4	11
									PRLR	2			PRLR	4
									RAB6A	1			RAB6A	21
									TAP1	1			TAP1	49
									S100A11	1			S100A11	7
									POLE3	3			POLE3	8
									PTH	1			PTH	1
									PPIA	2			PPIA	22
									FASN	1			FASN	2
									PKIA	1			PKIA	26
									ST14	1			ST14	15
									DLD	1			DLD	178
									CACNA1A	2			CACNA1A	27
									PPP4C	1			PPP4C	5
									S100B	2			S100B	30
									LTC4S	1			LTC4S	37
									SERPINB6	2			SERPINB6	11
									PBRM1	1			PBRM1	4
									GSTO1	1			GSTO1	37
									CHRNA3	1			CHRNA3	16
									UQCRC1	1			UQCRC1	14
									EIF4E	3			EIF4E	2
									NR1H4	3			NR1H4	1
									F7	1			F7	18
									EGF	1			EGF	7
									LDLR	2			LDLR	48
									C1QA	2			C1QA	32
									CYTH2	3			CYTH2	30
									C1R	1			C1R	78
									PPIH	1			PPIH	19
									ICAM1	2			ICAM1	12
									PSMB6	1			PSMB6	13
									PSMA2	3			PSMA2	13
									EGLN2	1			EGLN2	22
									TFPI	3			TFPI	8
									POLA1	1			POLA1	9
									RORB	1			RORB	9
									PIK3CD	3			PIK3CD	1
									MGST1	1			MGST1	37
									GRIK2	1			GRIK2	76
									CDK5	3			CDK5	12
									PDC	1			PDC	34
									ITGA2B	1			ITGA2B	13
									GSN	3			GSN	1
									NR1I2	3			NR1I2	18
									CD2	1			CD2	56
									IL12B	2			IL12B	48
									AKT2	3			AKT2	3
									GNG2	1			GNG2	15
									KCNJ6	1			KCNJ6	15
									IGF2R	1			IGF2R	49
									HBB	1			HBB	32
									NHP2L1	1			NHP2L1	15
									TRPV1	1			TRPV1	12
									MMP3	2			MMP3	21
									EDA	1			EDA	26
									GSTM2	2			GSTM2	37
									IDE	1			IDE	13
									CLK1	1			CLK1	2
									SERPINB2	1			SERPINB2	16
									IFNG	1			IFNG	3
									IL2RA	1			IL2RA	13
									KAT2B	3			KAT2B	7
									TLR2	2			TLR2	4
									KCND2	1			KCND2	20
									SERPINA1	3			SERPINA1	2
									CLK3	1			CLK3	5
									GRIN3A	1			GRIN3A	106
									PMS2	1			PMS2	50
									CDH5	3			CDH5	2
									SLC7A9	1			SLC7A9	3
									FGG	2			FGG	5
									INS	1			INS	19
									CAMK2A	1			CAMK2A	9
									ADORA2A	1			ADORA2A	14
									PSMB2	2			PSMB2	15
									FNTA	1			FNTA	11
									RAMP1	1			RAMP1	3
									DDR1	2			DDR1	7
									GSTM1	1			GSTM1	38
									TNFRSF1B	2			TNFRSF1B	13
									GRIN2A	1			GRIN2A	109
									HSPA8	2			HSPA8	50
									CTSD	1			CTSD	60
									RRM1	2			RRM1	11
									KCNH2	2			KCNH2	58
									PAEP	1			PAEP	15
									DPP4	1			DPP4	53
									LRP1	3			LRP1	23
									LY96	1			LY96	19
									PSMB3	3			PSMB3	13
									HDAC9	1			HDAC9	2
									TTK	2			TTK	3
									RRM2	1			RRM2	11
									ARPC5	3			ARPC5	6
									A2M	1			A2M	3
									ATOX1	2			ATOX1	9
									CDK5R1	1			CDK5R1	4
									PSMA5	1			PSMA5	13
									ITGA4	2			ITGA4	13
									ASGR2	1			ASGR2	10
									TRAPPC3	2			TRAPPC3	31
									CSF3R	2			CSF3R	1
									PRSS1	1			PRSS1	21
									KLK1	1			KLK1	3
									PIK3CG	1			PIK3CG	24
									ITGB2	2			ITGB2	1
									VTN	2			VTN	13
									CHRNB4	1			CHRNB4	13
									DSTN	2			DSTN	9
									TNNI3	2			TNNI3	2
									NR1I3	3			NR1I3	3
									C1QB	2			C1QB	32
									NOS1	3			NOS1	160
									MAPKAPK3	2			MAPKAPK3	1
									ROCK2	1			ROCK2	3
									TNFSF13B	3			TNFSF13B	27
									GSTM3	1			GSTM3	37
									APOH	3			APOH	47
									AHR	1			AHR	18
									MTOR	2			MTOR	2
									GABBR2	1			GABBR2	1
									PFN2	1			PFN2	5
									GNAT1	1			GNAT1	27
									CSNK1G2	1			CSNK1G2	2
									FTH1	1			FTH1	3
									HSP90AB1	1			HSP90AB1	51
									FARSB	1			FARSB	6
									CTSB	3			CTSB	1
									CLPS	1			CLPS	4
									S100A13	2			S100A13	7
									VWF	1			VWF	10
									C1S	3			C1S	26
									CDK7	3			CDK7	16
									FSHR	2			FSHR	6
									PPP1CA	2			PPP1CA	4
									S100A1	3			S100A1	5
									CD1A	1			CD1A	8
									HDAC1	2			HDAC1	4
									GP1BA	2			GP1BA	47
									NME1	2			NME1	77
									ARF6	1			ARF6	39
									PLAUR	2			PLAUR	16
									CSF1R	2			CSF1R	11
									PNLIP	1			PNLIP	6
									RAMP3	1			RAMP3	3
									MMP1	1			MMP1	21
									GRIN1	3			GRIN1	73
									ACVRL1	1			ACVRL1	31
									FGFR4	3			FGFR4	5
									TNNC1	3			TNNC1	30
									SERPIND1	1			SERPIND1	47
									MTTP	1			MTTP	1
									AURKA	1			AURKA	58
									TRAPPC6A	1			TRAPPC6A	6
									CHM	1			CHM	8
									IFNAR1	1			IFNAR1	1
									THBD	2			THBD	11
									PDHA1	1			PDHA1	136
									PPP2R1A	2			PPP2R1A	4
									CXCL12	1			CXCL12	2
									CRP	1			CRP	1
									FNTB	1			FNTB	11
									IL6	2			IL6	2
									IDH3G	1			IDH3G	136
									RAMP2	1			RAMP2	3
									F11	2			F11	6
									CTLA4	2			CTLA4	47
									THRA	2			THRA	2
									XRCC4	1			XRCC4	4
									CD4	2			CD4	8
									GCH1	1			GCH1	9
									RNASE1	1			RNASE1	137
									FTL	1			FTL	3
									PPP3R1	2			PPP3R1	19
									HEXB	1			HEXB	2
									KCNQ3	1			KCNQ3	7
									KCNJ3	2			KCNJ3	15
									TNF	2			TNF	30
									EGLN3	1			EGLN3	22
									NRP1	1			NRP1	5
									PARP1	1			PARP1	4
									CAMK4	2			CAMK4	5
									NID1	3			NID1	9
									HDAC2	1			HDAC2	6
									C1QC	2			C1QC	32
									IFNGR1	2			IFNGR1	1
									IGF1	3			IGF1	2
									VEGFA	3			VEGFA	38
									KCNJ5	1			KCNJ5	7
									GRIK4	1			GRIK4	67
									FARSA	1			FARSA	6
									CD86	2			CD86	9
									DAPK1	1			DAPK1	25
									SGK1	3			SGK1	12
									REN	1			REN	3
									COL1A2	1			COL1A2	3
									CUBN	2			CUBN	8
									LRP2	1			LRP2	21
									DBNL	1			DBNL	10
									CFL1	3			CFL1	9
									MERTK	1			MERTK	1
									PROS1	2			PROS1	21
									ADA	1			ADA	3
									SNRPA	1			SNRPA	2
									DRD2	1			DRD2	58
									FGB	3			FGB	5
									PSMB7	3			PSMB7	13
									CD46	1			CD46	47
									HPRT1	1			HPRT1	10
									APEX1	1			APEX1	2
									PPP2CB	1			PPP2CB	9
									IDH3A	1			IDH3A	136
									LPA	2			LPA	2
									AZGP1	1			AZGP1	51
									CRYBB1	1			CRYBB1	6
									YES1	1			YES1	9
									S100A4	1			S100A4	5
									PPARA	3			PPARA	5
									NPR3	2			NPR3	47
									SERPINC1	3			SERPINC1	72
									HSPG2	2			HSPG2	5
									CTSG	2			CTSG	1
									DMPK	2			DMPK	1
									CEACAM1	1			CEACAM1	47
									ANG	1			ANG	39
									FBN2	1			FBN2	2
									PIK3CA	3			PIK3CA	3
									NGF	1			NGF	4
									KCNQ2	1			KCNQ2	26
									CD80	2			CD80	1
									AR	3			AR	14
									SRPK2	3			SRPK2	73
									PGR	1			PGR	10
									ACVR1B	3			ACVR1B	31
									IFNGR2	1			IFNGR2	1
									ARPC2	2			ARPC2	6
									SERPINE1	3			SERPINE1	31
									GLP1R	1			GLP1R	2
									PLEKHA1	2			PLEKHA1	26

## Sheet: ADPR
Symbol (527 adverse drug reaction-related proteins)	Entrez Gene ID	Gene Description	type_of_gene	map_location			Adverse drug events-related genes	Degree_in_PPIN	Hubs_label		Adverse drug events-related genes	Degree_in_KSIN	Hubs_label		Adverse drug events-related genes	Degree_in_3DPPIN	Hubs_label
HTR2A	3356	5-hydroxytryptamine (serotonin) receptor 2A, G protein-coupled	protein-coding	13q14-q21			HTR2A	18	PPIN_hubs		PRKCA	223	KSIN_hubs		PRKCA	7	3DPPIN_hubs
DRD2	1813	dopamine receptor D2	protein-coding	11q23			DRD2	22	PPIN_hubs		ESR1	20	KSIN_hubs		TRAF6	8	3DPPIN_hubs
ADRB2	154	adrenoceptor beta 2, surface	protein-coding	5q31-q32			ADRB2	42	PPIN_hubs		MAPK1	194	KSIN_hubs		ESR1	9	3DPPIN_hubs
ALB	213	albumin	protein-coding	4q13.3			ALB	30	PPIN_hubs		MAPK3	141	KSIN_hubs		MAPK1	13	3DPPIN_hubs
CALM1	801	calmodulin 1 (phosphorylase kinase, delta)	protein-coding	14q32.11			CALM1	303	PPIN_hubs		AR	11	KSIN_hubs		MAPK3	9	3DPPIN_hubs
PRKCA	5578	protein kinase C, alpha	protein-coding	17q22-q23.2			PRKCA	211	PPIN_hubs		TP53	44	KSIN_hubs		TP53	12	3DPPIN_hubs
TRAF6	7189	TNF receptor-associated factor 6, E3 ubiquitin protein ligase	protein-coding	11p12			TRAF6	436	PPIN_hubs		PRKCD	102	KSIN_hubs		ESR2	4	3DPPIN_hubs
ESR1	2099	estrogen receptor 1	protein-coding	6q25.1			ESR1	213	PPIN_hubs		FYN	74	KSIN_hubs		PRKCD	11	3DPPIN_hubs
MAPK1	5594	mitogen-activated protein kinase 1	protein-coding	22q11.21			MAPK1	213	PPIN_hubs		NR3C1	6	KSIN_hubs		FYN	53	3DPPIN_hubs
MAPK3	5595	mitogen-activated protein kinase 3	protein-coding	16p11.2			MAPK3	161	PPIN_hubs		MAPK8	124	KSIN_hubs		NR3C1	4	3DPPIN_hubs
AR	367	androgen receptor	protein-coding	Xq12			AR	160	PPIN_hubs		ABL1	63	KSIN_hubs		MAPK8	6	3DPPIN_hubs
TP53	7157	tumor protein p53	protein-coding	17p13.1			TP53	543	PPIN_hubs		PRKCB	39	KSIN_hubs		ABL1	55	3DPPIN_hubs
ESR2	2100	estrogen receptor 2 (ER beta)	protein-coding	14q23.2			ESR2	48	PPIN_hubs		PRKCZ	68	KSIN_hubs		PRKCB	4	3DPPIN_hubs
GRIN1	2902	glutamate receptor, ionotropic, N-methyl D-aspartate 1	protein-coding	9q34.3			GRIN1	51	PPIN_hubs		LCK	71	KSIN_hubs		PRKCZ	9	3DPPIN_hubs
PRKCD	5580	protein kinase C, delta	protein-coding	3p21.31			PRKCD	114	PPIN_hubs		SNCA	15	KSIN_hubs		LCK	28	3DPPIN_hubs
FYN	2534	FYN oncogene related to SRC, FGR, YES	protein-coding	6q21			FYN	291	PPIN_hubs		MAPK14	100	KSIN_hubs		MAPK14	17	3DPPIN_hubs
NR3C1	2908	nuclear receptor subfamily 3, group C, member 1 (glucocorticoid receptor)	protein-coding	5q31.3			NR3C1	169	PPIN_hubs		GSK3B	123	KSIN_hubs		ESRRA	5	3DPPIN_hubs
SCN5A	6331	sodium channel, voltage-gated, type V, alpha subunit	protein-coding	3p21			SCN5A	33	PPIN_hubs		PRKCE	31	KSIN_hubs		GSK3B	12	3DPPIN_hubs
MAPK8	5599	mitogen-activated protein kinase 8	protein-coding	10q11.22			MAPK8	123	PPIN_hubs		PRKCG	14	KSIN_hubs		CASP3	10	3DPPIN_hubs
ABL1	25	c-abl oncogene 1, non-receptor tyrosine kinase	protein-coding	9q34.1			ABL1	255	PPIN_hubs		SAFB2	13	KSIN_hubs		PRKCE	6	3DPPIN_hubs
TTR	7276	transthyretin	protein-coding	18q12.1			TTR	44	PPIN_hubs		INSR	11	KSIN_hubs		APP	9	3DPPIN_hubs
PRKCB	5579	protein kinase C, beta	protein-coding	16p11.2			PRKCB	82	PPIN_hubs		CSK	17	KSIN_hubs		TRAF2	5	3DPPIN_hubs
PRKCZ	5590	protein kinase C, zeta	protein-coding	1p36.33-p36.2			PRKCZ	94	PPIN_hubs		PRKD1	38	KSIN_hubs		INSR	23	3DPPIN_hubs
LCK	3932	lymphocyte-specific protein tyrosine kinase	protein-coding	1p34.3			LCK	131	PPIN_hubs		TOP2A	6	KSIN_hubs		CSK	12	3DPPIN_hubs
PARP1	142	poly (ADP-ribose) polymerase 1	protein-coding	1q41-q42			PARP1	138	PPIN_hubs		GSK3A	30	KSIN_hubs		KIT	13	3DPPIN_hubs
SNCA	6622	synuclein, alpha (non A4 component of amyloid precursor)	protein-coding	4q21			SNCA	86	PPIN_hubs		PRKCQ	30	KSIN_hubs		GSK3A	8	3DPPIN_hubs
OPRD1	4985	opioid receptor, delta 1	protein-coding	1p36.1-p34.3			MAPK14	154	PPIN_hubs		TCF3	6	KSIN_hubs		PRKCQ	5	3DPPIN_hubs
MAPK14	1432	mitogen-activated protein kinase 14	protein-coding	6p21.3-p21.2			ESRRA	37	PPIN_hubs		MAP2K1	13	KSIN_hubs		TCF3	11	3DPPIN_hubs
ESRRA	2101	estrogen-related receptor alpha	protein-coding	11q13			GSK3B	225	PPIN_hubs		CTTN	59	KSIN_hubs		MAP2K1	8	3DPPIN_hubs
GSK3B	2932	glycogen synthase kinase 3 beta	protein-coding	3q13.3			CASP3	152	PPIN_hubs		LRP6	6	KSIN_hubs		RARA	8	3DPPIN_hubs
CASP3	836	caspase 3, apoptosis-related cysteine peptidase	protein-coding	4q34			PRKCE	59	PPIN_hubs		MAP2K4	18	KSIN_hubs		CTTN	4	3DPPIN_hubs
PRKCE	5581	protein kinase C, epsilon	protein-coding	2p21			APP	120	PPIN_hubs		MAPK9	53	KSIN_hubs		NTRK1	15	3DPPIN_hubs
APP	351	amyloid beta (A4) precursor protein	protein-coding	21q21.3			LRP2	47	PPIN_hubs		PRKCI	31	KSIN_hubs		MAP2K5	4	3DPPIN_hubs
LRP2	4036	low density lipoprotein receptor-related protein 2	protein-coding	2q31.1			HSPA4	179	PPIN_hubs		MAP2K7	21	KSIN_hubs		MAP2K4	6	3DPPIN_hubs
KCNH2	3757	potassium voltage-gated channel, subfamily H (eag-related), member 2	protein-coding	7q36.1			GRIN2B	46	PPIN_hubs		MAP2K6	9	KSIN_hubs		FGFR3	8	3DPPIN_hubs
HSPA4	3308	heat shock 70kDa protein 4	protein-coding	5q31.1			HLA-A	38	PPIN_hubs		MAP2K2	8	KSIN_hubs		PRKCI	5	3DPPIN_hubs
GRIN2B	2904	glutamate receptor, ionotropic, N-methyl D-aspartate 2B	protein-coding	12p12			PRKCG	50	PPIN_hubs		FGFR2	28	KSIN_hubs		MAP2K6	5	3DPPIN_hubs
HLA-A	3105	major histocompatibility complex, class I, A	protein-coding	6p21.3			NGFR	51	PPIN_hubs		ANXA1	8	KSIN_hubs		TCF4	7	3DPPIN_hubs
PRKCG	5582	protein kinase C, gamma	protein-coding	19q13.4			TRAF2	215	PPIN_hubs		MAPK12	28	KSIN_hubs		PDGFRA	5	3DPPIN_hubs
NGFR	4804	nerve growth factor receptor	protein-coding	17q21-q22			SAFB2	25	PPIN_hubs		FGFR1	25	KSIN_hubs		FGFR2	5	3DPPIN_hubs
TRAF2	7186	TNF receptor-associated factor 2	protein-coding	9q34			GRIN2D	34	PPIN_hubs		MAPK6	7	KSIN_hubs		FGFR1	5	3DPPIN_hubs
SAFB2	9667	scaffold attachment factor B2	protein-coding	19p13.3			INSR	79	PPIN_hubs		MAPK7	29	KSIN_hubs		RXRB	15	3DPPIN_hubs
GRIN2D	2906	glutamate receptor, ionotropic, N-methyl D-aspartate 2D	protein-coding	19q13.33			MED1	87	PPIN_hubs		FGFR4	33	KSIN_hubs		MAPK6	21	3DPPIN_hubs
INSR	3643	insulin receptor	protein-coding	19p13.3-p13.2			CSK	62	PPIN_hubs		MAP2K3	6	KSIN_hubs		MAP2K3	5	3DPPIN_hubs
MED1	5469	mediator complex subunit 1	protein-coding	17q12			APOE	29	PPIN_hubs		MAPK11	17	KSIN_hubs		PDGFRB	23	3DPPIN_hubs
CSK	1445	c-src tyrosine kinase	protein-coding	15q24.1			KIT	61	PPIN_hubs		MAPK10	27	KSIN_hubs		FKBP1A	5	3DPPIN_hubs
APOE	348	apolipoprotein E	protein-coding	19q13.2			AHR	36	PPIN_hubs		PDGFRB	11	KSIN_hubs		CELA1	5	3DPPIN_hubs
KIT	3815	v-kit Hardy-Zuckerman 4 feline sarcoma viral oncogene homolog	protein-coding	4q11-q12			PRKD1	30	PPIN_hubs		PRKCH	11	KSIN_hubs		DRD2	1	3DPPIN_nonhubs
AHR	196	aryl hydrocarbon receptor	protein-coding	7p15			SAFB	34	PPIN_hubs		TH	9	KSIN_hubs		AR	3	3DPPIN_nonhubs
PRKD1	5587	protein kinase D1	protein-coding	14q11			HSPA5	130	PPIN_hubs		MAPK15	6	KSIN_hubs		GRIN1	3	3DPPIN_nonhubs
SAFB	6294	scaffold attachment factor B	protein-coding	19p13.3-p13.2			TOP2A	42	PPIN_hubs		STK17A	111	KSIN_hubs		TTR	1	3DPPIN_nonhubs
HSPA5	3309	heat shock 70kDa protein 5 (glucose-regulated protein, 78kDa)	protein-coding	9q33.3			KCNQ1	24	PPIN_hubs		MAPK13	8	KSIN_hubs		PARP1	1	3DPPIN_nonhubs
TOP2A	7153	topoisomerase (DNA) II alpha 170kDa	protein-coding	17q21-q22			LRP1	69	PPIN_hubs		SRA1	7	KSIN_hubs		LRP2	1	3DPPIN_nonhubs
KCNQ1	3784	potassium voltage-gated channel, KQT-like subfamily, member 1	protein-coding	11p15.5			GSK3A	32	PPIN_hubs		PKM	8	KSIN_hubs		KCNH2	2	3DPPIN_nonhubs
LRP1	4035	low density lipoprotein receptor-related protein 1	protein-coding	12q13.3			GLUD1	19	PPIN_hubs		ADRB2	4	KSIN_nonhubs		GRIN2B	1	3DPPIN_nonhubs
GSK3A	2931	glycogen synthase kinase 3 alpha	protein-coding	19q13.2			PPARA	39	PPIN_hubs		CALM1	1	KSIN_nonhubs		HLA-A	3	3DPPIN_nonhubs
GLUD1	2746	glutamate dehydrogenase 1	protein-coding	10q23.3			SREBF1	47	PPIN_hubs		ESR2	1	KSIN_nonhubs		PRKCG	1	3DPPIN_nonhubs
CA2	760	carbonic anhydrase II	protein-coding	8q22			PRKCQ	26	PPIN_hubs		GRIN1	2	KSIN_nonhubs		NGFR	1	3DPPIN_nonhubs
PPARA	5465	peroxisome proliferator-activated receptor alpha	protein-coding	22q13.31			TCF3	137	PPIN_hubs		SCN5A	2	KSIN_nonhubs		AHR	1	3DPPIN_nonhubs
SREBF1	6720	sterol regulatory element binding transcription factor 1	protein-coding	17p11.2			MAP2K1	50	PPIN_hubs		PARP1	1	KSIN_nonhubs		PRKD1	3	3DPPIN_nonhubs
PRKCQ	5588	protein kinase C, theta	protein-coding	10p15			TRAF3	76	PPIN_hubs		OPRD1	1	KSIN_nonhubs		SAFB	1	3DPPIN_nonhubs
TCF3	6929	transcription factor 3	protein-coding	19p13.3			RARA	107	PPIN_hubs		CASP3	1	KSIN_nonhubs		LRP1	3	3DPPIN_nonhubs
MAP2K1	5604	mitogen-activated protein kinase kinase 1	protein-coding	15q22.1-q22.33			CACNA1C	21	PPIN_hubs		APP	5	KSIN_nonhubs		PPARA	3	3DPPIN_nonhubs
TRAF3	7187	TNF receptor-associated factor 3	protein-coding	14q32.32			CTTN	35	PPIN_hubs		KCNH2	3	KSIN_nonhubs		TRAF3	1	3DPPIN_nonhubs
RARA	5914	retinoic acid receptor, alpha	protein-coding	17q21			NTRK1	59	PPIN_hubs		GRIN2B	2	KSIN_nonhubs		CACNA1C	1	3DPPIN_nonhubs
CACNA1C	775	calcium channel, voltage-dependent, L type, alpha 1C subunit	protein-coding	12p13.3			AGT	18	PPIN_hubs		HLA-A	2	KSIN_nonhubs		AGT	2	3DPPIN_nonhubs
CTTN	2017	cortactin	protein-coding	11q13			PGR	56	PPIN_hubs		NGFR	2	KSIN_nonhubs		PGR	1	3DPPIN_nonhubs
LRP6	4040	low density lipoprotein receptor-related protein 6	protein-coding	12p13.2			MAP2K4	32	PPIN_hubs		TRAF2	1	KSIN_nonhubs		KCNA4	1	3DPPIN_nonhubs
NTRK1	4914	neurotrophic tyrosine kinase, receptor, type 1	protein-coding	1q21-q22			EFNB2	21	PPIN_hubs		MED1	4	KSIN_nonhubs		EFNB2	3	3DPPIN_nonhubs
AGT	183	angiotensinogen (serpin peptidase inhibitor, clade A, member 8)	protein-coding	1q42.2			MAPK9	61	PPIN_hubs		APOE	1	KSIN_nonhubs		MAPK9	2	3DPPIN_nonhubs
PGR	5241	progesterone receptor	protein-coding	11q22-q23			LRP8	20	PPIN_hubs		KIT	3	KSIN_nonhubs		EPHB1	3	3DPPIN_nonhubs
MAP2K5	5607	mitogen-activated protein kinase kinase 5	protein-coding	15q23			ATP2A2	24	PPIN_hubs		AHR	1	KSIN_nonhubs		MAP2K7	3	3DPPIN_nonhubs
MAP2K4	6416	mitogen-activated protein kinase kinase 4	protein-coding	17p12			TOP1	69	PPIN_hubs		KCNQ1	1	KSIN_nonhubs		MAP2K2	3	3DPPIN_nonhubs
KCNA4	3739	potassium voltage-gated channel, shaker-related subfamily, member 4	protein-coding	11p14			FGFR3	39	PPIN_hubs		LRP1	3	KSIN_nonhubs		TRAF1	1	3DPPIN_nonhubs
EFNB2	1948	ephrin-B2	protein-coding	13q33			PRKCI	54	PPIN_hubs		PPARA	3	KSIN_nonhubs		CTSG	2	3DPPIN_nonhubs
POLB	5423	polymerase (DNA directed), beta	protein-coding	8p11.2			MAP2K7	28	PPIN_hubs		SREBF1	4	KSIN_nonhubs		INS	1	3DPPIN_nonhubs
MAPK9	5601	mitogen-activated protein kinase 9	protein-coding	5q35			TCF4	201	PPIN_hubs		RARA	4	KSIN_nonhubs		APOB	1	3DPPIN_nonhubs
LRP8	7804	low density lipoprotein receptor-related protein 8, apolipoprotein e receptor	protein-coding	1p34			MAP2K2	20	PPIN_hubs		CACNA1C	2	KSIN_nonhubs		CRYAB	2	3DPPIN_nonhubs
EPHB1	2047	EPH receptor B1	protein-coding	3q21-q23			TRAF1	82	PPIN_hubs		NTRK1	1	KSIN_nonhubs		TRAF5	1	3DPPIN_nonhubs
ATP2A2	488	ATPase, Ca++ transporting, cardiac muscle, slow twitch 2	protein-coding	12q24.11			PDGFRA	30	PPIN_hubs		PGR	4	KSIN_nonhubs		HPRT1	1	3DPPIN_nonhubs
TOP1	7150	topoisomerase (DNA) I	protein-coding	20q12-q13.1			SLC25A6	35	PPIN_hubs		MAP2K5	1	KSIN_nonhubs		CTSB	3	3DPPIN_nonhubs
FGFR3	2261	fibroblast growth factor receptor 3	protein-coding	4p16.3			CTSG	25	PPIN_hubs		KCNA4	1	KSIN_nonhubs		TCF12	3	3DPPIN_nonhubs
PRKCI	5584	protein kinase C, iota	protein-coding	3q26.3			AGTR1	19	PPIN_hubs		EPHB1	3	KSIN_nonhubs		SOD1	1	3DPPIN_nonhubs
MAP2K7	5609	mitogen-activated protein kinase kinase 7	protein-coding	19p13.3-p13.2			AIFM1	44	PPIN_hubs		ATP2A2	1	KSIN_nonhubs		FGFR4	3	3DPPIN_nonhubs
MAP2K6	5608	mitogen-activated protein kinase kinase 6	protein-coding	17q24.3			TGFB1	43	PPIN_hubs		TOP1	3	KSIN_nonhubs		PDCD6	1	3DPPIN_nonhubs
TCF4	6925	transcription factor 4	protein-coding	18q21.1			MME	79	PPIN_hubs		FGFR3	2	KSIN_nonhubs		CTSL1	3	3DPPIN_nonhubs
MAP2K2	5605	mitogen-activated protein kinase kinase 2	protein-coding	19p13.3			FGFR2	54	PPIN_hubs		TCF4	2	KSIN_nonhubs		MAPK11	1	3DPPIN_nonhubs
TRAF1	7185	TNF receptor-associated factor 1	protein-coding	9q33-q34			ANXA1	47	PPIN_hubs		PDGFRA	2	KSIN_nonhubs		EGF	1	3DPPIN_nonhubs
PDGFRA	5156	platelet-derived growth factor receptor, alpha polypeptide	protein-coding	4q12			MAPK12	19	PPIN_hubs		AGTR1	1	KSIN_nonhubs		KCNA2	3	3DPPIN_nonhubs
SLC25A6	293	solute carrier family 25 (mitochondrial carrier; adenine nucleotide translocator), member 6	protein-coding	Xp22.32 and Yp11.3			ATN1	97	PPIN_hubs		MME	1	KSIN_nonhubs		ESRRG	2	3DPPIN_nonhubs
CTSG	1511	cathepsin G	protein-coding	14q11.2			APOB	32	PPIN_hubs		ATN1	2	KSIN_nonhubs		KCNJ3	2	3DPPIN_nonhubs
AGTR1	185	angiotensin II receptor, type 1	protein-coding	3q24			GRIA1	25	PPIN_hubs		GRIA1	4	KSIN_nonhubs		GRIN2A	1	3DPPIN_nonhubs
INS	3630	insulin	protein-coding	11p15.5			FGFR1	55	PPIN_hubs		CRYAB	1	KSIN_nonhubs		KCNJ6	1	3DPPIN_nonhubs
AIFM1	9131	apoptosis-inducing factor, mitochondrion-associated, 1	protein-coding	Xq26.1			CRYAB	24	PPIN_hubs		ATP1A1	1	KSIN_nonhubs		UQCRC2	1	3DPPIN_nonhubs
TGFB1	7040	transforming growth factor, beta 1	protein-coding	19q13.1			RXRB	54	PPIN_hubs		SOD1	1	KSIN_nonhubs		KCNJ5	1	3DPPIN_nonhubs
MME	4311	membrane metallo-endopeptidase	protein-coding	3q25.2			TRAF5	38	PPIN_hubs		IL2RB	1	KSIN_nonhubs		KCNQ3	1	3DPPIN_nonhubs
FGFR2	2263	fibroblast growth factor receptor 2	protein-coding	10q26			HPRT1	19	PPIN_hubs		HSPA2	4	KSIN_nonhubs		KCNQ2	1	3DPPIN_nonhubs
ANXA1	301	annexin A1	protein-coding	9q21.13			ATP1A1	25	PPIN_hubs		FLT3	1	KSIN_nonhubs		PRKCH	1	3DPPIN_nonhubs
MAPK12	6300	mitogen-activated protein kinase 12	protein-coding	22q13.33			CTSB	33	PPIN_hubs		NOS2	2	KSIN_nonhubs		GRIN3A	1	3DPPIN_nonhubs
ATN1	1822	atrophin 1	protein-coding	12p13.31			MAPK6	154	PPIN_hubs		TRAF4	1	KSIN_nonhubs		CACNA1S	1	3DPPIN_nonhubs
APOB	338	apolipoprotein B	protein-coding	2p24-p23			MAPK7	21	PPIN_hubs		PIK3C3	2	KSIN_nonhubs		KCNAB2	1	3DPPIN_nonhubs
GRIA1	2890	glutamate receptor, ionotropic, AMPA 1	protein-coding	5q31.1			TCF12	27	PPIN_hubs		PDCD5	2	KSIN_nonhubs		KCNAB1	1	3DPPIN_nonhubs
FGFR1	2260	fibroblast growth factor receptor 1	protein-coding	8p12			MIF	31	PPIN_hubs		SLC2A4	1	KSIN_nonhubs		KCNJ16	2	3DPPIN_nonhubs
CRYAB	1410	crystallin, alpha B	protein-coding	11q22.3-q23.1			SOD1	19	PPIN_hubs		PDCD10	2	KSIN_nonhubs		PDCD4	1	3DPPIN_nonhubs
RXRB	6257	retinoid X receptor, beta	protein-coding	6p21.3			PDCD6	30	PPIN_hubs		CYP3A4	2	KSIN_nonhubs		PRKD3	1	3DPPIN_nonhubs
TRAF5	7188	TNF receptor-associated factor 5	protein-coding	1q32			PFKP	23	PPIN_hubs		SLC6A4	1	KSIN_nonhubs		KCND2	1	3DPPIN_nonhubs
HPRT1	3251	hypoxanthine phosphoribosyltransferase 1	protein-coding	Xq26.1			IL2RB	29	PPIN_hubs		SLC6A2	1	KSIN_nonhubs		KCTD11	1	3DPPIN_nonhubs
ATP1A1	476	ATPase, Na+/K+ transporting, alpha 1 polypeptide	protein-coding	1p21			HSPA2	19	PPIN_hubs		ADRB1	1	KSIN_nonhubs		PLCB1	1	3DPPIN_nonhubs
CTSB	1508	cathepsin B	protein-coding	8p22			SCN9A	188	PPIN_hubs		CHRM2	1	KSIN_nonhubs		ADA	1	3DPPIN_nonhubs
MAPK6	5597	mitogen-activated protein kinase 6	protein-coding	15q21			TRAF4	40	PPIN_hubs		ACE	1	KSIN_nonhubs		EPHA1	2	3DPPIN_nonhubs
MAPK7	5598	mitogen-activated protein kinase 7	protein-coding	17p11.2			HSPA6	28	PPIN_hubs		KCNB1	1	KSIN_nonhubs		NR1I3	3	3DPPIN_nonhubs
TCF12	6938	transcription factor 12	protein-coding	15q21			CTSL1	26	PPIN_hubs		KCNJ3	1	KSIN_nonhubs		KCNJ15	1	3DPPIN_nonhubs
MIF	4282	macrophage migration inhibitory factor (glycosylation-inhibiting factor)	protein-coding	22q11.23			MAPK11	22	PPIN_hubs		GRIN2A	2	KSIN_nonhubs		KCNJ10	1	3DPPIN_nonhubs
SOD1	6647	superoxide dismutase 1, soluble	protein-coding	21q22.11			MAPK10	26	PPIN_hubs		OPRM1	1	KSIN_nonhubs		IL2RA	1	3DPPIN_nonhubs
FGFR4	2264	fibroblast growth factor receptor 4	protein-coding	5q35.1-qter			PDCD5	20	PPIN_hubs		MAOA	1	KSIN_nonhubs		PLK4	1	3DPPIN_nonhubs
PDCD6	10016	programmed cell death 6	protein-coding	5p15.33			SLC2A4	43	PPIN_hubs		KCNMA1	1	KSIN_nonhubs		NPR1	1	3DPPIN_nonhubs
PFKP	5214	phosphofructokinase, platelet	protein-coding	10p15.3-p15.2			PDCD10	20	PPIN_hubs		KCNA3	2	KSIN_nonhubs		PROC	2	3DPPIN_nonhubs
IL2RB	3560	interleukin 2 receptor, beta	protein-coding	22q13.1			SCNN1A	18	PPIN_hubs		SLC12A2	2	KSIN_nonhubs		TGFB3	2	3DPPIN_nonhubs
MAP2K3	5606	mitogen-activated protein kinase kinase 3	protein-coding	17q11.2			HADHA	34	PPIN_hubs		TYMS	2	KSIN_nonhubs		CALML3	2	3DPPIN_nonhubs
HSPA2	3306	heat shock 70kDa protein 2	protein-coding	14q24.1			COL1A1	37	PPIN_hubs		KCNJ2	1	KSIN_nonhubs		EPHB4	1	3DPPIN_nonhubs
FLT3	2322	fms-related tyrosine kinase 3	protein-coding	13q12			PDGFRB	81	PPIN_hubs		PDE4D	3	KSIN_nonhubs		PDCD1	1	3DPPIN_nonhubs
NOS2	4843	nitric oxide synthase 2, inducible	protein-coding	17q11.2-q12			PKM	54	PPIN_hubs		KCNN2	1	KSIN_nonhubs		AANAT	1	3DPPIN_nonhubs
SCN9A	6335	sodium channel, voltage-gated, type IX, alpha subunit	protein-coding	2q24			OPRD1	17	PPIN_nonhubs		KCNAB2	1	KSIN_nonhubs
TRAF4	9618	TNF receptor-associated factor 4	protein-coding	17q11-q12			KCNH2	14	PPIN_nonhubs		ABCB1	2	KSIN_nonhubs
HSPA6	3310	heat shock 70kDa protein 6 (HSP70B')	protein-coding	1q23			CA2	16	PPIN_nonhubs		CYP19A1	1	KSIN_nonhubs
CTSL1	1514	cathepsin L1	protein-coding	9q21.33			LRP6	17	PPIN_nonhubs		PDE4A	1	KSIN_nonhubs
MAPK11	5600	mitogen-activated protein kinase 11	protein-coding	22q13.33			MAP2K5	17	PPIN_nonhubs		PDE4B	2	KSIN_nonhubs
MAPK10	5602	mitogen-activated protein kinase 10	protein-coding	4q22.1-q23			KCNA4	17	PPIN_nonhubs		PDCD4	2	KSIN_nonhubs
PIK3C3	5289	phosphatidylinositol 3-kinase, catalytic subunit type 3	protein-coding	18q12.3			POLB	17	PPIN_nonhubs		PRKD3	4	KSIN_nonhubs
PDCD5	9141	programmed cell death 5	protein-coding	19q13.11			EPHB1	14	PPIN_nonhubs		KCNJ1	2	KSIN_nonhubs
SLC2A4	6517	solute carrier family 2 (facilitated glucose transporter), member 4	protein-coding	17p13			MAP2K6	17	PPIN_nonhubs		KCNJ4	2	KSIN_nonhubs
PDCD10	11235	programmed cell death 10	protein-coding	3q26.1			INS	16	PPIN_nonhubs		KCNE3	1	KSIN_nonhubs
SCNN1A	6337	sodium channel, non-voltage-gated 1 alpha subunit	protein-coding	12p13			FGFR4	17	PPIN_nonhubs		KCND2	2	KSIN_nonhubs
ATP2A1	487	ATPase, Ca++ transporting, cardiac muscle, fast twitch 1	protein-coding	16p12.1			MAP2K3	17	PPIN_nonhubs		PAH	1	KSIN_nonhubs
HADHA	3030	hydroxyacyl-CoA dehydrogenase/3-ketoacyl-CoA thiolase/enoyl-CoA hydratase (trifunctional protein), alpha subunit	protein-coding	2p23			FLT3	16	PPIN_nonhubs		KCNA5	1	KSIN_nonhubs
COL1A1	1277	collagen, type I, alpha 1	protein-coding	17q21.33			NOS2	16	PPIN_nonhubs		CACNA1H	1	KSIN_nonhubs
CYP3A4	1576	cytochrome P450, family 3, subfamily A, polypeptide 4	protein-coding	7q21.1			PIK3C3	16	PPIN_nonhubs		ABCG2	1	KSIN_nonhubs
HTR3A	3359	5-hydroxytryptamine (serotonin) receptor 3A, ionotropic	protein-coding	11q23.1			ATP2A1	17	PPIN_nonhubs		PLCB1	2	KSIN_nonhubs
SLC6A4	6532	solute carrier family 6 (neurotransmitter transporter, serotonin), member 4	protein-coding	17q11.2			CYP3A4	5	PPIN_nonhubs		CACNB2	1	KSIN_nonhubs
HTR1A	3350	5-hydroxytryptamine (serotonin) receptor 1A, G protein-coupled	protein-coding	5q11.2-q13			HTR3A	2	PPIN_nonhubs		CA9	1	KSIN_nonhubs
SLC6A2	6530	solute carrier family 6 (neurotransmitter transporter, noradrenalin), member 2	protein-coding	16q12.2			SLC6A4	6	PPIN_nonhubs		NR1I3	1	KSIN_nonhubs
SLC14A2	8170	solute carrier family 14 (urea transporter), member 2	protein-coding	18q12.1-q21.1			HTR1A	8	PPIN_nonhubs		IL2RA	1	KSIN_nonhubs
HTR2C	3358	5-hydroxytryptamine (serotonin) receptor 2C, G protein-coupled	protein-coding	Xq24			SLC6A2	3	PPIN_nonhubs		ALOX5	4	KSIN_nonhubs
PTGS2	5743	prostaglandin-endoperoxide synthase 2 (prostaglandin G/H synthase and cyclooxygenase)	protein-coding	1q25.2-q25.3			SLC14A2	1	PPIN_nonhubs		PLK4	1	KSIN_nonhubs
HTR1D	3352	5-hydroxytryptamine (serotonin) receptor 1D, G protein-coupled	protein-coding	1p36.3-p34.3			HTR2C	8	PPIN_nonhubs		NPR1	1	KSIN_nonhubs
PTGS1	5742	prostaglandin-endoperoxide synthase 1 (prostaglandin G/H synthase and cyclooxygenase)	protein-coding	9q32-q33.3			PTGS2	12	PPIN_nonhubs		KCNK9	1	KSIN_nonhubs
HTR2B	3357	5-hydroxytryptamine (serotonin) receptor 2B, G protein-coupled	protein-coding	2q36.3-q37.1			HTR1D	3	PPIN_nonhubs		STK10	4	KSIN_nonhubs
CYP3A5	1577	cytochrome P450, family 3, subfamily A, polypeptide 5	protein-coding	7q21.1			PTGS1	1	PPIN_nonhubs		DCK	1	KSIN_nonhubs
DRD1	1812	dopamine receptor D1	protein-coding	5q35.1			HTR2B	4	PPIN_nonhubs		SLC12A3	2	KSIN_nonhubs
DRD4	1815	dopamine receptor D4	protein-coding	11p15.5			CYP3A5	3	PPIN_nonhubs		AQP2	1	KSIN_nonhubs
HTR6	3362	5-hydroxytryptamine (serotonin) receptor 6, G protein-coupled	protein-coding	1p36-p35			DRD1	12	PPIN_nonhubs		PDCD2	2	KSIN_nonhubs
DRD3	1814	dopamine receptor D3	protein-coding	3q13.3			DRD4	10	PPIN_nonhubs		KCNK3	2	KSIN_nonhubs
HTR7	3363	5-hydroxytryptamine (serotonin) receptor 7, adenylate cyclase-coupled	protein-coding	10q21-q24			HTR6	4	PPIN_nonhubs		SLC12A1	2	KSIN_nonhubs
HTR1E	3354	5-hydroxytryptamine (serotonin) receptor 1E, G protein-coupled	protein-coding	6q14-q15			DRD3	14	PPIN_nonhubs		AVEN	2	KSIN_nonhubs
ADRB1	153	adrenoceptor beta 1	protein-coding	10q25.3			HTR7	2	PPIN_nonhubs		HRH1	5	KSIN_nonhubs
DRD5	1816	dopamine receptor D5	protein-coding	4p16.1			HTR1E	2	PPIN_nonhubs		KCNC4	3	KSIN_nonhubs
HRH2	3274	histamine receptor H2	protein-coding	5q35.2			ADRB1	17	PPIN_nonhubs		PDE4C	2	KSIN_nonhubs
HTR1F	3355	5-hydroxytryptamine (serotonin) receptor 1F, G protein-coupled	protein-coding	3p12			DRD5	5	PPIN_nonhubs		KCNJ13	2	KSIN_nonhubs
HRH3	11255	histamine receptor H3	protein-coding	20q13.33			HRH2	1	PPIN_nonhubs		CRAT	1	KSIN_nonhubs
HTR4	3360	5-hydroxytryptamine (serotonin) receptor 4, G protein-coupled	protein-coding	5q31-q33			HTR1F	1	PPIN_nonhubs
ADRA1A	148	adrenoceptor alpha 1A	protein-coding	8p21.2			HRH3	1	PPIN_nonhubs
HRH4	59340	histamine receptor H4	protein-coding	18q11.2			HTR4	1	PPIN_nonhubs
CYP2C9	1559	cytochrome P450, family 2, subfamily C, polypeptide 9	protein-coding	10q24			ADRA1A	10	PPIN_nonhubs
HTR1B	3351	5-hydroxytryptamine (serotonin) receptor 1B, G protein-coupled	protein-coding	6q13			HRH4	4	PPIN_nonhubs
SLC6A3	6531	solute carrier family 6 (neurotransmitter transporter, dopamine), member 3	protein-coding	5p15.3			CYP2C9	7	PPIN_nonhubs
ADRA1B	147	adrenoceptor alpha 1B	protein-coding	5q33.3			HTR1B	4	PPIN_nonhubs
CHRM3	1131	cholinergic receptor, muscarinic 3	protein-coding	1q43			SLC6A3	8	PPIN_nonhubs
ADRA1D	146	adrenoceptor alpha 1D	protein-coding	20p13			ADRA1B	11	PPIN_nonhubs
CHRM5	1133	cholinergic receptor, muscarinic 5	protein-coding	15q26			CHRM3	11	PPIN_nonhubs
CHRM2	1129	cholinergic receptor, muscarinic 2	protein-coding	7q31-q35			ADRA1D	7	PPIN_nonhubs
CHRM1	1128	cholinergic receptor, muscarinic 1	protein-coding	11q13			CHRM5	1	PPIN_nonhubs
CYP1A2	1544	cytochrome P450, family 1, subfamily A, polypeptide 2	protein-coding	15q24.1			CHRM2	9	PPIN_nonhubs
EGF	1950	epidermal growth factor	protein-coding	4q25			CHRM1	5	PPIN_nonhubs
KCNH1	3756	potassium voltage-gated channel, subfamily H (eag-related), member 1	protein-coding	1q32.2			CYP1A2	1	PPIN_nonhubs
AREG	374	amphiregulin	protein-coding	4q13.3			EGF	15	PPIN_nonhubs
CYP2C19	1557	cytochrome P450, family 2, subfamily C, polypeptide 19	protein-coding	10q24			KCNH1	6	PPIN_nonhubs
CLDN5	7122	claudin 5	protein-coding	22q11.21			AREG	8	PPIN_nonhubs
BCHE	590	butyrylcholinesterase	protein-coding	3q26.1-q26.2			CYP2C19	1	PPIN_nonhubs
KCNH5	27133	potassium voltage-gated channel, subfamily H (eag-related), member 5	protein-coding	14q23.1			CLDN5	4	PPIN_nonhubs
HMGCR	3156	3-hydroxy-3-methylglutaryl-CoA reductase	protein-coding	5q13.3-q14			BCHE	1	PPIN_nonhubs
ACE	1636	angiotensin I converting enzyme	protein-coding	17q23.3			KCNH5	1	PPIN_nonhubs
HSPA1B	3304	heat shock 70kDa protein 1B	protein-coding	6p21.3			HMGCR	4	PPIN_nonhubs
KCNH7	90134	potassium voltage-gated channel, subfamily H (eag-related), member 7	protein-coding	2q24.2			ACE	3	PPIN_nonhubs
GABRG2	2566	gamma-aminobutyric acid (GABA) A receptor, gamma 2	protein-coding	5q34			HSPA1B	1	PPIN_nonhubs
ACHE	43	acetylcholinesterase	protein-coding	7q22			KCNH7	1	PPIN_nonhubs
KCNB1	3745	potassium voltage-gated channel, Shab-related subfamily, member 1	protein-coding	20q13.2			GABRG2	6	PPIN_nonhubs
GABRA1	2554	gamma-aminobutyric acid (GABA) A receptor, alpha 1	protein-coding	5q34			ACHE	13	PPIN_nonhubs
EHHADH	1962	enoyl-CoA, hydratase/3-hydroxyacyl CoA dehydrogenase	protein-coding	3q26.3-q28			KCNB1	14	PPIN_nonhubs
KCNA2	3737	potassium voltage-gated channel, shaker-related subfamily, member 2	protein-coding	1p13			GABRA1	5	PPIN_nonhubs
ESRRG	2104	estrogen-related receptor gamma	protein-coding	1q41			EHHADH	2	PPIN_nonhubs
KCNJ3	3760	potassium inwardly-rectifying channel, subfamily J, member 3	protein-coding	2q24.1			KCNA2	13	PPIN_nonhubs
ADCY1	107	adenylate cyclase 1 (brain)	protein-coding	7p13-p12			ESRRG	14	PPIN_nonhubs
GRIN2A	2903	glutamate receptor, ionotropic, N-methyl D-aspartate 2A	protein-coding	16p13.2			KCNJ3	7	PPIN_nonhubs
KCNJ6	3763	potassium inwardly-rectifying channel, subfamily J, member 6	protein-coding	21q22.1			ADCY1	2	PPIN_nonhubs
KCNJ9	3765	potassium inwardly-rectifying channel, subfamily J, member 9	protein-coding	1q23.2			GRIN2A	1	PPIN_nonhubs
OPRM1	4988	opioid receptor, mu 1	protein-coding	6q24-q25			KCNJ6	7	PPIN_nonhubs
ADRA2A	150	adrenoceptor alpha 2A	protein-coding	10q25.2			KCNJ9	5	PPIN_nonhubs
UQCRC2	7385	ubiquinol-cytochrome c reductase core protein II	protein-coding	16p12			OPRM1	13	PPIN_nonhubs
KCNJ5	3762	potassium inwardly-rectifying channel, subfamily J, member 5	protein-coding	11q24			ADRA2A	10	PPIN_nonhubs
KCNC1	3746	potassium voltage-gated channel, Shaw-related subfamily, member 1	protein-coding	11p15			UQCRC2	12	PPIN_nonhubs
ACE2	59272	angiotensin I converting enzyme 2	protein-coding	Xp22			KCNJ5	4	PPIN_nonhubs
KCNQ3	3786	potassium voltage-gated channel, KQT-like subfamily, member 3	protein-coding	8q24			KCNC1	5	PPIN_nonhubs
SCN3A	6328	sodium channel, voltage-gated, type III, alpha subunit	protein-coding	2q24			ACE2	4	PPIN_nonhubs
ADRB3	155	adrenoceptor beta 3	protein-coding	8p12			KCNQ3	4	PPIN_nonhubs
MAOA	4128	monoamine oxidase A	protein-coding	Xp11.3			SCN3A	2	PPIN_nonhubs
MAOB	4129	monoamine oxidase B	protein-coding	Xp11.23			ADRB3	3	PPIN_nonhubs
KCNG3	170850	potassium voltage-gated channel, subfamily G, member 3	protein-coding	2p21			MAOA	1	PPIN_nonhubs
CACNA1D	776	calcium channel, voltage-dependent, L type, alpha 1D subunit	protein-coding	3p14.3			MAOB	2	PPIN_nonhubs
POLG	5428	polymerase (DNA directed), gamma	protein-coding	15q25			KCNG3	3	PPIN_nonhubs
KCNMA1	3778	potassium large conductance calcium-activated channel, subfamily M, alpha member 1	protein-coding	10q22.3			CACNA1D	2	PPIN_nonhubs
ESRRB	2103	estrogen-related receptor beta	protein-coding	14q24.3			POLG	2	PPIN_nonhubs
OPRK1	4986	opioid receptor, kappa 1	protein-coding	8q11.2			KCNMA1	6	PPIN_nonhubs
GABRG1	2565	gamma-aminobutyric acid (GABA) A receptor, gamma 1	protein-coding	4p12			ESRRB	5	PPIN_nonhubs
KCNF1	3754	potassium voltage-gated channel, subfamily F, member 1	protein-coding	2p25			OPRK1	6	PPIN_nonhubs
KCNA1	3736	potassium voltage-gated channel, shaker-related subfamily, member 1 (episodic ataxia with myokymia)	protein-coding	12p13.32			GABRG1	1	PPIN_nonhubs
PDGFRB	5159	platelet-derived growth factor receptor, beta polypeptide	protein-coding	5q33.1			KCNF1	4	PPIN_nonhubs
DFNA5	1687	deafness, autosomal dominant 5	protein-coding	7p15			KCNA1	7	PPIN_nonhubs
KCNQ5	56479	potassium voltage-gated channel, KQT-like subfamily, member 5	protein-coding	6q14			DFNA5	2	PPIN_nonhubs
KCNQ2	3785	potassium voltage-gated channel, KQT-like subfamily, member 2	protein-coding	20q13.3			KCNQ5	4	PPIN_nonhubs
SCN2B	6327	sodium channel, voltage-gated, type II, beta subunit	protein-coding	11q23			KCNQ2	4	PPIN_nonhubs
SCN1A	6323	sodium channel, voltage-gated, type I, alpha subunit	protein-coding	2q24.3			SCN2B	1	PPIN_nonhubs
SCN1B	6324	sodium channel, voltage-gated, type I, beta subunit	protein-coding	19q13.1			SCN1A	2	PPIN_nonhubs
SCN8A	6334	sodium channel, voltage gated, type VIII, alpha subunit	protein-coding	12q13			SCN1B	4	PPIN_nonhubs
ATP2B1	490	ATPase, Ca++ transporting, plasma membrane 1	protein-coding	12q21.3			SCN8A	5	PPIN_nonhubs
ADK	132	adenosine kinase	protein-coding	10q22|10q11-q24			ATP2B1	6	PPIN_nonhubs
PTGFR	5737	prostaglandin F receptor (FP)	protein-coding	1p31.1			ADK	2	PPIN_nonhubs
GABRB2	2561	gamma-aminobutyric acid (GABA) A receptor, beta 2	protein-coding	5q34			PTGFR	4	PPIN_nonhubs
PRKCH	5583	protein kinase C, eta	protein-coding	14q23.1			GABRB2	5	PPIN_nonhubs
CYP2C8	1558	cytochrome P450, family 2, subfamily C, polypeptide 8	protein-coding	10q23.33			PRKCH	13	PPIN_nonhubs
HGD	3081	homogentisate 1,2-dioxygenase	protein-coding	3q13.33			CYP2C8	7	PPIN_nonhubs
KCNE4	23704	potassium voltage-gated channel, Isk-related family, member 4	protein-coding	2q36.1			HGD	5	PPIN_nonhubs
KCNA3	3738	potassium voltage-gated channel, shaker-related subfamily, member 3	protein-coding	1p13.3			KCNE4	3	PPIN_nonhubs
CACNA1F	778	calcium channel, voltage-dependent, L type, alpha 1F subunit	protein-coding	Xp11.23			KCNA3	5	PPIN_nonhubs
NR3C2	4306	nuclear receptor subfamily 3, group C, member 2	protein-coding	4q31.1			CACNA1F	2	PPIN_nonhubs
SLC12A2	6558	solute carrier family 12 (sodium/potassium/chloride transporters), member 2	protein-coding	5q23.3			NR3C2	15	PPIN_nonhubs
KCNV2	169522	potassium channel, subfamily V, member 2	protein-coding	9p24.2			SLC12A2	3	PPIN_nonhubs
SCN3B	55800	sodium channel, voltage-gated, type III, beta subunit	protein-coding	11q23.3			KCNV2	3	PPIN_nonhubs
GRIN3A	116443	glutamate receptor, ionotropic, N-methyl-D-aspartate 3A	protein-coding	9q31.1			SCN3B	1	PPIN_nonhubs
AGTR2	186	angiotensin II receptor, type 2	protein-coding	Xq22-q23			GRIN3A	5	PPIN_nonhubs
SCN2A	6326	sodium channel, voltage-gated, type II, alpha subunit	protein-coding	2q24.3			AGTR2	10	PPIN_nonhubs
ABAT	18	4-aminobutyrate aminotransferase	protein-coding	16p13.2			SCN2A	6	PPIN_nonhubs
GABRD	2563	gamma-aminobutyric acid (GABA) A receptor, delta	protein-coding	1p36.3			ABAT	2	PPIN_nonhubs
CA4	762	carbonic anhydrase IV	protein-coding	17q23			GABRD	4	PPIN_nonhubs
SCN4A	6329	sodium channel, voltage-gated, type IV, alpha subunit	protein-coding	17q23.3			CA4	5	PPIN_nonhubs
DHFR	1719	dihydrofolate reductase	protein-coding	5q11.2-q13.2			SCN4A	8	PPIN_nonhubs
GABRB3	2562	gamma-aminobutyric acid (GABA) A receptor, beta 3	protein-coding	15q12			DHFR	8	PPIN_nonhubs
GABRA4	2557	gamma-aminobutyric acid (GABA) A receptor, alpha 4	protein-coding	4p12			GABRB3	7	PPIN_nonhubs
GABRG3	2567	gamma-aminobutyric acid (GABA) A receptor, gamma 3	protein-coding	15q12			GABRA4	2	PPIN_nonhubs
TYMS	7298	thymidylate synthetase	protein-coding	18p11.32			GABRG3	1	PPIN_nonhubs
KCNJ2	3759	potassium inwardly-rectifying channel, subfamily J, member 2	protein-coding	17q24.3			TYMS	3	PPIN_nonhubs
KCNJ8	3764	potassium inwardly-rectifying channel, subfamily J, member 8	protein-coding	12p11.23			KCNJ2	14	PPIN_nonhubs
KCNG4	93107	potassium voltage-gated channel, subfamily G, member 4	protein-coding	16q24.1			KCNJ8	4	PPIN_nonhubs
KCNE1	3753	potassium voltage-gated channel, Isk-related family, member 1	protein-coding	21q22.12			KCNG4	2	PPIN_nonhubs
KCNE2	9992	potassium voltage-gated channel, Isk-related family, member 2	protein-coding	21q22.12			KCNE1	3	PPIN_nonhubs
KCND3	3752	potassium voltage-gated channel, Shal-related subfamily, member 3	protein-coding	1p13.3			KCNE2	2	PPIN_nonhubs
PDE4D	5144	phosphodiesterase 4D, cAMP-specific	protein-coding	5q12			KCND3	2	PPIN_nonhubs
CACNA1S	779	calcium channel, voltage-dependent, L type, alpha 1S subunit	protein-coding	1q32			PDE4D	6	PPIN_nonhubs
KCNV1	27012	potassium channel, subfamily V, member 1	protein-coding	8q23.2			CACNA1S	5	PPIN_nonhubs
MTHFR	4524	methylenetetrahydrofolate reductase (NAD(P)H)	protein-coding	1p36.3			KCNV1	2	PPIN_nonhubs
KCNN2	3781	potassium intermediate/small conductance calcium-activated channel, subfamily N, member 2	protein-coding	5q22.3			MTHFR	1	PPIN_nonhubs
KCNAB2	8514	potassium voltage-gated channel, shaker-related subfamily, beta member 2	protein-coding	1p36.3			KCNN2	2	PPIN_nonhubs
KCNAB1	7881	potassium voltage-gated channel, shaker-related subfamily, beta member 1	protein-coding	3q26.1			KCNAB2	8	PPIN_nonhubs
GLA	2717	galactosidase, alpha	protein-coding	Xq22			KCNAB1	8	PPIN_nonhubs
ABCB1	5243	ATP-binding cassette, sub-family B (MDR/TAP), member 1	protein-coding	7q21.12			GLA	1	PPIN_nonhubs
CA3	761	carbonic anhydrase III, muscle specific	protein-coding	8q21.2			ABCB1	12	PPIN_nonhubs
AOC1	26	amine oxidase, copper containing 1	protein-coding	7q36.1			KCNJ16	3	PPIN_nonhubs
KCNJ16	3773	potassium inwardly-rectifying channel, subfamily J, member 16	protein-coding	17q24.3			GABRB1	7	PPIN_nonhubs
GABRB1	2560	gamma-aminobutyric acid (GABA) A receptor, beta 1	protein-coding	4p12			CYP19A1	1	PPIN_nonhubs
CYP19A1	1588	cytochrome P450, family 19, subfamily A, polypeptide 1	protein-coding	15q21.1			GABRA2	1	PPIN_nonhubs
GABRA2	2555	gamma-aminobutyric acid (GABA) A receptor, alpha 2	protein-coding	4p12			GABRA3	4	PPIN_nonhubs
GABRA3	2556	gamma-aminobutyric acid (GABA) A receptor, alpha 3	protein-coding	Xq28			GABRA6	1	PPIN_nonhubs
GABRA6	2559	gamma-aminobutyric acid (GABA) A receptor, alpha 6	protein-coding	5q34			KCNG1	1	PPIN_nonhubs
GABRA5	2558	gamma-aminobutyric acid (GABA) A receptor, alpha 5	protein-coding	15q12			KCNG2	1	PPIN_nonhubs
KCNG1	3755	potassium voltage-gated channel, subfamily G, member 1	protein-coding	20q13			PDE4A	2	PPIN_nonhubs
KCNG2	26251	potassium voltage-gated channel, subfamily G, member 2	protein-coding	18q23			PDE4B	2	PPIN_nonhubs
PDE4A	5141	phosphodiesterase 4A, cAMP-specific	protein-coding	19p13.2			KCNB2	2	PPIN_nonhubs
PDE4B	5142	phosphodiesterase 4B, cAMP-specific	protein-coding	1p31			KCNMB1	3	PPIN_nonhubs
KCNB2	9312	potassium voltage-gated channel, Shab-related subfamily, member 2	protein-coding	8q13.2			CCKBR	9	PPIN_nonhubs
KCNMB1	3779	potassium large conductance calcium-activated channel, subfamily M, beta member 1	protein-coding	5q34			CPN1	6	PPIN_nonhubs
CCKBR	887	cholecystokinin B receptor	protein-coding	11p15.4			CA12	7	PPIN_nonhubs
CPN1	1369	carboxypeptidase N, polypeptide 1	protein-coding	10q24.2			KCNS3	1	PPIN_nonhubs
CA12	771	carbonic anhydrase XII	protein-coding	15q22			KCNQ4	1	PPIN_nonhubs
KCNS3	3790	potassium voltage-gated channel, delayed-rectifier, subfamily S, member 3	protein-coding	2p24			GRIN2C	6	PPIN_nonhubs
KCNQ4	9132	potassium voltage-gated channel, KQT-like subfamily, member 4	protein-coding	1p34			KCNAB3	1	PPIN_nonhubs
GRIN2C	2905	glutamate receptor, ionotropic, N-methyl D-aspartate 2C	protein-coding	17q25.1			ALOX12	7	PPIN_nonhubs
KCNAB3	9196	potassium voltage-gated channel, shaker-related subfamily, beta member 3	protein-coding	17p13.1			SLC1A2	4	PPIN_nonhubs
ALOX12	239	arachidonate 12-lipoxygenase	protein-coding	17p13.1			CA1	2	PPIN_nonhubs
SLC1A2	6506	solute carrier family 1 (glial high affinity glutamate transporter), member 2	protein-coding	11p13-p12			TCF20	7	PPIN_nonhubs
CA1	759	carbonic anhydrase I	protein-coding	8q21.2			ANPEP	2	PPIN_nonhubs
ALOXE3	59344	arachidonate lipoxygenase 3	protein-coding	17p13.1			KCNA10	1	PPIN_nonhubs
TCF20	6942	transcription factor 20 (AR1)	protein-coding	22q13.3|22q13.3			TH	14	PPIN_nonhubs
ANPEP	290	alanyl (membrane) aminopeptidase	protein-coding	15q25-q26			FKBP1A	13	PPIN_nonhubs
KCNA10	3744	potassium voltage-gated channel, shaker-related subfamily, member 10	protein-coding	1p13.1			PDCD4	14	PPIN_nonhubs
TH	7054	tyrosine hydroxylase	protein-coding	11p15.5			PRKD3	12	PPIN_nonhubs
FKBP1A	2280	FK506 binding protein 1A, 12kDa	protein-coding	20p13			AHCY	9	PPIN_nonhubs
PDCD4	27250	programmed cell death 4 (neoplastic transformation inhibitor)	protein-coding	10q24			KCNJ1	7	PPIN_nonhubs
PRKD3	23683	protein kinase D3	protein-coding	2p21			KCNJ4	9	PPIN_nonhubs
AHCY	191	adenosylhomocysteinase	protein-coding	20q11.22			ALPL	4	PPIN_nonhubs
KCNJ1	3758	potassium inwardly-rectifying channel, subfamily J, member 1	protein-coding	11q24			KCNE3	10	PPIN_nonhubs
KCNJ4	3761	potassium inwardly-rectifying channel, subfamily J, member 4	protein-coding	22q13.1			KCNC3	1	PPIN_nonhubs
ALPL	249	alkaline phosphatase, liver/bone/kidney	protein-coding	1p36.12			ENPEP	2	PPIN_nonhubs
KCNE3	10008	potassium voltage-gated channel, Isk-related family, member 3	protein-coding	11q13.4			KCND2	7	PPIN_nonhubs
KCNC3	3748	potassium voltage-gated channel, Shaw-related subfamily, member 3	protein-coding	19q13.33			KCND1	2	PPIN_nonhubs
ENPEP	2028	glutamyl aminopeptidase (aminopeptidase A)	protein-coding	4q25			ASS1	10	PPIN_nonhubs
KCND2	3751	potassium voltage-gated channel, Shal-related subfamily, member 2	protein-coding	7q31			PAH	3	PPIN_nonhubs
KCND1	3750	potassium voltage-gated channel, Shal-related subfamily, member 1	protein-coding	Xp11.23			KCNA5	11	PPIN_nonhubs
ASS1	445	argininosuccinate synthase 1	protein-coding	9q34.1			CACNA1H	3	PPIN_nonhubs
PAH	5053	phenylalanine hydroxylase	protein-coding	12q22-q24.2			ALDH3A1	4	PPIN_nonhubs
KCNA5	3741	potassium voltage-gated channel, shaker-related subfamily, member 5	protein-coding	12p13			ABCG2	2	PPIN_nonhubs
CACNA1H	8912	calcium channel, voltage-dependent, T type, alpha 1H subunit	protein-coding	16p13.3			ALOX12B	2	PPIN_nonhubs
ALDH3A1	218	aldehyde dehydrogenase 3 family, member A1	protein-coding	17p11.2			PYGL	7	PPIN_nonhubs
ABCG2	9429	ATP-binding cassette, sub-family G (WHITE), member 2	protein-coding	4q22			MAPK15	7	PPIN_nonhubs
ALOX12B	242	arachidonate 12-lipoxygenase, 12R type	protein-coding	17p13.1			KCTD11	2	PPIN_nonhubs
PYGL	5836	phosphorylase, glycogen, liver	protein-coding	14q21-q22			PLCB1	13	PPIN_nonhubs
MAPK15	225689	mitogen-activated protein kinase 15	protein-coding	-			KCNN4	6	PPIN_nonhubs
GALE	2582	UDP-galactose-4-epimerase	protein-coding	1p36-p35			MAPK4	6	PPIN_nonhubs
KCTD11	147040	potassium channel tetramerization domain containing 11	protein-coding	17p13.1			CACNB2	3	PPIN_nonhubs
PLCB1	23236	phospholipase C, beta 1 (phosphoinositide-specific)	protein-coding	20p12			LRP3	2	PPIN_nonhubs
KCNN4	3783	potassium intermediate/small conductance calcium-activated channel, subfamily N, member 4	protein-coding	19q13.2			LRP4	3	PPIN_nonhubs
MAPK4	5596	mitogen-activated protein kinase 4	protein-coding	18q21.1			LRP5	7	PPIN_nonhubs
CACNB2	783	calcium channel, voltage-dependent, beta 2 subunit	protein-coding	10p12			CA9	4	PPIN_nonhubs
LRP3	4037	low density lipoprotein receptor-related protein 3	protein-coding	19q13.11			CA8	4	PPIN_nonhubs
LRP4	4038	low density lipoprotein receptor-related protein 4	protein-coding	11p11.2			CA6	1	PPIN_nonhubs
LRP5	4041	low density lipoprotein receptor-related protein 5	protein-coding	11q13.4			ABCB11	3	PPIN_nonhubs
CA9	768	carbonic anhydrase IX	protein-coding	9p13.3			PPAT	2	PPIN_nonhubs
CA8	767	carbonic anhydrase VIII	protein-coding	8q12.1			ADA	12	PPIN_nonhubs
CA6	765	carbonic anhydrase VI	protein-coding	1p36.2			EPHA1	4	PPIN_nonhubs
ABCB11	8647	ATP-binding cassette, sub-family B (MDR/TAP), member 11	protein-coding	2q24			NR1I3	14	PPIN_nonhubs
PPAT	5471	phosphoribosyl pyrophosphate amidotransferase	protein-coding	4q12			KCNJ15	3	PPIN_nonhubs
ADA	100	adenosine deaminase	protein-coding	20q13.12			KCNJ10	5	PPIN_nonhubs
EPHA1	2041	EPH receptor A1	protein-coding	7q34			COMT	7	PPIN_nonhubs
NR1I3	9970	nuclear receptor subfamily 1, group I, member 3	protein-coding	1q23.3			IL2RA	7	PPIN_nonhubs
KCNJ15	3772	potassium inwardly-rectifying channel, subfamily J, member 15	protein-coding	21q22.2			LTA4H	13	PPIN_nonhubs
KCNJ10	3766	potassium inwardly-rectifying channel, subfamily J, member 10	protein-coding	1q23.2			ALOX5	7	PPIN_nonhubs
COMT	1312	catechol-O-methyltransferase	protein-coding	22q11.21			ACADSB	1	PPIN_nonhubs
IL2RA	3559	interleukin 2 receptor, alpha	protein-coding	10p15-p14			KCNK1	4	PPIN_nonhubs
LTA4H	4048	leukotriene A4 hydrolase	protein-coding	12q22			CES1	2	PPIN_nonhubs
ALOX5	240	arachidonate 5-lipoxygenase	protein-coding	10q11.2			TRAF7	11	PPIN_nonhubs
ACADSB	36	acyl-CoA dehydrogenase, short/branched chain	protein-coding	10q26.13			CACNA1I	2	PPIN_nonhubs
KCNK1	3775	potassium channel, subfamily K, member 1	protein-coding	1q42-q43			FDPS	5	PPIN_nonhubs
CES1	1066	carboxylesterase 1	protein-coding	16q22.2			PLK4	14	PPIN_nonhubs
TRAF7	84231	TNF receptor-associated factor 7, E3 ubiquitin protein ligase	protein-coding	16p13.3			CACNA1G	1	PPIN_nonhubs
CACNA1I	8911	calcium channel, voltage-dependent, T type, alpha 1I subunit	protein-coding	22q13.1			CCKAR	3	PPIN_nonhubs
FDPS	2224	farnesyl diphosphate synthase	protein-coding	1q22			CA14	1	PPIN_nonhubs
PLK4	10733	polo-like kinase 4	protein-coding	4q28			LRP10	1	PPIN_nonhubs
CACNA1G	8913	calcium channel, voltage-dependent, T type, alpha 1G subunit	protein-coding	17q22			LRP12	6	PPIN_nonhubs
CCKAR	886	cholecystokinin A receptor	protein-coding	4p15.1-p15.2			LRP11	1	PPIN_nonhubs
CA14	23632	carbonic anhydrase XIV	protein-coding	1q21			KCNN1	1	PPIN_nonhubs
LRP10	26020	low density lipoprotein receptor-related protein 10	protein-coding	14q11.2			GRIN3B	2	PPIN_nonhubs
LRP12	29967	low density lipoprotein receptor-related protein 12	protein-coding	8q22.2			ARG1	6	PPIN_nonhubs
LRP11	84918	low density lipoprotein receptor-related protein 11	protein-coding	6q25.1			CBS	13	PPIN_nonhubs
KCNN1	3780	potassium intermediate/small conductance calcium-activated channel, subfamily N, member 1	protein-coding	19p13.1			STK17A	1	PPIN_nonhubs
GRIN3B	116444	glutamate receptor, ionotropic, N-methyl-D-aspartate 3B	protein-coding	19p13.3			TCF21	7	PPIN_nonhubs
ARG1	383	arginase, liver	protein-coding	6q23			ATP2A3	5	PPIN_nonhubs
CBS	875	cystathionine-beta-synthase	protein-coding	21q22.3			KCNJ11	5	PPIN_nonhubs
STK17A	9263	serine/threonine kinase 17a	protein-coding	7p13			ATP6	1	PPIN_nonhubs
TCF21	6943	transcription factor 21	protein-coding	6q23-q24			NPR1	7	PPIN_nonhubs
ATP2A3	489	ATPase, Ca++ transporting, ubiquitous	protein-coding	17p13.3			PROC	14	PPIN_nonhubs
KCNJ11	3767	potassium inwardly-rectifying channel, subfamily J, member 11	protein-coding	11p15.1			KCNK9	7	PPIN_nonhubs
ATP6	4508	ATP synthase F0 subunit 6	protein-coding	-			KCNK5	1	PPIN_nonhubs
NPR1	4881	natriuretic peptide receptor A/guanylate cyclase A (atrionatriuretic peptide receptor A)	protein-coding	1q21-q22			KCNK4	2	PPIN_nonhubs
PROC	5624	protein C (inactivator of coagulation factors Va and VIIIa)	protein-coding	2q13-q14			KCNK15	7	PPIN_nonhubs
TYMP	1890	thymidine phosphorylase	protein-coding	22q13.33			KCNK18	2	PPIN_nonhubs
KCNK9	51305	potassium channel, subfamily K, member 9	protein-coding	8q24.3			KCNK10	1	PPIN_nonhubs
KCNK5	8645	potassium channel, subfamily K, member 5	protein-coding	6p21			SCN10A	2	PPIN_nonhubs
KCNK4	50801	potassium channel, subfamily K, member 4	protein-coding	11q13			ORM1	9	PPIN_nonhubs
KCNK15	60598	potassium channel, subfamily K, member 15	protein-coding	20q13.12			TAT	10	PPIN_nonhubs
KCNK18	338567	potassium channel, subfamily K, member 18	protein-coding	10q25.3			HCN3	3	PPIN_nonhubs
KCNK10	54207	potassium channel, subfamily K, member 10	protein-coding	14q31.3			CYB5R3	4	PPIN_nonhubs
SCN10A	6336	sodium channel, voltage-gated, type X, alpha subunit	protein-coding	3p22.2			DDC	2	PPIN_nonhubs
ORM1	5004	orosomucoid 1	protein-coding	9q31-q32			DCK	6	PPIN_nonhubs
TAT	6898	tyrosine aminotransferase	protein-coding	16q22.1			ALDH1A3	1	PPIN_nonhubs
STK10	6793	serine/threonine kinase 10	protein-coding	5q35.1			SLC12A3	9	PPIN_nonhubs
HCN3	57657	hyperpolarization activated cyclic nucleotide-gated potassium channel 3	protein-coding	1q22			NAT1	1	PPIN_nonhubs
CYB5R3	1727	cytochrome b5 reductase 3	protein-coding	22q13.2			MAPK13	14	PPIN_nonhubs
DDC	1644	dopa decarboxylase (aromatic L-amino acid decarboxylase)	protein-coding	7p12.2			CRABP1	2	PPIN_nonhubs
ALDH3B1	221	aldehyde dehydrogenase 3 family, member B1	protein-coding	11q13			CPS1	3	PPIN_nonhubs
DCK	1633	deoxycytidine kinase	protein-coding	4q13.3-q21.1			CYP1A1	1	PPIN_nonhubs
ALDH1A3	220	aldehyde dehydrogenase 1 family, member A3	protein-coding	15q26.3			HSD11B2	4	PPIN_nonhubs
SLC12A3	6559	solute carrier family 12 (sodium/chloride transporters), member 3	protein-coding	16q13			OPRL1	4	PPIN_nonhubs
AQP2	359	aquaporin 2 (collecting duct)	protein-coding	12q12-q13			TGFB3	13	PPIN_nonhubs
NAT1	9	N-acetyltransferase 1 (arylamine N-acetyltransferase)	protein-coding	8p22			MAN2B1	1	PPIN_nonhubs
MAPK13	5603	mitogen-activated protein kinase 13	protein-coding	6p21.31			PTGER3	1	PPIN_nonhubs
CRABP1	1381	cellular retinoic acid binding protein 1	protein-coding	15q24			GAK	13	PPIN_nonhubs
CPS1	1373	carbamoyl-phosphate synthase 1, mitochondrial	protein-coding	2q35			TXNRD1	15	PPIN_nonhubs
CYP1A1	1543	cytochrome P450, family 1, subfamily A, polypeptide 1	protein-coding	15q24.1			CALML3	8	PPIN_nonhubs
HSD11B2	3291	hydroxysteroid (11-beta) dehydrogenase 2	protein-coding	16q22			LEFTY2	1	PPIN_nonhubs
OPRL1	4987	opiate receptor-like 1	protein-coding	20q13.33			XPNPEP1	7	PPIN_nonhubs
TGFB3	7043	transforming growth factor, beta 3	protein-coding	14q24			EPHB4	5	PPIN_nonhubs
MAN2B1	4125	mannosidase, alpha, class 2B, member 1	protein-coding	19cen-q13.1			TCF23	1	PPIN_nonhubs
PTGER3	5733	prostaglandin E receptor 3 (subtype EP3)	protein-coding	1p31.2			TCF19	3	PPIN_nonhubs
GAK	2580	cyclin G associated kinase	protein-coding	4p16			ATP5D	6	PPIN_nonhubs
TXNRD1	7296	thioredoxin reductase 1	protein-coding	12q23-q24.1			KCNJ12	17	PPIN_nonhubs
CALML3	810	calmodulin-like 3	protein-coding	10p15.1			TSPO	2	PPIN_nonhubs
LEFTY2	7044	left-right determination factor 2	protein-coding	1q42.1			MTR	4	PPIN_nonhubs
XPNPEP1	7511	X-prolyl aminopeptidase (aminopeptidase P) 1, soluble	protein-coding	10q25.3			PDCD7	8	PPIN_nonhubs
EPHB4	2050	EPH receptor B4	protein-coding	7q22			PDCD1	4	PPIN_nonhubs
TCF23	150921	transcription factor 23	protein-coding	2p23.3			PDCD2	7	PPIN_nonhubs
TCF19	6941	transcription factor 19	protein-coding	6p21.3			ROPN1B	1	PPIN_nonhubs
ATP5D	513	ATP synthase, H+ transporting, mitochondrial F1 complex, delta subunit	protein-coding	19p13.3			KCNK3	9	PPIN_nonhubs
KCNJ12	3768	potassium inwardly-rectifying channel, subfamily J, member 12	protein-coding	17p11.2			DPP6	2	PPIN_nonhubs
TSPO	706	translocator protein (18kDa)	protein-coding	22q13.31			CELA1	6	PPIN_nonhubs
MTR	4548	5-methyltetrahydrofolate-homocysteine methyltransferase	protein-coding	1q43			CPT1A	7	PPIN_nonhubs
PDCD7	10081	programmed cell death 7	protein-coding	15q22.31			ALAS2	3	PPIN_nonhubs
PDCD1	5133	programmed cell death 1	protein-coding	2q37.3			LCT	3	PPIN_nonhubs
PDCD2	5134	programmed cell death 2	protein-coding	6q27			PTAFR	8	PPIN_nonhubs
ROPN1B	152015	rhophilin associated tail protein 1B	protein-coding	3q21.2			PDCD11	10	PPIN_nonhubs
NAGLU	4669	N-acetylglucosaminidase, alpha	protein-coding	17q21			SLC12A1	2	PPIN_nonhubs
CYP2B6	1555	cytochrome P450, family 2, subfamily B, polypeptide 6	protein-coding	19q13.2			GGT1	3	PPIN_nonhubs
KCNK3	3777	potassium channel, subfamily K, member 3	protein-coding	2p23			BHMT	5	PPIN_nonhubs
DPP6	1804	dipeptidyl-peptidase 6	protein-coding	7q36.2			AANAT	3	PPIN_nonhubs
CELA1	1990	chymotrypsin-like elastase family, member 1	protein-coding	12q13			AVEN	4	PPIN_nonhubs
CPT1A	1374	carnitine palmitoyltransferase 1A (liver)	protein-coding	11q13.2			ATP1A3	2	PPIN_nonhubs
ALAS2	212	aminolevulinate, delta-, synthase 2	protein-coding	Xp11.21			ATP1A4	1	PPIN_nonhubs
LCT	3938	lactase	protein-coding	2q21			ATP1A2	6	PPIN_nonhubs
PTAFR	5724	platelet-activating factor receptor	protein-coding	1p35-p34.3			CYP11B1	1	PPIN_nonhubs
PDCD11	22984	programmed cell death 11	protein-coding	10q24.33			UGT1A1	2	PPIN_nonhubs
SLC12A1	6557	solute carrier family 12 (sodium/potassium/chloride transporters), member 1	protein-coding	15q15-q21.1			MGAM	1	PPIN_nonhubs
GGT1	2678	gamma-glutamyltransferase 1	protein-coding	22q11.23			ADSS	5	PPIN_nonhubs
BHMT	635	betaine--homocysteine S-methyltransferase	protein-coding	5q14.1			SLC22A6	1	PPIN_nonhubs
AANAT	15	aralkylamine N-acetyltransferase	protein-coding	17q25			GAA	5	PPIN_nonhubs
AVEN	57099	apoptosis, caspase activation inhibitor	protein-coding	15q13.1			ADH4	1	PPIN_nonhubs
ATP1A3	478	ATPase, Na+/K+ transporting, alpha 3 polypeptide	protein-coding	19q13.31			GSTA2	1	PPIN_nonhubs
ATP1A4	480	ATPase, Na+/K+ transporting, alpha 4 polypeptide	protein-coding	1q23.2			PLA2G1B	5	PPIN_nonhubs
ATP1A2	477	ATPase, Na+/K+ transporting, alpha 2 polypeptide	protein-coding	1q23.2			TCF25	4	PPIN_nonhubs
CYP11B1	1584	cytochrome P450, family 11, subfamily B, polypeptide 1	protein-coding	8q21			TCF24	1	PPIN_nonhubs
UGT1A1	54658	UDP glucuronosyltransferase 1 family, polypeptide A1	protein-coding	2q37			EPHA6	2	PPIN_nonhubs
TPMT	7172	thiopurine S-methyltransferase	protein-coding	6p22.3			SIGMAR1	4	PPIN_nonhubs
MGAM	8972	maltase-glucoamylase (alpha-glucosidase)	protein-coding	7q34			SI	2	PPIN_nonhubs
ADSS	159	adenylosuccinate synthase	protein-coding	1q44			CYP2E1	13	PPIN_nonhubs
SLC22A6	9356	solute carrier family 22 (organic anion transporter), member 6	protein-coding	11q12.3			ACO2	4	PPIN_nonhubs
GANC	2595	glucosidase, alpha; neutral C	protein-coding	15q15.2			HK1	5	PPIN_nonhubs
GAA	2548	glucosidase, alpha; acid	protein-coding	17q25.2-q25.3			CHRM4	3	PPIN_nonhubs
ADH4	127	alcohol dehydrogenase 4 (class II), pi polypeptide	protein-coding	4q22			GOT1	7	PPIN_nonhubs
GSTA2	2939	glutathione S-transferase alpha 2	protein-coding	6p12.1			SRA1	9	PPIN_nonhubs
PLA2G1B	5319	phospholipase A2, group IB (pancreas)	protein-coding	12q23-q24.1			NT5E	3	PPIN_nonhubs
TCF25	22980	transcription factor 25 (basic helix-loop-helix)	protein-coding	16q24.3			TPH1	3	PPIN_nonhubs
TCF24	100129654	transcription factor 24	protein-coding	8q13.1			ABCC2	10	PPIN_nonhubs
EPHA6	285220	EPH receptor A6	protein-coding	3q11.2			SLC6A1	1	PPIN_nonhubs
SIGMAR1	10280	sigma non-opioid intracellular receptor 1	protein-coding	9p13.3			CYP11A1	5	PPIN_nonhubs
SI	6476	sucrase-isomaltase (alpha-glucosidase)	protein-coding	3q25.2-q26.2			LAP3	5	PPIN_nonhubs
CYP2E1	1571	cytochrome P450, family 2, subfamily E, polypeptide 1	protein-coding	10q26.3
ACO2	50	aconitase 2, mitochondrial	protein-coding	22q13.2
HK1	3098	hexokinase 1	protein-coding	10q22
CHRM4	1132	cholinergic receptor, muscarinic 4	protein-coding	11p12-p11.2
GOT1	2805	glutamic-oxaloacetic transaminase 1, soluble	protein-coding	10q24.1-q25.1
SRA1	10011	steroid receptor RNA activator 1	protein-coding	5q31.3
NT5E	4907	5'-nucleotidase, ecto (CD73)	protein-coding	6q14-q21
TPH1	7166	tryptophan hydroxylase 1	protein-coding	11p15.3-p14
ABCC2	1244	ATP-binding cassette, sub-family C (CFTR/MRP), member 2	protein-coding	10q24
SLC6A1	6529	solute carrier family 6 (neurotransmitter transporter, GABA), member 1	protein-coding	3p25.3
CYP11A1	1583	cytochrome P450, family 11, subfamily A, polypeptide 1	protein-coding	15q23-q24
LAP3	51056	leucine aminopeptidase 3	protein-coding	4p15.32
CYP2D6	1565	cytochrome P450, family 2, subfamily D, polypeptide 6	protein-coding	22q13.1
HRH1	3269	histamine receptor H1	protein-coding	3p25
CYP3A7	1551	cytochrome P450, family 3, subfamily A, polypeptide 7	protein-coding	7q21-q22.1
HTR3B	9177	5-hydroxytryptamine (serotonin) receptor 3B, ionotropic	protein-coding	11q23.1
HTR3C	170572	5-hydroxytryptamine (serotonin) receptor 3C, ionotropic	protein-coding	3q27.1
HTR5A	3361	5-hydroxytryptamine (serotonin) receptor 5A, G protein-coupled	protein-coding	7q36.1
HTR3E	285242	5-hydroxytryptamine (serotonin) receptor 3E, ionotropic	protein-coding	3q27.1
HTR3D	200909	5-hydroxytryptamine (serotonin) receptor 3D, ionotropic	protein-coding	3q27.1
HTR5BP	645694	5-hydroxytryptamine (serotonin) receptor 5B, pseudogene	pseudo	2q14.1
ERS1	818693
KCNH6	81033	potassium voltage-gated channel, subfamily H (eag-related), member 6	protein-coding	17q23.3
KCNH8	131096	potassium voltage-gated channel, subfamily H (eag-related), member 8	protein-coding	3p24.3
KCNH3	23416	potassium voltage-gated channel, subfamily H (eag-related), member 3	protein-coding	12q13
KCNH4	23415	potassium voltage-gated channel, subfamily H (eag-related), member 4	protein-coding	17q21.2
COX7A1	1346	cytochrome c oxidase subunit VIIa polypeptide 1 (muscle)	protein-coding	19q13.1
ND1	4535	NADH dehydrogenase, subunit 1 (complex I)	protein-coding	-
GABRP	2568	gamma-aminobutyric acid (GABA) A receptor, pi	protein-coding	5q35.1
GABRE	2564	gamma-aminobutyric acid (GABA) A receptor, epsilon	protein-coding	Xq28
SCN7A	6332	sodium channel, voltage-gated, type VII, alpha subunit	protein-coding	2q21-q23
KCNMB3	27094	potassium large conductance calcium-activated channel, subfamily M beta member 3	protein-coding	3q26.3-q27
SERPINA6	866	serpin peptidase inhibitor, clade A (alpha-1 antiproteinase, antitrypsin), member 6	protein-coding	14q32.1
KCNC2	3747	potassium voltage-gated channel, Shaw-related subfamily, member 2	protein-coding	12q14.1
GABRQ	55879	gamma-aminobutyric acid (GABA) A receptor, theta	protein-coding	Xq28
KCNE1L	23630	KCNE1-like	protein-coding	Xq22.3
SCN11A	11280	sodium channel, voltage-gated, type XI, alpha subunit	protein-coding	3p22.2
KCNC4	3749	potassium voltage-gated channel, Shaw-related subfamily, member 4	protein-coding	1p21
KCNA6	3742	potassium voltage-gated channel, shaker-related subfamily, member 6	protein-coding	12p13
KCNA7	3743	potassium voltage-gated channel, shaker-related subfamily, member 7	protein-coding	19q13.3
KCNMB4	27345	potassium large conductance calcium-activated channel, subfamily M, beta member 4	protein-coding	12q
KCNMB2	10242	potassium large conductance calcium-activated channel, subfamily M, beta member 2	protein-coding	3q26.32
KCNS1	3787	potassium voltage-gated channel, delayed-rectifier, subfamily S, member 1	protein-coding	20q12
KCNS2	3788	potassium voltage-gated channel, delayed-rectifier, subfamily S, member 2	protein-coding	8q22
MANEA	79694	mannosidase, endo-alpha	protein-coding	6q16.1
CA7	766	carbonic anhydrase VII	protein-coding	16q22.1
CA5A	763	carbonic anhydrase VA, mitochondrial	protein-coding	16q24.3
PDE4C	5143	phosphodiesterase 4C, cAMP-specific	protein-coding	19p13.11
CA13	377677	carbonic anhydrase XIII	protein-coding	8q21.2
KCNN3	3782	potassium intermediate/small conductance calcium-activated channel, subfamily N, member 3	protein-coding	1q21.3
CACNG1	786	calcium channel, voltage-dependent, gamma subunit 1	protein-coding	17q24
PKM	5315	pyruvate kinase, muscle	protein-coding	15q22
KCNJ14	3770	potassium inwardly-rectifying channel, subfamily J, member 14	protein-coding	19q13
KCNJ13	3769	potassium inwardly-rectifying channel, subfamily J, member 13	protein-coding	2q37
KCNK2	3776	potassium channel, subfamily K, member 2	protein-coding	1q41
KCNK17	89822	potassium channel, subfamily K, member 17	protein-coding	6p21.1
KCNK16	83795	potassium channel, subfamily K, member 16	protein-coding	6p21.2-p21.1
KCNK13	56659	potassium channel, subfamily K, member 13	protein-coding	14q32.11
CACNA2D1	781	calcium channel, voltage-dependent, alpha 2/delta subunit 1	protein-coding	7q21-q22
CACNA2D4	93589	calcium channel, voltage-dependent, alpha 2/delta subunit 4	protein-coding	12p13.33
ALDH3B2	222	aldehyde dehydrogenase 3 family, member B2	protein-coding	11q13
HSPA7	3311	heat shock 70kDa protein 7 (HSP70B)	pseudo	1q23.3
ALOX15B	247	arachidonate 15-lipoxygenase, type B	protein-coding	17p13.1
KCNT2	343450	potassium channel, subfamily T, member 2	protein-coding	1q31.3
MAN2A1	4124	mannosidase, alpha, class 2A, member 1	protein-coding	5q21-q22
FGFR3P1	100462812	fibroblast growth factor receptor 3 pseudogene 1	pseudo	6p21.33
KCNK6	9424	potassium channel, subfamily K, member 6	protein-coding	19q13.1
KCNK7	10089	potassium channel, subfamily K, member 7	protein-coding	11q13
KCNK12	56660	potassium channel, subfamily K, member 12	protein-coding	2p16.3
CES2	8824	carboxylesterase 2	protein-coding	16q22.1
SDS	10993	serine dehydratase	protein-coding	12q24.13
NAT2	10	N-acetyltransferase 2 (arylamine N-acetyltransferase)	protein-coding	8p22
PAQR5	54852	progestin and adipoQ receptor family member V	protein-coding	15q23
CYP7A1	1581	cytochrome P450, family 7, subfamily A, polypeptide 1	protein-coding	8q11-q12
ALOX15	246	arachidonate 15-lipoxygenase	protein-coding	17p13.3
DPYD	1806	dihydropyrimidine dehydrogenase	protein-coding	1p22
GRINA	2907	glutamate receptor, ionotropic, N-methyl D-aspartate-associated protein 1 (glutamate binding)	protein-coding	8q24.3
TREH	11181	trehalase (brush-border membrane glycoprotein)	protein-coding	11q23.3
CYP21A2	1589	cytochrome P450, family 21, subfamily A, polypeptide 2	protein-coding	6p21.3
SRD5A1	6715	steroid-5-alpha-reductase, alpha polypeptide 1 (3-oxo-5 alpha-steroid delta 4-dehydrogenase alpha 1)	protein-coding	5p15
CYP2F1	1572	cytochrome P450, family 2, subfamily F, polypeptide 1	protein-coding	19q13.2
HSD17B6	8630	hydroxysteroid (17-beta) dehydrogenase 6	protein-coding	12q13
CRAT	1384	carnitine O-acetyltransferase	protein-coding	9q34.1
CYP2A6	1548	cytochrome P450, family 2, subfamily A, polypeptide 6	protein-coding	19q13.2
CALN1	83698	calneuron 1	protein-coding	7q11
PLCL1	5334	phospholipase C-like 1	protein-coding	2q33

## Sheet: DTPN
Interaction_A (Symbol)	Interaction_A (NCBI Entrez ID)	Interaction_A (description)	Interaction_A (type_of_gene)	Interaction_A (map_location)	Interaction_B (Symbol)	Interaction_B (NCBI Entrez ID)	Interaction_B (description)	Interaction_B (type_of_gene)	Interaction_B (map_location)
DLD	1738	dihydrolipoamide dehydrogenase	protein-coding	7q31-q32	NNT	23530	nicotinamide nucleotide transhydrogenase	protein-coding	5p12
GPX1	2876	glutathione peroxidase 1	protein-coding	3p21.3	RBM14	10432	RNA binding motif protein 14	protein-coding	11q13.2
GPD1	2819	glycerol-3-phosphate dehydrogenase 1 (soluble)	protein-coding	12q12-q13	NDUFA2	4695	NADH dehydrogenase (ubiquinone) 1 alpha subcomplex, 2, 8kDa	protein-coding	5q31.2
GLA	2717	galactosidase, alpha	protein-coding	Xq22	IGHG1	3500	immunoglobulin heavy constant gamma 1 (G1m marker)	other	14q32.33
GABRA2	2555	gamma-aminobutyric acid (GABA) A receptor, alpha 2	protein-coding	4p12	TSPO	706	translocator protein (18kDa)	protein-coding	22q13.31
MDH2	4191	malate dehydrogenase 2, NAD (mitochondrial)	protein-coding	7cen-q22	NDUFS5	4725	NADH dehydrogenase (ubiquinone) Fe-S protein 5, 15kDa (NADH-coenzyme Q reductase)	protein-coding	1p34.2-p33
GPT	2875	glutamic-pyruvate transaminase (alanine aminotransferase)	protein-coding	8q24.3	SLC1A7	6512	solute carrier family 1 (glutamate transporter), member 7	protein-coding	1p32.3
GRIN3B	116444	glutamate receptor, ionotropic, N-methyl-D-aspartate 3B	protein-coding	19p13.3	GSS	2937	glutathione synthetase	protein-coding	20q11.2
CKM	1158	creatine kinase, muscle	protein-coding	19q13.32	KIF5B	3799	kinesin family member 5B	protein-coding	10p11.22
PROSC	11212	proline synthetase co-transcribed homolog (bacterial)	protein-coding	8p11.2	TAT	6898	tyrosine aminotransferase	protein-coding	16q22.1
ADH4	127	alcohol dehydrogenase 4 (class II), pi polypeptide	protein-coding	4q22	NSDHL	50814	NAD(P) dependent steroid dehydrogenase-like	protein-coding	Xq28
NDUFAB1	4706	NADH dehydrogenase (ubiquinone) 1, alpha/beta subcomplex, 1, 8kDa	protein-coding	16p12.2	PYCR1	5831	pyrroline-5-carboxylate reductase 1	protein-coding	17q25.3
ACADS	35	acyl-CoA dehydrogenase, C-2 to C-3 short chain	protein-coding	12q24.31	NDUFA7	4701	NADH dehydrogenase (ubiquinone) 1 alpha subcomplex, 7, 14.5kDa	protein-coding	19p13.2
PLAT	5327	plasminogen activator, tissue	protein-coding	8p12	PLAU	5328	plasminogen activator, urokinase	protein-coding	10q22.2
MTHFD2	10797	methylenetetrahydrofolate dehydrogenase (NADP+ dependent) 2, methenyltetrahydrofolate cyclohydrolase	protein-coding	2p13.1	NSDHL	50814	NAD(P) dependent steroid dehydrogenase-like	protein-coding	Xq28
ARL5A	26225	ADP-ribosylation factor-like 5A	protein-coding	2q23.3	RAP2A	5911	RAP2A, member of RAS oncogene family	protein-coding	13q34
MAN1B1	11253	mannosidase, alpha, class 1B, member 1	protein-coding	9q34	PTGS1	5742	prostaglandin-endoperoxide synthase 1 (prostaglandin G/H synthase and cyclooxygenase)	protein-coding	9q32-q33.3
GLS	2744	glutaminase	protein-coding	2q32-q34	NADSYN1	55191	NAD synthetase 1	protein-coding	11q13.4
GRIA4	2893	glutamate receptor, ionotropic, AMPA 4	protein-coding	11q22	GRM7	2917	glutamate receptor, metabotropic 7	protein-coding	3p26.1-p25.1
DRD4	1815	dopamine receptor D4	protein-coding	11p15.5	SLC6A3	6531	solute carrier family 6 (neurotransmitter transporter, dopamine), member 3	protein-coding	5p15.3
CMA1	1215	chymase 1, mast cell	protein-coding	14q11.2	CTSG	1511	cathepsin G	protein-coding	14q11.2
PHGDH	26227	phosphoglycerate dehydrogenase	protein-coding	1p12	XYLB	9942	xylulokinase homolog (H. influenzae)	protein-coding	3p22-p21.3
GLS2	27165	glutaminase 2 (liver, mitochondrial)	protein-coding	12q13	TAT	6898	tyrosine aminotransferase	protein-coding	16q22.1
ALAS2	212	aminolevulinate, delta-, synthase 2	protein-coding	Xp11.21	DDC	1644	dopa decarboxylase (aromatic L-amino acid decarboxylase)	protein-coding	7p12.2
HIBADH	11112	3-hydroxyisobutyrate dehydrogenase	protein-coding	7p15.2	IDH3G	3421	isocitrate dehydrogenase 3 (NAD+) gamma	protein-coding	Xq28
BCAT1	586	branched chain amino-acid transaminase 1, cytosolic	protein-coding	12p12.1	PNPO	55163	pyridoxamine 5'-phosphate oxidase	protein-coding	17q21.32
PPIA	5478	peptidylprolyl isomerase A (cyclophilin A)	protein-coding	7p13	PPIF	10105	peptidylprolyl isomerase F	protein-coding	10q22-q23
ADH1A	124	alcohol dehydrogenase 1A (class I), alpha polypeptide	protein-coding	4q23	HSD3B1	3283	hydroxy-delta-5-steroid dehydrogenase, 3 beta- and steroid delta-isomerase 1	protein-coding	1p13.1
ALDH18A1	5832	aldehyde dehydrogenase 18 family, member A1	protein-coding	10q24.3	EARS2	124454	glutamyl-tRNA synthetase 2, mitochondrial	protein-coding	16p12.2
AKR1C4	1109	aldo-keto reductase family 1, member C4	protein-coding	10p15.1	NDUFS4	4724	NADH dehydrogenase (ubiquinone) Fe-S protein 4, 18kDa (NADH-coenzyme Q reductase)	protein-coding	5q11.1
DLD	1738	dihydrolipoamide dehydrogenase	protein-coding	7q31-q32	NDUFB4	4710	NADH dehydrogenase (ubiquinone) 1 beta subcomplex, 4, 15kDa	protein-coding	3q13.33
ALDH5A1	7915	aldehyde dehydrogenase 5 family, member A1	protein-coding	6p22	MDH2	4191	malate dehydrogenase 2, NAD (mitochondrial)	protein-coding	7cen-q22
ADH5	128	alcohol dehydrogenase 5 (class III), chi polypeptide	protein-coding	4q23	LDHC	3948	lactate dehydrogenase C	protein-coding	11p15.1
GCLM	2730	glutamate-cysteine ligase, modifier subunit	protein-coding	1p22.1	GRIA1	2890	glutamate receptor, ionotropic, AMPA 1	protein-coding	5q31.1
RPL19	6143	ribosomal protein L19	protein-coding	17q12	RPL37	6167	ribosomal protein L37	protein-coding	5p13
ASNS	440	asparagine synthetase (glutamine-hydrolyzing)	protein-coding	7q21.3	GRIN2B	2904	glutamate receptor, ionotropic, N-methyl D-aspartate 2B	protein-coding	12p12
CA14	23632	carbonic anhydrase XIV	protein-coding	1q21	SCN2A	6326	sodium channel, voltage-gated, type II, alpha subunit	protein-coding	2q24.3
DNPEP	23549	aspartyl aminopeptidase	protein-coding	2q35	NADSYN1	55191	NAD synthetase 1	protein-coding	11q13.4
HTR2A	3356	5-hydroxytryptamine (serotonin) receptor 2A, G protein-coupled	protein-coding	13q14-q21	HTR3A	3359	5-hydroxytryptamine (serotonin) receptor 3A, ionotropic	protein-coding	11q23.1
GAD1	2571	glutamate decarboxylase 1 (brain, 67kDa)	protein-coding	2q31	NFS1	9054	NFS1 nitrogen fixation 1 homolog (S. cerevisiae)	protein-coding	20q11.22
CACNA1A	773	calcium channel, voltage-dependent, P/Q type, alpha 1A subunit	protein-coding	19p13	OPRM1	4988	opioid receptor, mu 1	protein-coding	6q24-q25
HSD17B4	3295	hydroxysteroid (17-beta) dehydrogenase 4	protein-coding	5q21	INHA	3623	inhibin, alpha	protein-coding	2q33-q36
MMP14	4323	matrix metallopeptidase 14 (membrane-inserted)	protein-coding	14q11-q12	MMP15	4324	matrix metallopeptidase 15 (membrane-inserted)	protein-coding	16q13
BDH1	622	3-hydroxybutyrate dehydrogenase, type 1	protein-coding	3q29	OGDH	4967	oxoglutarate (alpha-ketoglutarate) dehydrogenase (lipoamide)	protein-coding	7p14-p13
MAOB	4129	monoamine oxidase B	protein-coding	Xp11.23	MRSD	4364	mental retardation-skeletal dysplasia	unknown	Xq27-q28
CA10	56934	carbonic anhydrase X	protein-coding	17q21.33	SCN4B	6330	sodium channel, voltage-gated, type IV, beta subunit	protein-coding	11q23.3
F8	2157	coagulation factor VIII, procoagulant component	protein-coding	Xq28	THBD	7056	thrombomodulin	protein-coding	20p11.2
CA1	759	carbonic anhydrase I	protein-coding	8q21.2	CA12	771	carbonic anhydrase XII	protein-coding	15q22
CFTR	1080	cystic fibrosis transmembrane conductance regulator (ATP-binding cassette sub-family C, member 7)	protein-coding	7q31.2	YME1L1	10730	YME1-like 1 ATPase	protein-coding	10p14
CA9	768	carbonic anhydrase IX	protein-coding	9p13.3	KCNMA1	3778	potassium large conductance calcium-activated channel, subfamily M, alpha member 1	protein-coding	10q22.3
ADRA2A	150	adrenoceptor alpha 2A	protein-coding	10q25.2	HRH2	3274	histamine receptor H2	protein-coding	5q35.2
PPARG	5468	peroxisome proliferator-activated receptor gamma	protein-coding	3p25	SLC29A1	2030	solute carrier family 29 (nucleoside transporters), member 1	protein-coding	6p21.1
DHFR	1719	dihydrofolate reductase	protein-coding	5q11.2-q13.2	ME3	10873	malic enzyme 3, NADP(+)-dependent, mitochondrial	protein-coding	11cen-q22.3
CFTR	1080	cystic fibrosis transmembrane conductance regulator (ATP-binding cassette sub-family C, member 7)	protein-coding	7q31.2	RHO	6010	rhodopsin	protein-coding	3q21-q24
GABRG2	2566	gamma-aminobutyric acid (GABA) A receptor, gamma 2	protein-coding	5q34	TSPO	706	translocator protein (18kDa)	protein-coding	22q13.31
DPYD	1806	dihydropyrimidine dehydrogenase	protein-coding	1p22	GPX1	2876	glutathione peroxidase 1	protein-coding	3p21.3
CACNB4	785	calcium channel, voltage-dependent, beta 4 subunit	protein-coding	2q22-q23	KCNH2	3757	potassium voltage-gated channel, subfamily H (eag-related), member 2	protein-coding	7q36.1
B2M	567	beta-2-microglobulin	protein-coding	15q21-q22.2	COX7B	1349	cytochrome c oxidase subunit VIIb	protein-coding	Xq21.1
IDE	3416	insulin-degrading enzyme	protein-coding	10q23-q25	RB1	5925	retinoblastoma 1	protein-coding	13q14.2
ALDH3B1	221	aldehyde dehydrogenase 3 family, member B1	protein-coding	11q13	HMOX2	3163	heme oxygenase (decycling) 2	protein-coding	16p13.3
KCNJ8	3764	potassium inwardly-rectifying channel, subfamily J, member 8	protein-coding	12p11.23	PDE3A	5139	phosphodiesterase 3A, cGMP-inhibited	protein-coding	12p12
AMT	275	aminomethyltransferase	protein-coding	3p21.2-p21.1	NDUFA13	51079	NADH dehydrogenase (ubiquinone) 1 alpha subcomplex, 13	protein-coding	19p13.2
NDUFA12	55967	NADH dehydrogenase (ubiquinone) 1 alpha subcomplex, 12	protein-coding	12q22	NDUFS7	374291	NADH dehydrogenase (ubiquinone) Fe-S protein 7, 20kDa (NADH-coenzyme Q reductase)	protein-coding	19p13.3
CHRM3	1131	cholinergic receptor, muscarinic 3	protein-coding	1q43	HTR3A	3359	5-hydroxytryptamine (serotonin) receptor 3A, ionotropic	protein-coding	11q23.1
ABL2	27	v-abl Abelson murine leukemia viral oncogene homolog 2	protein-coding	1q25.2	NAE1	8883	NEDD8 activating enzyme E1 subunit 1	protein-coding	16q22
NR1I2	8856	nuclear receptor subfamily 1, group I, member 2	protein-coding	3q12-q13.3	SEC14L4	284904	SEC14-like 4 (S. cerevisiae)	protein-coding	22q12.2
FCGR2A	2212	Fc fragment of IgG, low affinity IIa, receptor (CD32)	protein-coding	1q23	ITGA4	3676	integrin, alpha 4 (antigen CD49D, alpha 4 subunit of VLA-4 receptor)	protein-coding	2q31.3
NCOA2	10499	nuclear receptor coactivator 2	protein-coding	8q13.3	TOP2A	7153	topoisomerase (DNA) II alpha 170kDa	protein-coding	17q21-q22
ODC1	4953	ornithine decarboxylase 1	protein-coding	2p25	SMOX	54498	spermine oxidase	protein-coding	20p13
OAT	4942	ornithine aminotransferase	protein-coding	10q26	SGPL1	8879	sphingosine-1-phosphate lyase 1	protein-coding	10q21
MMP15	4324	matrix metallopeptidase 15 (membrane-inserted)	protein-coding	16q13	MMP21	118856	matrix metallopeptidase 21	protein-coding	10q26.13
GLRX2	51022	glutaredoxin 2	protein-coding	1q31.2	MGST1	4257	microsomal glutathione S-transferase 1	protein-coding	12p12.3-p12.1
AKR1C1	1645	aldo-keto reductase family 1, member C1	protein-coding	10p15-p14	HSD17B8	7923	hydroxysteroid (17-beta) dehydrogenase 8	protein-coding	6p21.3
AGXT	189	alanine-glyoxylate aminotransferase	protein-coding	2q37.3	GLRA1	2741	glycine receptor, alpha 1	protein-coding	5q32
ABL2	27	v-abl Abelson murine leukemia viral oncogene homolog 2	protein-coding	1q25.2	STAT5B	6777	signal transducer and activator of transcription 5B	protein-coding	17q11.2
ABCC2	1244	ATP-binding cassette, sub-family C (CFTR/MRP), member 2	protein-coding	10q24	APAF1	317	apoptotic peptidase activating factor 1	protein-coding	12q23
GABRR3	200959	gamma-aminobutyric acid (GABA) A receptor, rho 3	protein-coding	3q11.2	SCN1A	6323	sodium channel, voltage-gated, type I, alpha subunit	protein-coding	2q24.3
CDK6	1021	cyclin-dependent kinase 6	protein-coding	7q21-q22	PYGM	5837	phosphorylase, glycogen, muscle	protein-coding	11q12-q13.2
APAF1	317	apoptotic peptidase activating factor 1	protein-coding	12q23	SRPK2	6733	SRSF protein kinase 2	protein-coding	7q22-q31.1
ALDH5A1	7915	aldehyde dehydrogenase 5 family, member A1	protein-coding	6p22	HSD11B2	3291	hydroxysteroid (11-beta) dehydrogenase 2	protein-coding	16q22
CCBL2	56267	cysteine conjugate-beta lyase 2	protein-coding	1p22.2	CSAD	51380	cysteine sulfinic acid decarboxylase	protein-coding	12q13.11-q14.3
HSD17B1	3292	hydroxysteroid (17-beta) dehydrogenase 1	protein-coding	17q11-q21	HSD17B3	3293	hydroxysteroid (17-beta) dehydrogenase 3	protein-coding	9q22
NDUFAB1	4706	NADH dehydrogenase (ubiquinone) 1, alpha/beta subcomplex, 1, 8kDa	protein-coding	16p12.2	NDUFS5	4725	NADH dehydrogenase (ubiquinone) Fe-S protein 5, 15kDa (NADH-coenzyme Q reductase)	protein-coding	1p34.2-p33
ABCC9	10060	ATP-binding cassette, sub-family C (CFTR/MRP), member 9	protein-coding	12p12.1	SLC25A4	291	solute carrier family 25 (mitochondrial carrier; adenine nucleotide translocator), member 4	protein-coding	4q35
ME3	10873	malic enzyme 3, NADP(+)-dependent, mitochondrial	protein-coding	11cen-q22.3	NDUFB3	4709	NADH dehydrogenase (ubiquinone) 1 beta subcomplex, 3, 12kDa	protein-coding	2q31.3
ALDH3A1	218	aldehyde dehydrogenase 3 family, member A1	protein-coding	17p11.2	ISYNA1	51477	inositol-3-phosphate synthase 1	protein-coding	19p13.11
PET112	5188	PET112 homolog (yeast)	protein-coding	4q31.3	SLC25A18	83733	solute carrier family 25 (glutamate carrier), member 18	protein-coding	22q11.2
GLRA2	2742	glycine receptor, alpha 2	protein-coding	Xp22.2	SLC32A1	140679	solute carrier family 32 (GABA vesicular transporter), member 1	protein-coding	20q11.23
HSD17B8	7923	hydroxysteroid (17-beta) dehydrogenase 8	protein-coding	6p21.3	NOS1	4842	nitric oxide synthase 1 (neuronal)	protein-coding	12q24.2-q24.31
HSD17B3	3293	hydroxysteroid (17-beta) dehydrogenase 3	protein-coding	9q22	PDHB	5162	pyruvate dehydrogenase (lipoamide) beta	protein-coding	3p21.1-p14.2
TRAPPC4	51399	trafficking protein particle complex 4	protein-coding	11q23.3	TRAPPC6A	79090	trafficking protein particle complex 6A	protein-coding	19q13.32
MMP25	64386	matrix metallopeptidase 25	protein-coding	16p13.3	MMP8	4317	matrix metallopeptidase 8 (neutrophil collagenase)	protein-coding	11q22.3
AIFM1	9131	apoptosis-inducing factor, mitochondrion-associated, 1	protein-coding	Xq26.1	MRSD	4364	mental retardation-skeletal dysplasia	unknown	Xq27-q28
COX7C	1350	cytochrome c oxidase subunit VIIc	protein-coding	5q14	SPG16	57760	spastic paraplegia 16 (complicated, X-linked recessive)	unknown	Xq11.2
AGXT2	64902	alanine--glyoxylate aminotransferase 2	protein-coding	5p13	GATM	2628	glycine amidinotransferase (L-arginine:glycine amidinotransferase)	protein-coding	15q21.1
CACNA1G	8913	calcium channel, voltage-dependent, T type, alpha 1G subunit	protein-coding	17q22	DRD2	1813	dopamine receptor D2	protein-coding	11q23
AR	367	androgen receptor	protein-coding	Xq12	PGR	5241	progesterone receptor	protein-coding	11q22-q23
ADRA1A	148	adrenoceptor alpha 1A	protein-coding	8p21.2	CHRM3	1131	cholinergic receptor, muscarinic 3	protein-coding	1q43
GLUL	2752	glutamate-ammonia ligase	protein-coding	1q31	YME1L1	10730	YME1-like 1 ATPase	protein-coding	10p14
GLUD1	2746	glutamate dehydrogenase 1	protein-coding	10q23.3	SLC1A6	6511	solute carrier family 1 (high affinity aspartate/glutamate transporter), member 6	protein-coding	19p13.12
ADH1A	124	alcohol dehydrogenase 1A (class I), alpha polypeptide	protein-coding	4q23	ALDH2	217	aldehyde dehydrogenase 2 family (mitochondrial)	protein-coding	12q24.2
ALDH1A2	8854	aldehyde dehydrogenase 1 family, member A2	protein-coding	15q21.3	MDH1	4190	malate dehydrogenase 1, NAD (soluble)	protein-coding	2p13.3
ALDH1B1	219	aldehyde dehydrogenase 1 family, member B1	protein-coding	9p11.1	CYP17A1	1586	cytochrome P450, family 17, subfamily A, polypeptide 1	protein-coding	10q24.3
BCHE	590	butyrylcholinesterase	protein-coding	3q26.1-q26.2	LTF	4057	lactotransferrin	protein-coding	3p21.31
ALDH3A1	218	aldehyde dehydrogenase 3 family, member A1	protein-coding	17p11.2	IMPDH1	3614	IMP (inosine 5'-monophosphate) dehydrogenase 1	protein-coding	7q31.3-q32
ADH4	127	alcohol dehydrogenase 4 (class II), pi polypeptide	protein-coding	4q22	GAPDH	2597	glyceraldehyde-3-phosphate dehydrogenase	protein-coding	12p13
GPX5	2880	glutathione peroxidase 5 (epididymal androgen-related protein)	protein-coding	6p22.1	GSTM2	2946	glutathione S-transferase mu 2 (muscle)	protein-coding	1p13.3
ANG	283	angiogenin, ribonuclease, RNase A family, 5	protein-coding	14q11.1-q11.2	GNPTAB	79158	N-acetylglucosamine-1-phosphate transferase, alpha and beta subunits	protein-coding	12q23.2
MMP13	4322	matrix metallopeptidase 13 (collagenase 3)	protein-coding	11q22.3	MMP17	4326	matrix metallopeptidase 17 (membrane-inserted)	protein-coding	12q24.3
HSP90AA1	3320	heat shock protein 90kDa alpha (cytosolic), class A member 1	protein-coding	14q32.33	PFAS	5198	phosphoribosylformylglycinamidine synthase	protein-coding	17p13.1
SRC	6714	v-src sarcoma (Schmidt-Ruppin A-2) viral oncogene homolog (avian)	protein-coding	20q12-q13	EDA	1896	ectodysplasin A	protein-coding	Xq12-q13.1
OGFOD1	55239	2-oxoglutarate and iron-dependent oxygenase domain containing 1	protein-coding	16q12.2	PHYH	5264	phytanoyl-CoA 2-hydroxylase	protein-coding	10p13
HMOX2	3163	heme oxygenase (decycling) 2	protein-coding	16p13.3	NDUFA9	4704	NADH dehydrogenase (ubiquinone) 1 alpha subcomplex, 9, 39kDa	protein-coding	12p13.3
ADK	132	adenosine kinase	protein-coding	10q22|10q11-q24	PRKAB1	5564	protein kinase, AMP-activated, beta 1 non-catalytic subunit	protein-coding	12q24.1-q24.3
GMPS	8833	guanine monphosphate synthase	protein-coding	3q24	PDC	5132	phosducin	protein-coding	1q25.2
GALK1	2584	galactokinase 1	protein-coding	17q24	PIM1	5292	pim-1 oncogene	protein-coding	6p21.2
ALDH7A1	501	aldehyde dehydrogenase 7 family, member A1	protein-coding	5q31	GLUD2	2747	glutamate dehydrogenase 2	protein-coding	Xq24-q25
OXCT2	64064	3-oxoacid CoA transferase 2	protein-coding	1p34	P4HA2	8974	prolyl 4-hydroxylase, alpha polypeptide II	protein-coding	5q31
GLUD2	2747	glutamate dehydrogenase 2	protein-coding	Xq24-q25	NDUFA3	4696	NADH dehydrogenase (ubiquinone) 1 alpha subcomplex, 3, 9kDa	protein-coding	19q13.42
ALDH1A1	216	aldehyde dehydrogenase 1 family, member A1	protein-coding	9q21.13	MDH1	4190	malate dehydrogenase 1, NAD (soluble)	protein-coding	2p13.3
ALAS1	211	aminolevulinate, delta-, synthase 1	protein-coding	3p21.1	CCBL1	883	cysteine conjugate-beta lyase, cytoplasmic	protein-coding	9q34.11
MAOB	4129	monoamine oxidase B	protein-coding	Xp11.23	NOS1	4842	nitric oxide synthase 1 (neuronal)	protein-coding	12q24.2-q24.31
AASS	10157	aminoadipate-semialdehyde synthase	protein-coding	7q31.3	SORD	6652	sorbitol dehydrogenase	protein-coding	15q15.3
GGPS1	9453	geranylgeranyl diphosphate synthase 1	protein-coding	1q43	KRAS	3845	v-Ki-ras2 Kirsten rat sarcoma viral oncogene homolog	protein-coding	12p12.1
GRIN1	2902	glutamate receptor, ionotropic, N-methyl D-aspartate 1	protein-coding	9q34.3	TAT	6898	tyrosine aminotransferase	protein-coding	16q22.1
DRD5	1816	dopamine receptor D5	protein-coding	4p16.1	HTR1E	3354	5-hydroxytryptamine (serotonin) receptor 1E, G protein-coupled	protein-coding	6q14-q15
CYB5R3	1727	cytochrome b5 reductase 3	protein-coding	22q13.2	IDH3G	3421	isocitrate dehydrogenase 3 (NAD+) gamma	protein-coding	Xq28
ALDH6A1	4329	aldehyde dehydrogenase 6 family, member A1	protein-coding	14q24.3	EHHADH	1962	enoyl-CoA, hydratase/3-hydroxyacyl CoA dehydrogenase	protein-coding	3q26.3-q28
ADH1B	125	alcohol dehydrogenase 1B (class I), beta polypeptide	protein-coding	4q23	HSD17B7	51478	hydroxysteroid (17-beta) dehydrogenase 7	protein-coding	1q23
RAB6A	5870	RAB6A, member RAS oncogene family	protein-coding	11q13.3	RELA	5970	v-rel reticuloendotheliosis viral oncogene homolog A (avian)	protein-coding	11q13
ASS1	445	argininosuccinate synthase 1	protein-coding	9q34.1	IGF1R	3480	insulin-like growth factor 1 receptor	protein-coding	15q26.3
MMP13	4322	matrix metallopeptidase 13 (collagenase 3)	protein-coding	11q22.3	MMP23A	8511	matrix metallopeptidase 23A (pseudogene)	pseudo	1p36.33
SCN1B	6324	sodium channel, voltage-gated, type I, beta subunit	protein-coding	19q13.1	SCN5A	6331	sodium channel, voltage-gated, type V, alpha subunit	protein-coding	3p21
RNASE3	6037	ribonuclease, RNase A family, 3	protein-coding	14q24-q31	UCK2	7371	uridine-cytidine kinase 2	protein-coding	1q23
MOCOS	55034	molybdenum cofactor sulfurase	protein-coding	18q12	PYGM	5837	phosphorylase, glycogen, muscle	protein-coding	11q12-q13.2
MTHFD2	10797	methylenetetrahydrofolate dehydrogenase (NADP+ dependent) 2, methenyltetrahydrofolate cyclohydrolase	protein-coding	2p13.1	NDUFS3	4722	NADH dehydrogenase (ubiquinone) Fe-S protein 3, 30kDa (NADH-coenzyme Q reductase)	protein-coding	11p11.11
PLA2G2E	30814	phospholipase A2, group IIE	protein-coding	1p36.13	DCTD	1635	dCMP deaminase	protein-coding	4q35.1
HAO1	54363	hydroxyacid oxidase (glycolate oxidase) 1	protein-coding	20p12	SFRP1	6422	secreted frizzled-related protein 1	protein-coding	8p11.21
SHMT1	6470	serine hydroxymethyltransferase 1 (soluble)	protein-coding	17p11.2	SLC6A5	9152	solute carrier family 6 (neurotransmitter transporter, glycine), member 5	protein-coding	11p15.1
FOLH1	2346	folate hydrolase (prostate-specific membrane antigen) 1	protein-coding	11p11.2	GRID2	2895	glutamate receptor, ionotropic, delta 2	protein-coding	4q22
COL1A2	1278	collagen, type I, alpha 2	protein-coding	7q22.1	COL3A1	1281	collagen, type III, alpha 1	protein-coding	2q31
DHFR	1719	dihydrofolate reductase	protein-coding	5q11.2-q13.2	HMOX2	3163	heme oxygenase (decycling) 2	protein-coding	16p13.3
ATIC	471	5-aminoimidazole-4-carboxamide ribonucleotide formyltransferase/IMP cyclohydrolase	protein-coding	2q35	PDE5A	8654	phosphodiesterase 5A, cGMP-specific	protein-coding	4q27
PF4	5196	platelet factor 4	protein-coding	4q12-q21	PROS1	5627	protein S (alpha)	protein-coding	3q11.2
ACVR1	90	activin A receptor, type I	protein-coding	2q23-q24	AKT1	207	v-akt murine thymoma viral oncogene homolog 1	protein-coding	14q32.32
HTR1A	3350	5-hydroxytryptamine (serotonin) receptor 1A, G protein-coupled	protein-coding	5q11.2-q13	KCNA1	3736	potassium voltage-gated channel, shaker-related subfamily, member 1 (episodic ataxia with myokymia)	protein-coding	12p13.32
GLS2	27165	glutaminase 2 (liver, mitochondrial)	protein-coding	12q13	GRM1	2911	glutamate receptor, metabotropic 1	protein-coding	6q24
F9	2158	coagulation factor IX	protein-coding	Xq27.1-q27.2	PROZ	8858	protein Z, vitamin K-dependent plasma glycoprotein	protein-coding	13q34
ALDH1B1	219	aldehyde dehydrogenase 1 family, member B1	protein-coding	9p11.1	NDUFB5	4711	NADH dehydrogenase (ubiquinone) 1 beta subcomplex, 5, 16kDa	protein-coding	3q26.33
CACNB1	782	calcium channel, voltage-dependent, beta 1 subunit	protein-coding	17q21-q22	CACNB4	785	calcium channel, voltage-dependent, beta 4 subunit	protein-coding	2q22-q23
ABAT	18	4-aminobutyrate aminotransferase	protein-coding	16p13.2	SDS	10993	serine dehydratase	protein-coding	12q24.13
AADAT	51166	aminoadipate aminotransferase	protein-coding	4q33	GRIN3A	116443	glutamate receptor, ionotropic, N-methyl-D-aspartate 3A	protein-coding	9q31.1
NDUFV3	4731	NADH dehydrogenase (ubiquinone) flavoprotein 3, 10kDa	protein-coding	21q22.3	SORD	6652	sorbitol dehydrogenase	protein-coding	15q15.3
NOS2	4843	nitric oxide synthase 2, inducible	protein-coding	17q11.2-q12	PTGS1	5742	prostaglandin-endoperoxide synthase 1 (prostaglandin G/H synthase and cyclooxygenase)	protein-coding	9q32-q33.3
GABRG2	2566	gamma-aminobutyric acid (GABA) A receptor, gamma 2	protein-coding	5q34	GABRG3	2567	gamma-aminobutyric acid (GABA) A receptor, gamma 3	protein-coding	15q12
MMP24	10893	matrix metallopeptidase 24 (membrane-inserted)	protein-coding	20q11.2	MMP8	4317	matrix metallopeptidase 8 (neutrophil collagenase)	protein-coding	11q22.3
ADC	113451	arginine decarboxylase	protein-coding	1p35.1	NOS2	4843	nitric oxide synthase 2, inducible	protein-coding	17q11.2-q12
ITGB3	3690	integrin, beta 3 (platelet glycoprotein IIIa, antigen CD61)	protein-coding	17q21.32	MR1	3140	major histocompatibility complex, class I-related	protein-coding	1q25.3
RPL23A	6147	ribosomal protein L23a	protein-coding	17q11.2	PDP1	54704	pyruvate dehyrogenase phosphatase catalytic subunit 1	protein-coding	8q22.1
ASS1	445	argininosuccinate synthase 1	protein-coding	9q34.1	GALK1	2584	galactokinase 1	protein-coding	17q24
NDUFB5	4711	NADH dehydrogenase (ubiquinone) 1 beta subcomplex, 5, 16kDa	protein-coding	3q26.33	UGDH	7358	UDP-glucose 6-dehydrogenase	protein-coding	4p15.1
AKR1C4	1109	aldo-keto reductase family 1, member C4	protein-coding	10p15.1	NDUFB5	4711	NADH dehydrogenase (ubiquinone) 1 beta subcomplex, 5, 16kDa	protein-coding	3q26.33
AKR1C4	1109	aldo-keto reductase family 1, member C4	protein-coding	10p15.1	H6PD	9563	hexose-6-phosphate dehydrogenase (glucose 1-dehydrogenase)	protein-coding	1p36
PET112	5188	PET112 homolog (yeast)	protein-coding	4q31.3	SLC1A6	6511	solute carrier family 1 (high affinity aspartate/glutamate transporter), member 6	protein-coding	19p13.12
GOT2	2806	glutamic-oxaloacetic transaminase 2, mitochondrial	protein-coding	16q21	MOCOS	55034	molybdenum cofactor sulfurase	protein-coding	18q12
HK1	3098	hexokinase 1	protein-coding	10q22	PDXK	8566	pyridoxal (pyridoxine, vitamin B6) kinase	protein-coding	21q22.3
LDHA	3939	lactate dehydrogenase A	protein-coding	11p15.4	NDUFC2	4718	NADH dehydrogenase (ubiquinone) 1, subcomplex unknown, 2, 14.5kDa	protein-coding	11q14.1
ATP2C1	27032	ATPase, Ca++ transporting, type 2C, member 1	protein-coding	3q22.1	NPSR1	387129	neuropeptide S receptor 1	protein-coding	7p14.3
PHGDH	26227	phosphoglycerate dehydrogenase	protein-coding	1p12	SORD	6652	sorbitol dehydrogenase	protein-coding	15q15.3
DPYD	1806	dihydropyrimidine dehydrogenase	protein-coding	1p22	IVD	3712	isovaleryl-CoA dehydrogenase	protein-coding	15q14-q15
MAPK10	5602	mitogen-activated protein kinase 10	protein-coding	4q22.1-q23	PFKFB4	5210	6-phosphofructo-2-kinase/fructose-2,6-biphosphatase 4	protein-coding	3p22-p21
TUBA1B	10376	tubulin, alpha 1b	protein-coding	12q13.12	TUBB7P	56604	tubulin, beta 7, pseudogene	pseudo	4q35
ADSSL1	122622	adenylosuccinate synthase like 1	protein-coding	14q32.33	PFKFB1	5207	6-phosphofructo-2-kinase/fructose-2,6-biphosphatase 1	protein-coding	Xp11.21
ADH1A	124	alcohol dehydrogenase 1A (class I), alpha polypeptide	protein-coding	4q23	ME1	4199	malic enzyme 1, NADP(+)-dependent, cytosolic	protein-coding	6q12
ALAS2	212	aminolevulinate, delta-, synthase 2	protein-coding	Xp11.21	SPTLC3	55304	serine palmitoyltransferase, long chain base subunit 3	protein-coding	20p12.1
CYP2C9	1559	cytochrome P450, family 2, subfamily C, polypeptide 9	protein-coding	10q24	IMMT	10989	inner membrane protein, mitochondrial	protein-coding	2p11.2|2
GGT1	2678	gamma-glutamyltransferase 1	protein-coding	22q11.23	GSTT1	2952	glutathione S-transferase theta 1	protein-coding	22q11.23
HPGD	3248	hydroxyprostaglandin dehydrogenase 15-(NAD)	protein-coding	4q34-q35	MDH2	4191	malate dehydrogenase 2, NAD (mitochondrial)	protein-coding	7cen-q22
CA14	23632	carbonic anhydrase XIV	protein-coding	1q21	CACNA1H	8912	calcium channel, voltage-dependent, T type, alpha 1H subunit	protein-coding	16p13.3
GRIA3	2892	glutamate receptor, ionotropic, AMPA 3	protein-coding	Xq25	GRIN2D	2906	glutamate receptor, ionotropic, N-methyl D-aspartate 2D	protein-coding	19q13.33
SLC6A2	6530	solute carrier family 6 (neurotransmitter transporter, noradrenalin), member 2	protein-coding	16q12.2	SLC6A4	6532	solute carrier family 6 (neurotransmitter transporter, serotonin), member 4	protein-coding	17q11.2
DCK	1633	deoxycytidine kinase	protein-coding	4q13.3-q21.1	PFAS	5198	phosphoribosylformylglycinamidine synthase	protein-coding	17p13.1
FARSB	10056	phenylalanyl-tRNA synthetase, beta subunit	protein-coding	2q36.1	TAT	6898	tyrosine aminotransferase	protein-coding	16q22.1
ALDH3A2	224	aldehyde dehydrogenase 3 family, member A2	protein-coding	17p11.2	NDUFB5	4711	NADH dehydrogenase (ubiquinone) 1 beta subcomplex, 5, 16kDa	protein-coding	3q26.33
ADH1B	125	alcohol dehydrogenase 1B (class I), beta polypeptide	protein-coding	4q23	PDHA1	5160	pyruvate dehydrogenase (lipoamide) alpha 1	protein-coding	Xp22.1
ALDH1A3	220	aldehyde dehydrogenase 1 family, member A3	protein-coding	15q26.3	GPD1	2819	glycerol-3-phosphate dehydrogenase 1 (soluble)	protein-coding	12q12-q13
PDE2A	5138	phosphodiesterase 2A, cGMP-stimulated	protein-coding	11q13.4	PDE9A	5152	phosphodiesterase 9A	protein-coding	21q22.3
NCOA1	8648	nuclear receptor coactivator 1	protein-coding	2p23	PRKACA	5566	protein kinase, cAMP-dependent, catalytic, alpha	protein-coding	19p13.1
MDH1	4190	malate dehydrogenase 1, NAD (soluble)	protein-coding	2p13.3	QDPR	5860	quinoid dihydropteridine reductase	protein-coding	4p15.31
ADRA2B	151	adrenoceptor alpha 2B	protein-coding	2q11.1	ADRB1	153	adrenoceptor beta 1	protein-coding	10q25.3
PLA2G1B	5319	phospholipase A2, group IB (pancreas)	protein-coding	12q23-q24.1	MAN2C1	4123	mannosidase, alpha, class 2C, member 1	protein-coding	15q11-q13
ALDH3A2	224	aldehyde dehydrogenase 3 family, member A2	protein-coding	17p11.2	NDUFA9	4704	NADH dehydrogenase (ubiquinone) 1 alpha subcomplex, 9, 39kDa	protein-coding	12p13.3
GSTO2	119391	glutathione S-transferase omega 2	protein-coding	10q25.1	GSTT1	2952	glutathione S-transferase theta 1	protein-coding	22q11.23
AHCY	191	adenosylhomocysteinase	protein-coding	20q11.22	MDH1	4190	malate dehydrogenase 1, NAD (soluble)	protein-coding	2p13.3
ACVR1B	91	activin A receptor, type IB	protein-coding	12q13	ADRBK1	156	adrenergic, beta, receptor kinase 1	protein-coding	11q13.1
PLA2G1B	5319	phospholipase A2, group IB (pancreas)	protein-coding	12q23-q24.1	PTGS1	5742	prostaglandin-endoperoxide synthase 1 (prostaglandin G/H synthase and cyclooxygenase)	protein-coding	9q32-q33.3
NDUFB1	4707	NADH dehydrogenase (ubiquinone) 1 beta subcomplex, 1, 7kDa	protein-coding	14q32.12	NDUFS2	4720	NADH dehydrogenase (ubiquinone) Fe-S protein 2, 49kDa (NADH-coenzyme Q reductase)	protein-coding	1q23
MTHFD1	4522	methylenetetrahydrofolate dehydrogenase (NADP+ dependent) 1, methenyltetrahydrofolate cyclohydrolase, formyltetrahydrofolate synthetase	protein-coding	14q24	NDUFS5	4725	NADH dehydrogenase (ubiquinone) Fe-S protein 5, 15kDa (NADH-coenzyme Q reductase)	protein-coding	1p34.2-p33
MAOA	4128	monoamine oxidase A	protein-coding	Xp11.3	IMMT	10989	inner membrane protein, mitochondrial	protein-coding	2p11.2|2
CRYZ	1429	crystallin, zeta (quinone reductase)	protein-coding	1p31.1	GNPTAB	79158	N-acetylglucosamine-1-phosphate transferase, alpha and beta subunits	protein-coding	12q23.2
PSMB3	5691	proteasome (prosome, macropain) subunit, beta type, 3	protein-coding	17q12	PSMB4	5692	proteasome (prosome, macropain) subunit, beta type, 4	protein-coding	1q21
AMT	275	aminomethyltransferase	protein-coding	3p21.2-p21.1	HSD17B7	51478	hydroxysteroid (17-beta) dehydrogenase 7	protein-coding	1q23
CCBL2	56267	cysteine conjugate-beta lyase 2	protein-coding	1p22.2	GRID1	2894	glutamate receptor, ionotropic, delta 1	protein-coding	10q22
EARS2	124454	glutamyl-tRNA synthetase 2, mitochondrial	protein-coding	16p12.2	GRM8	2918	glutamate receptor, metabotropic 8	protein-coding	7q31.3-q32.1
ALDH1B1	219	aldehyde dehydrogenase 1 family, member B1	protein-coding	9p11.1	NDUFA1	4694	NADH dehydrogenase (ubiquinone) 1 alpha subcomplex, 1, 7.5kDa	protein-coding	Xq24
AHCY	191	adenosylhomocysteinase	protein-coding	20q11.22	ME2	4200	malic enzyme 2, NAD(+)-dependent, mitochondrial	protein-coding	18q21
AURKA	6790	aurora kinase A	protein-coding	20q13	PMS2	5395	PMS2 postmeiotic segregation increased 2 (S. cerevisiae)	protein-coding	7p22.2
DLD	1738	dihydrolipoamide dehydrogenase	protein-coding	7q31-q32	HMOX2	3163	heme oxygenase (decycling) 2	protein-coding	16p13.3
CALM1	801	calmodulin 1 (phosphorylase kinase, delta)	protein-coding	14q32.11	NCOA1	8648	nuclear receptor coactivator 1	protein-coding	2p23
MMP23A	8511	matrix metallopeptidase 23A (pseudogene)	pseudo	1p36.33	MMP3	4314	matrix metallopeptidase 3 (stromelysin 1, progelatinase)	protein-coding	11q22.3
CACNA1H	8912	calcium channel, voltage-dependent, T type, alpha 1H subunit	protein-coding	16p13.3	SCN11A	11280	sodium channel, voltage-gated, type XI, alpha subunit	protein-coding	3p22.2
HSD11B2	3291	hydroxysteroid (11-beta) dehydrogenase 2	protein-coding	16q22	MDH1	4190	malate dehydrogenase 1, NAD (soluble)	protein-coding	2p13.3
GLS	2744	glutaminase	protein-coding	2q32-q34	GRIK3	2899	glutamate receptor, ionotropic, kainate 3	protein-coding	1p34.3
ADRA2C	152	adrenoceptor alpha 2C	protein-coding	4p16	HTR3A	3359	5-hydroxytryptamine (serotonin) receptor 3A, ionotropic	protein-coding	11q23.1
PROSC	11212	proline synthetase co-transcribed homolog (bacterial)	protein-coding	8p11.2	PYGL	5836	phosphorylase, glycogen, liver	protein-coding	14q21-q22
GGT1	2678	gamma-glutamyltransferase 1	protein-coding	22q11.23	GSTA5	221357	glutathione S-transferase alpha 5	protein-coding	6p12.2
DHFR	1719	dihydrofolate reductase	protein-coding	5q11.2-q13.2	GSTP1	2950	glutathione S-transferase pi 1	protein-coding	11q13
ABAT	18	4-aminobutyrate aminotransferase	protein-coding	16p13.2	ALAS1	211	aminolevulinate, delta-, synthase 1	protein-coding	3p21.1
ADC	113451	arginine decarboxylase	protein-coding	1p35.1	BCAT2	587	branched chain amino-acid transaminase 2, mitochondrial	protein-coding	19q13
ADH1B	125	alcohol dehydrogenase 1B (class I), beta polypeptide	protein-coding	4q23	NDUFS5	4725	NADH dehydrogenase (ubiquinone) Fe-S protein 5, 15kDa (NADH-coenzyme Q reductase)	protein-coding	1p34.2-p33
SERPINA5	5104	serpin peptidase inhibitor, clade A (alpha-1 antiproteinase, antitrypsin), member 5	protein-coding	14q32.1	THBD	7056	thrombomodulin	protein-coding	20p11.2
ADH1C	126	alcohol dehydrogenase 1C (class I), gamma polypeptide	protein-coding	4q23	PHGDH	26227	phosphoglycerate dehydrogenase	protein-coding	1p12
ASS1	445	argininosuccinate synthase 1	protein-coding	9q34.1	DARS	1615	aspartyl-tRNA synthetase	protein-coding	2q21.3
ADH1B	125	alcohol dehydrogenase 1B (class I), beta polypeptide	protein-coding	4q23	HSD17B1	3292	hydroxysteroid (17-beta) dehydrogenase 1	protein-coding	17q11-q21
PDE4D	5144	phosphodiesterase 4D, cAMP-specific	protein-coding	5q12	PTGER1	5731	prostaglandin E receptor 1 (subtype EP1), 42kDa	protein-coding	19p13.1
FTCD	10841	formimidoyltransferase cyclodeaminase	protein-coding	21q22.3	GRM8	2918	glutamate receptor, metabotropic 8	protein-coding	7q31.3-q32.1
GABRA6	2559	gamma-aminobutyric acid (GABA) A receptor, alpha 6	protein-coding	5q34	GABRB3	2562	gamma-aminobutyric acid (GABA) A receptor, beta 3	protein-coding	15q12
GLUD1	2746	glutamate dehydrogenase 1	protein-coding	10q23.3	GSS	2937	glutathione synthetase	protein-coding	20q11.2
PSMA1	5682	proteasome (prosome, macropain) subunit, alpha type, 1	protein-coding	11p15.1	PSMA3	5684	proteasome (prosome, macropain) subunit, alpha type, 3	protein-coding	14q23
GLRA1	2741	glycine receptor, alpha 1	protein-coding	5q32	GSS	2937	glutathione synthetase	protein-coding	20q11.2
DHODH	1723	dihydroorotate dehydrogenase (quinone)	protein-coding	16q22	MAOB	4129	monoamine oxidase B	protein-coding	Xp11.23
ALDH3B2	222	aldehyde dehydrogenase 3 family, member B2	protein-coding	11q13	NDUFB10	4716	NADH dehydrogenase (ubiquinone) 1 beta subcomplex, 10, 22kDa	protein-coding	16p13.3
ENPP1	5167	ectonucleotide pyrophosphatase/phosphodiesterase 1	protein-coding	6q22-q23	PBRM1	55193	polybromo 1	protein-coding	3p21
CACNA1C	775	calcium channel, voltage-dependent, L type, alpha 1C subunit	protein-coding	12p13.3	TNNC2	7125	troponin C type 2 (fast)	protein-coding	20q12-q13.11
AKR1C1	1645	aldo-keto reductase family 1, member C1	protein-coding	10p15-p14	PYCR1	5831	pyrroline-5-carboxylate reductase 1	protein-coding	17q25.3
HADH	3033	hydroxyacyl-CoA dehydrogenase	protein-coding	4q22-q26	NDUFS1	4719	NADH dehydrogenase (ubiquinone) Fe-S protein 1, 75kDa (NADH-coenzyme Q reductase)	protein-coding	2q33-q34
DRD1	1812	dopamine receptor D1	protein-coding	5q35.1	HTR2B	3357	5-hydroxytryptamine (serotonin) receptor 2B, G protein-coupled	protein-coding	2q36.3-q37.1
MDH2	4191	malate dehydrogenase 2, NAD (mitochondrial)	protein-coding	7cen-q22	BLM	641	Bloom syndrome, RecQ helicase-like	protein-coding	15q26.1
HSD17B7	51478	hydroxysteroid (17-beta) dehydrogenase 7	protein-coding	1q23	UGDH	7358	UDP-glucose 6-dehydrogenase	protein-coding	4p15.1
CHRM2	1129	cholinergic receptor, muscarinic 2	protein-coding	7q31-q35	SLC6A3	6531	solute carrier family 6 (neurotransmitter transporter, dopamine), member 3	protein-coding	5p15.3
ALAS2	212	aminolevulinate, delta-, synthase 2	protein-coding	Xp11.21	CTH	1491	cystathionase (cystathionine gamma-lyase)	protein-coding	1p31.1
CHRM1	1128	cholinergic receptor, muscarinic 1	protein-coding	11q13	PDE1B	5153	phosphodiesterase 1B, calmodulin-dependent	protein-coding	12q13
GRID2	2895	glutamate receptor, ionotropic, delta 2	protein-coding	4q22	GRM7	2917	glutamate receptor, metabotropic 7	protein-coding	3p26.1-p25.1
MDH2	4191	malate dehydrogenase 2, NAD (mitochondrial)	protein-coding	7cen-q22	NNT	23530	nicotinamide nucleotide transhydrogenase	protein-coding	5p12
GAPDH	2597	glyceraldehyde-3-phosphate dehydrogenase	protein-coding	12p13	GAPDHS	26330	glyceraldehyde-3-phosphate dehydrogenase, spermatogenic	protein-coding	19q13.12
HSD11B1	3290	hydroxysteroid (11-beta) dehydrogenase 1	protein-coding	1q32-q41	NDUFB9	4715	NADH dehydrogenase (ubiquinone) 1 beta subcomplex, 9, 22kDa	protein-coding	8q13.3
LDHA	3939	lactate dehydrogenase A	protein-coding	11p15.4	TSTA3	7264	tissue specific transplantation antigen P35B	protein-coding	8q24.3
NR1I2	8856	nuclear receptor subfamily 1, group I, member 2	protein-coding	3q12-q13.3	PRKCB	5579	protein kinase C, beta	protein-coding	16p11.2
MMP20	9313	matrix metallopeptidase 20	protein-coding	11q22.3	MMP27	64066	matrix metallopeptidase 27	protein-coding	11q24
ADK	132	adenosine kinase	protein-coding	10q22|10q11-q24	HINT1	3094	histidine triad nucleotide binding protein 1	protein-coding	5q31.2
IGHG1	3500	immunoglobulin heavy constant gamma 1 (G1m marker)	other	14q32.33	IGHG2	3501	immunoglobulin heavy constant gamma 2 (G2m marker)	other	14q32.33
ALDH5A1	7915	aldehyde dehydrogenase 5 family, member A1	protein-coding	6p22	NDUFS1	4719	NADH dehydrogenase (ubiquinone) Fe-S protein 1, 75kDa (NADH-coenzyme Q reductase)	protein-coding	2q33-q34
KCNQ1	3784	potassium voltage-gated channel, KQT-like subfamily, member 1	protein-coding	11p15.5	PDE1B	5153	phosphodiesterase 1B, calmodulin-dependent	protein-coding	12q13
HMGCR	3156	3-hydroxy-3-methylglutaryl-CoA reductase	protein-coding	5q13.3-q14	ITPKA	3706	inositol-trisphosphate 3-kinase A	protein-coding	15q15.1
DCXR	51181	dicarbonyl/L-xylulose reductase	protein-coding	17q25.3	HSD11B1	3290	hydroxysteroid (11-beta) dehydrogenase 1	protein-coding	1q32-q41
GMDS	2762	GDP-mannose 4,6-dehydratase	protein-coding	6p25	RELA	5970	v-rel reticuloendotheliosis viral oncogene homolog A (avian)	protein-coding	11q13
BLVRA	644	biliverdin reductase A	protein-coding	7p13	BLVRB	645	biliverdin reductase B (flavin reductase (NADPH))	protein-coding	19q13.1-q13.2
HSD11B2	3291	hydroxysteroid (11-beta) dehydrogenase 2	protein-coding	16q22	NDUFA6	4700	NADH dehydrogenase (ubiquinone) 1 alpha subcomplex, 6, 14kDa	protein-coding	22q13.2
AKR1B1	231	aldo-keto reductase family 1, member B1 (aldose reductase)	protein-coding	7q35	GAPDHS	26330	glyceraldehyde-3-phosphate dehydrogenase, spermatogenic	protein-coding	19q13.12
CACNA1S	779	calcium channel, voltage-dependent, L type, alpha 1S subunit	protein-coding	1q32	CACNB3	784	calcium channel, voltage-dependent, beta 3 subunit	protein-coding	12q13
ASPH	444	aspartate beta-hydroxylase	protein-coding	8q12.1	SDHD	6392	succinate dehydrogenase complex, subunit D, integral membrane protein	protein-coding	11q23
FOLH1	2346	folate hydrolase (prostate-specific membrane antigen) 1	protein-coding	11p11.2	GPT	2875	glutamic-pyruvate transaminase (alanine aminotransferase)	protein-coding	8q24.3
HMOX1	3162	heme oxygenase (decycling) 1	protein-coding	22q13.1	MDH1	4190	malate dehydrogenase 1, NAD (soluble)	protein-coding	2p13.3
DDC	1644	dopa decarboxylase (aromatic L-amino acid decarboxylase)	protein-coding	7p12.2	PDXDC1	23042	pyridoxal-dependent decarboxylase domain containing 1	protein-coding	16p13.11
GRIN3A	116443	glutamate receptor, ionotropic, N-methyl-D-aspartate 3A	protein-coding	9q31.1	SLC1A6	6511	solute carrier family 1 (high affinity aspartate/glutamate transporter), member 6	protein-coding	19p13.12
ABCC2	1244	ATP-binding cassette, sub-family C (CFTR/MRP), member 2	protein-coding	10q24	ABL1	25	c-abl oncogene 1, non-receptor tyrosine kinase	protein-coding	9q34.1
MDH1	4190	malate dehydrogenase 1, NAD (soluble)	protein-coding	2p13.3	ME1	4199	malic enzyme 1, NADP(+)-dependent, cytosolic	protein-coding	6q12
GRID2	2895	glutamate receptor, ionotropic, delta 2	protein-coding	4q22	GRIN3A	116443	glutamate receptor, ionotropic, N-methyl-D-aspartate 3A	protein-coding	9q31.1
ODC1	4953	ornithine decarboxylase 1	protein-coding	2p25	THNSL1	79896	threonine synthase-like 1 (S. cerevisiae)	protein-coding	10p12.1
HMGCR	3156	3-hydroxy-3-methylglutaryl-CoA reductase	protein-coding	5q13.3-q14	IDH3B	3420	isocitrate dehydrogenase 3 (NAD+) beta	protein-coding	20p13
NDUFA8	4702	NADH dehydrogenase (ubiquinone) 1 alpha subcomplex, 8, 19kDa	protein-coding	9q33.2	NDUFV3	4731	NADH dehydrogenase (ubiquinone) flavoprotein 3, 10kDa	protein-coding	21q22.3
LCN2	3934	lipocalin 2	protein-coding	9q34	PLA2G1B	5319	phospholipase A2, group IB (pancreas)	protein-coding	12q23-q24.1
NDUFA2	4695	NADH dehydrogenase (ubiquinone) 1 alpha subcomplex, 2, 8kDa	protein-coding	5q31.2	PYCR1	5831	pyrroline-5-carboxylate reductase 1	protein-coding	17q25.3
MYH14	79784	myosin, heavy chain 14, non-muscle	protein-coding	19q13.33	RPLP2	6181	ribosomal protein, large, P2	protein-coding	11p15.5
GAPDH	2597	glyceraldehyde-3-phosphate dehydrogenase	protein-coding	12p13	ME2	4200	malic enzyme 2, NAD(+)-dependent, mitochondrial	protein-coding	18q21
FTH1	2495	ferritin, heavy polypeptide 1	protein-coding	11q13	HBA1	3039	hemoglobin, alpha 1	protein-coding	16p13.3
DDC	1644	dopa decarboxylase (aromatic L-amino acid decarboxylase)	protein-coding	7p12.2	GAD1	2571	glutamate decarboxylase 1 (brain, 67kDa)	protein-coding	2q31
CYP4A11	1579	cytochrome P450, family 4, subfamily A, polypeptide 11	protein-coding	1p33	ME1	4199	malic enzyme 1, NADP(+)-dependent, cytosolic	protein-coding	6q12
HSPA8	3312	heat shock 70kDa protein 8	protein-coding	11q24.1	UCK2	7371	uridine-cytidine kinase 2	protein-coding	1q23
SLC13A3	64849	solute carrier family 13 (sodium-dependent dicarboxylate transporter), member 3	protein-coding	20q13.12	SUCLG2	8801	succinate-CoA ligase, GDP-forming, beta subunit	protein-coding	3p14.1
APOH	350	apolipoprotein H (beta-2-glycoprotein I)	protein-coding	17q24.2	DPP6	1804	dipeptidyl-peptidase 6	protein-coding	7q36.2
HSD3B1	3283	hydroxy-delta-5-steroid dehydrogenase, 3 beta- and steroid delta-isomerase 1	protein-coding	1p13.1	ME2	4200	malic enzyme 2, NAD(+)-dependent, mitochondrial	protein-coding	18q21
GRIA3	2892	glutamate receptor, ionotropic, AMPA 3	protein-coding	Xq25	PET112	5188	PET112 homolog (yeast)	protein-coding	4q31.3
ADH1B	125	alcohol dehydrogenase 1B (class I), beta polypeptide	protein-coding	4q23	HADHA	3030	hydroxyacyl-CoA dehydrogenase/3-ketoacyl-CoA thiolase/enoyl-CoA hydratase (trifunctional protein), alpha subunit	protein-coding	2p23
NDUFB7	4713	NADH dehydrogenase (ubiquinone) 1 beta subcomplex, 7, 18kDa	protein-coding	19p13.12	PYCR2	29920	pyrroline-5-carboxylate reductase family, member 2	protein-coding	1q42.12
GOT2	2806	glutamic-oxaloacetic transaminase 2, mitochondrial	protein-coding	16q21	GRM7	2917	glutamate receptor, metabotropic 7	protein-coding	3p26.1-p25.1
ACADS	35	acyl-CoA dehydrogenase, C-2 to C-3 short chain	protein-coding	12q24.31	NDUFB5	4711	NADH dehydrogenase (ubiquinone) 1 beta subcomplex, 5, 16kDa	protein-coding	3q26.33
HK1	3098	hexokinase 1	protein-coding	10q22	RBM14	10432	RNA binding motif protein 14	protein-coding	11q13.2
AKR1B1	231	aldo-keto reductase family 1, member B1 (aldose reductase)	protein-coding	7q35	NDUFA11	126328	NADH dehydrogenase (ubiquinone) 1 alpha subcomplex, 11, 14.7kDa	protein-coding	19p13.3
ADH5	128	alcohol dehydrogenase 5 (class III), chi polypeptide	protein-coding	4q23	NNT	23530	nicotinamide nucleotide transhydrogenase	protein-coding	5p12
GLYAT	10249	glycine-N-acyltransferase	protein-coding	11q12.1	SLC32A1	140679	solute carrier family 32 (GABA vesicular transporter), member 1	protein-coding	20q11.23
C1R	715	complement component 1, r subcomponent	protein-coding	12p13	ITGAL	3683	integrin, alpha L (antigen CD11A (p180), lymphocyte function-associated antigen 1; alpha polypeptide)	protein-coding	16p11.2
GLDC	2731	glycine dehydrogenase (decarboxylating)	protein-coding	9p22	PNPO	55163	pyridoxamine 5'-phosphate oxidase	protein-coding	17q21.32
MAOA	4128	monoamine oxidase A	protein-coding	Xp11.3	SCN2A	6326	sodium channel, voltage-gated, type II, alpha subunit	protein-coding	2q24.3
ALDH4A1	8659	aldehyde dehydrogenase 4 family, member A1	protein-coding	1p36	HSD17B2	3294	hydroxysteroid (17-beta) dehydrogenase 2	protein-coding	16q24.1-q24.2
EGF	1950	epidermal growth factor	protein-coding	4q25	SLC9A6	10479	solute carrier family 9, subfamily A (NHE6, cation proton antiporter 6), member 6	protein-coding	Xq26.3
DLD	1738	dihydrolipoamide dehydrogenase	protein-coding	7q31-q32	HADH	3033	hydroxyacyl-CoA dehydrogenase	protein-coding	4q22-q26
GPD1	2819	glycerol-3-phosphate dehydrogenase 1 (soluble)	protein-coding	12q12-q13	NDUFS1	4719	NADH dehydrogenase (ubiquinone) Fe-S protein 1, 75kDa (NADH-coenzyme Q reductase)	protein-coding	2q33-q34
IDH3A	3419	isocitrate dehydrogenase 3 (NAD+) alpha	protein-coding	15q25.1-q25.2	NDUFA1	4694	NADH dehydrogenase (ubiquinone) 1 alpha subcomplex, 1, 7.5kDa	protein-coding	Xq24
ADH4	127	alcohol dehydrogenase 4 (class II), pi polypeptide	protein-coding	4q22	ART1	417	ADP-ribosyltransferase 1	protein-coding	11p15
RHO	6010	rhodopsin	protein-coding	3q21-q24	TGM3	7053	transglutaminase 3 (E polypeptide, protein-glutamine-gamma-glutamyltransferase)	protein-coding	20q11.2
CYP4A11	1579	cytochrome P450, family 4, subfamily A, polypeptide 11	protein-coding	1p33	HSD17B1	3292	hydroxysteroid (17-beta) dehydrogenase 1	protein-coding	17q11-q21
DLAT	1737	dihydrolipoamide S-acetyltransferase	protein-coding	11q23.1	GCSH	2653	glycine cleavage system protein H (aminomethyl carrier)	protein-coding	16q23.2
SCN1B	6324	sodium channel, voltage-gated, type I, beta subunit	protein-coding	19q13.1	SCN3B	55800	sodium channel, voltage-gated, type III, beta subunit	protein-coding	11q23.3
LDHA	3939	lactate dehydrogenase A	protein-coding	11p15.4	LDHAL6B	92483	lactate dehydrogenase A-like 6B	protein-coding	15q22.2
DHFR	1719	dihydrofolate reductase	protein-coding	5q11.2-q13.2	GART	2618	phosphoribosylglycinamide formyltransferase, phosphoribosylglycinamide synthetase, phosphoribosylaminoimidazole synthetase	protein-coding	21q22.11
ADH1C	126	alcohol dehydrogenase 1C (class I), gamma polypeptide	protein-coding	4q23	H6PD	9563	hexose-6-phosphate dehydrogenase (glucose 1-dehydrogenase)	protein-coding	1p36
EGLN1	54583	egl nine homolog 1 (C. elegans)	protein-coding	1q42.1	PAM	5066	peptidylglycine alpha-amidating monooxygenase	protein-coding	5q14-q21
ALDH1A1	216	aldehyde dehydrogenase 1 family, member A1	protein-coding	9q21.13	DECR1	1666	2,4-dienoyl CoA reductase 1, mitochondrial	protein-coding	8q21.3
ABCC2	1244	ATP-binding cassette, sub-family C (CFTR/MRP), member 2	protein-coding	10q24	CDK15	65061	cyclin-dependent kinase 15	protein-coding	2q33.2
AASS	10157	aminoadipate-semialdehyde synthase	protein-coding	7q31.3	NDUFC1	4717	NADH dehydrogenase (ubiquinone) 1, subcomplex unknown, 1, 6kDa	protein-coding	4q31.1
GABRA4	2557	gamma-aminobutyric acid (GABA) A receptor, alpha 4	protein-coding	4p12	GABRA6	2559	gamma-aminobutyric acid (GABA) A receptor, alpha 6	protein-coding	5q34
CREB1	1385	cAMP responsive element binding protein 1	protein-coding	2q34	PRKAA1	5562	protein kinase, AMP-activated, alpha 1 catalytic subunit	protein-coding	5p12
CHRM4	1132	cholinergic receptor, muscarinic 4	protein-coding	11p12-p11.2	HRH1	3269	histamine receptor H1	protein-coding	3p25
PYGM	5837	phosphorylase, glycogen, muscle	protein-coding	11q12-q13.2	REG1A	5967	regenerating islet-derived 1 alpha	protein-coding	2p12
ADH1A	124	alcohol dehydrogenase 1A (class I), alpha polypeptide	protein-coding	4q23	GAPDH	2597	glyceraldehyde-3-phosphate dehydrogenase	protein-coding	12p13
AARS2	57505	alanyl-tRNA synthetase 2, mitochondrial	protein-coding	6p21.1	PHYKPL	85007	5-phosphohydroxy-L-lysine phospho-lyase	protein-coding	5q35.3
ALDH1A2	8854	aldehyde dehydrogenase 1 family, member A2	protein-coding	15q21.3	NGFRAP1	27018	nerve growth factor receptor (TNFRSF16) associated protein 1	protein-coding	Xq22.2
ATP8A1	10396	ATPase, aminophospholipid transporter (APLT), class I, type 8A, member 1	protein-coding	4p13	SMPD4	55627	sphingomyelin phosphodiesterase 4, neutral membrane (neutral sphingomyelinase-3)	protein-coding	2q21.1
NPPB	4879	natriuretic peptide B	protein-coding	1p36.2	VCAM1	7412	vascular cell adhesion molecule 1	protein-coding	1p32-p31
HSD11B2	3291	hydroxysteroid (11-beta) dehydrogenase 2	protein-coding	16q22	UGDH	7358	UDP-glucose 6-dehydrogenase	protein-coding	4p15.1
CYP3A4	1576	cytochrome P450, family 3, subfamily A, polypeptide 4	protein-coding	7q21.1	DRD2	1813	dopamine receptor D2	protein-coding	11q23
HNMT	3176	histamine N-methyltransferase	protein-coding	2q22.1	TRDMT1	1787	tRNA aspartic acid methyltransferase 1	protein-coding	10p15.1
ALDH2	217	aldehyde dehydrogenase 2 family (mitochondrial)	protein-coding	12q24.2	MTHFD2	10797	methylenetetrahydrofolate dehydrogenase (NADP+ dependent) 2, methenyltetrahydrofolate cyclohydrolase	protein-coding	2p13.1
HSD17B4	3295	hydroxysteroid (17-beta) dehydrogenase 4	protein-coding	5q21	TYR	7299	tyrosinase	protein-coding	11q14-q21
PROC	5624	protein C (inactivator of coagulation factors Va and VIIIa)	protein-coding	2q13-q14	PROZ	8858	protein Z, vitamin K-dependent plasma glycoprotein	protein-coding	13q34
ABO	28	ABO blood group (transferase A, alpha 1-3-N-acetylgalactosaminyltransferase; transferase B, alpha 1-3-galactosyltransferase)	protein-coding	9q34.2	ETFDH	2110	electron-transferring-flavoprotein dehydrogenase	protein-coding	4q32-q35
AADAT	51166	aminoadipate aminotransferase	protein-coding	4q33	GRIK4	2900	glutamate receptor, ionotropic, kainate 4	protein-coding	11q22.3
OAT	4942	ornithine aminotransferase	protein-coding	10q26	THNSL1	79896	threonine synthase-like 1 (S. cerevisiae)	protein-coding	10p12.1
ARG1	383	arginase, liver	protein-coding	6q23	PIM1	5292	pim-1 oncogene	protein-coding	6p21.2
GADL1	339896	glutamate decarboxylase-like 1	protein-coding	3p24.1-p23	SGPL1	8879	sphingosine-1-phosphate lyase 1	protein-coding	10q21
ARF6	382	ADP-ribosylation factor 6	protein-coding	14q21.3	INS	3630	insulin	protein-coding	11p15.5
AKT1	207	v-akt murine thymoma viral oncogene homolog 1	protein-coding	14q32.32	GSK3B	2932	glycogen synthase kinase 3 beta	protein-coding	3q13.3
DHCR7	1717	7-dehydrocholesterol reductase	protein-coding	11q13.4	HADH	3033	hydroxyacyl-CoA dehydrogenase	protein-coding	4q22-q26
GGCX	2677	gamma-glutamyl carboxylase	protein-coding	2p12	GOT2	2806	glutamic-oxaloacetic transaminase 2, mitochondrial	protein-coding	16q21
ARPC1B	10095	actin related protein 2/3 complex, subunit 1B, 41kDa	protein-coding	7q22.1	ARPC2	10109	actin related protein 2/3 complex, subunit 2, 34kDa	protein-coding	2q36.1
CCBL2	56267	cysteine conjugate-beta lyase 2	protein-coding	1p22.2	OPLAH	26873	5-oxoprolinase (ATP-hydrolysing)	protein-coding	8q24.3
ALDH1A1	216	aldehyde dehydrogenase 1 family, member A1	protein-coding	9q21.13	PYCR1	5831	pyrroline-5-carboxylate reductase 1	protein-coding	17q25.3
ADH1A	124	alcohol dehydrogenase 1A (class I), alpha polypeptide	protein-coding	4q23	ALDH4A1	8659	aldehyde dehydrogenase 4 family, member A1	protein-coding	1p36
NDUFA3	4696	NADH dehydrogenase (ubiquinone) 1 alpha subcomplex, 3, 9kDa	protein-coding	19q13.42	NDUFC2	4718	NADH dehydrogenase (ubiquinone) 1, subcomplex unknown, 2, 14.5kDa	protein-coding	11q14.1
AMT	275	aminomethyltransferase	protein-coding	3p21.2-p21.1	SORD	6652	sorbitol dehydrogenase	protein-coding	15q15.3
UCK2	7371	uridine-cytidine kinase 2	protein-coding	1q23	EDA	1896	ectodysplasin A	protein-coding	Xq12-q13.1
P4HA1	5033	prolyl 4-hydroxylase, alpha polypeptide I	protein-coding	10q21.3-q23.1	SUCLG1	8802	succinate-CoA ligase, alpha subunit	protein-coding	2p11.2
PDE10A	10846	phosphodiesterase 10A	protein-coding	6q26	PTGS1	5742	prostaglandin-endoperoxide synthase 1 (prostaglandin G/H synthase and cyclooxygenase)	protein-coding	9q32-q33.3
CDK8	1024	cyclin-dependent kinase 8	protein-coding	13q12	EGFR	1956	epidermal growth factor receptor	protein-coding	7p12
ADH1B	125	alcohol dehydrogenase 1B (class I), beta polypeptide	protein-coding	4q23	AVP	551	arginine vasopressin	protein-coding	20p13
NDUFA4	4697	NADH dehydrogenase (ubiquinone) 1 alpha subcomplex, 4, 9kDa	protein-coding	7p21.3	PDHA1	5160	pyruvate dehydrogenase (lipoamide) alpha 1	protein-coding	Xp22.1
BLVRB	645	biliverdin reductase B (flavin reductase (NADPH))	protein-coding	19q13.1-q13.2	HMGCR	3156	3-hydroxy-3-methylglutaryl-CoA reductase	protein-coding	5q13.3-q14
MDH1	4190	malate dehydrogenase 1, NAD (soluble)	protein-coding	2p13.3	NDUFA13	51079	NADH dehydrogenase (ubiquinone) 1 alpha subcomplex, 13	protein-coding	19p13.2
APOH	350	apolipoprotein H (beta-2-glycoprotein I)	protein-coding	17q24.2	MAN1B1	11253	mannosidase, alpha, class 1B, member 1	protein-coding	9q34
BBOX1	8424	butyrobetaine (gamma), 2-oxoglutarate dioxygenase (gamma-butyrobetaine hydroxylase) 1	protein-coding	11p14.2	LEPREL2	10536	leprecan-like 2	protein-coding	12q13
KCNQ2	3785	potassium voltage-gated channel, KQT-like subfamily, member 2	protein-coding	20q13.3	PLA2G2A	5320	phospholipase A2, group IIA (platelets, synovial fluid)	protein-coding	1p35
HMGCR	3156	3-hydroxy-3-methylglutaryl-CoA reductase	protein-coding	5q13.3-q14	TPI1	7167	triosephosphate isomerase 1	protein-coding	12p13
ALDH3B2	222	aldehyde dehydrogenase 3 family, member B2	protein-coding	11q13	MDH1	4190	malate dehydrogenase 1, NAD (soluble)	protein-coding	2p13.3
ASNS	440	asparagine synthetase (glutamine-hydrolyzing)	protein-coding	7q21.3	SLC1A1	6505	solute carrier family 1 (neuronal/epithelial high affinity glutamate transporter, system Xag), member 1	protein-coding	9p24
HLA-B	3106	major histocompatibility complex, class I, B	protein-coding	6p21.3	SERPINC1	462	serpin peptidase inhibitor, clade C (antithrombin), member 1	protein-coding	1q25.1
EFTUD1	79631	elongation factor Tu GTP binding domain containing 1	protein-coding	15q25.2	RELA	5970	v-rel reticuloendotheliosis viral oncogene homolog A (avian)	protein-coding	11q13
PARK7	11315	parkinson protein 7	protein-coding	1p36.23	DIEXF	27042	digestive organ expansion factor homolog (zebrafish)	protein-coding	1q32.2
KCNN1	3780	potassium intermediate/small conductance calcium-activated channel, subfamily N, member 1	protein-coding	19p13.1	NOS2	4843	nitric oxide synthase 2, inducible	protein-coding	17q11.2-q12
HSD17B10	3028	hydroxysteroid (17-beta) dehydrogenase 10	protein-coding	Xp11.2	NDUFS3	4722	NADH dehydrogenase (ubiquinone) Fe-S protein 3, 30kDa (NADH-coenzyme Q reductase)	protein-coding	11p11.11
PTGER2	5732	prostaglandin E receptor 2 (subtype EP2), 53kDa	protein-coding	14q22	PTGER4	5734	prostaglandin E receptor 4 (subtype EP4)	protein-coding	5p13.1
EHHADH	1962	enoyl-CoA, hydratase/3-hydroxyacyl CoA dehydrogenase	protein-coding	3q26.3-q28	NDUFA2	4695	NADH dehydrogenase (ubiquinone) 1 alpha subcomplex, 2, 8kDa	protein-coding	5q31.2
NDUFA3	4696	NADH dehydrogenase (ubiquinone) 1 alpha subcomplex, 3, 9kDa	protein-coding	19q13.42	SORD	6652	sorbitol dehydrogenase	protein-coding	15q15.3
CYP4A11	1579	cytochrome P450, family 4, subfamily A, polypeptide 11	protein-coding	1p33	EHHADH	1962	enoyl-CoA, hydratase/3-hydroxyacyl CoA dehydrogenase	protein-coding	3q26.3-q28
PTGS1	5742	prostaglandin-endoperoxide synthase 1 (prostaglandin G/H synthase and cyclooxygenase)	protein-coding	9q32-q33.3	RTN4R	65078	reticulon 4 receptor	protein-coding	22q11.21
ALDH3B2	222	aldehyde dehydrogenase 3 family, member B2	protein-coding	11q13	IMPDH1	3614	IMP (inosine 5'-monophosphate) dehydrogenase 1	protein-coding	7q31.3-q32
GABRA1	2554	gamma-aminobutyric acid (GABA) A receptor, alpha 1	protein-coding	5q34	GABRG1	2565	gamma-aminobutyric acid (GABA) A receptor, gamma 1	protein-coding	4p12
NDUFS4	4724	NADH dehydrogenase (ubiquinone) Fe-S protein 4, 18kDa (NADH-coenzyme Q reductase)	protein-coding	5q11.1	NDUFS7	374291	NADH dehydrogenase (ubiquinone) Fe-S protein 7, 20kDa (NADH-coenzyme Q reductase)	protein-coding	19p13.3
CSAD	51380	cysteine sulfinic acid decarboxylase	protein-coding	12q13.11-q14.3	PYGL	5836	phosphorylase, glycogen, liver	protein-coding	14q21-q22
DHRS3	9249	dehydrogenase/reductase (SDR family) member 3	protein-coding	1p36.1	RDH14	57665	retinol dehydrogenase 14 (all-trans/9-cis/11-cis)	protein-coding	2p24.2
ABL2	27	v-abl Abelson murine leukemia viral oncogene homolog 2	protein-coding	1q25.2	CSNK1G3	1456	casein kinase 1, gamma 3	protein-coding	5q23
IGHE	3497	immunoglobulin heavy constant epsilon	other	14q32.33	NOS1	4842	nitric oxide synthase 1 (neuronal)	protein-coding	12q24.2-q24.31
ADH1C	126	alcohol dehydrogenase 1C (class I), gamma polypeptide	protein-coding	4q23	LDHAL6B	92483	lactate dehydrogenase A-like 6B	protein-coding	15q22.2
PTGS1	5742	prostaglandin-endoperoxide synthase 1 (prostaglandin G/H synthase and cyclooxygenase)	protein-coding	9q32-q33.3	RXRA	6256	retinoid X receptor, alpha	protein-coding	9q34.3
ALDH1B1	219	aldehyde dehydrogenase 1 family, member B1	protein-coding	9p11.1	NDUFA5	4698	NADH dehydrogenase (ubiquinone) 1 alpha subcomplex, 5	protein-coding	7q31.33
ACVRL1	94	activin A receptor type II-like 1	protein-coding	12q13.13	ADRBK1	156	adrenergic, beta, receptor kinase 1	protein-coding	11q13.1
RPL15	6138	ribosomal protein L15	protein-coding	3p24.2	RPL3	6122	ribosomal protein L3	protein-coding	22q13
GPX1	2876	glutathione peroxidase 1	protein-coding	3p21.3	GSTT1	2952	glutathione S-transferase theta 1	protein-coding	22q11.23
C8G	733	complement component 8, gamma polypeptide	protein-coding	9q34.3	GNPTAB	79158	N-acetylglucosamine-1-phosphate transferase, alpha and beta subunits	protein-coding	12q23.2
NDUFA9	4704	NADH dehydrogenase (ubiquinone) 1 alpha subcomplex, 9, 39kDa	protein-coding	12p13.3	PYCR2	29920	pyrroline-5-carboxylate reductase family, member 2	protein-coding	1q42.12
BCHE	590	butyrylcholinesterase	protein-coding	3q26.1-q26.2	DHFR	1719	dihydrofolate reductase	protein-coding	5q11.2-q13.2
GRIK5	2901	glutamate receptor, ionotropic, kainate 5	protein-coding	19q13.2	SLC1A6	6511	solute carrier family 1 (high affinity aspartate/glutamate transporter), member 6	protein-coding	19p13.12
NMNAT1	64802	nicotinamide nucleotide adenylyltransferase 1	protein-coding	1p36.22	GNPTAB	79158	N-acetylglucosamine-1-phosphate transferase, alpha and beta subunits	protein-coding	12q23.2
GRIN2C	2905	glutamate receptor, ionotropic, N-methyl D-aspartate 2C	protein-coding	17q25.1	SLC25A18	83733	solute carrier family 25 (glutamate carrier), member 18	protein-coding	22q11.2
ABAT	18	4-aminobutyrate aminotransferase	protein-coding	16p13.2	AGXT2	64902	alanine--glyoxylate aminotransferase 2	protein-coding	5p13
DECR1	1666	2,4-dienoyl CoA reductase 1, mitochondrial	protein-coding	8q21.3	NMNAT1	64802	nicotinamide nucleotide adenylyltransferase 1	protein-coding	1p36.22
LRP1	4035	low density lipoprotein receptor-related protein 1	protein-coding	12q13.3	VWF	7450	von Willebrand factor	protein-coding	12p13.3
L3HYPDH	112849	L-3-hydroxyproline dehydratase (trans-)	protein-coding	14q23.1	PPIB	5479	peptidylprolyl isomerase B (cyclophilin B)	protein-coding	15q21-q22
ASS1	445	argininosuccinate synthase 1	protein-coding	9q34.1	TNK2	10188	tyrosine kinase, non-receptor, 2	protein-coding	3q29
NDUFA10	4705	NADH dehydrogenase (ubiquinone) 1 alpha subcomplex, 10, 42kDa	protein-coding	2q37.3	NDUFS8	4728	NADH dehydrogenase (ubiquinone) Fe-S protein 8, 23kDa (NADH-coenzyme Q reductase)	protein-coding	11q13
DECR1	1666	2,4-dienoyl CoA reductase 1, mitochondrial	protein-coding	8q21.3	PTGR1	22949	prostaglandin reductase 1	protein-coding	9q31.3
ADC	113451	arginine decarboxylase	protein-coding	1p35.1	SRR	63826	serine racemase	protein-coding	17p13
HSD17B2	3294	hydroxysteroid (17-beta) dehydrogenase 2	protein-coding	16q24.1-q24.2	RDH5	5959	retinol dehydrogenase 5 (11-cis/9-cis)	protein-coding	12q13-q14
PRKCB	5579	protein kinase C, beta	protein-coding	16p11.2	SEC14L4	284904	SEC14-like 4 (S. cerevisiae)	protein-coding	22q12.2
PRKCA	5578	protein kinase C, alpha	protein-coding	17q22-q23.2	PTDSS1	9791	phosphatidylserine synthase 1	protein-coding	8q22
HSP90AB1	3326	heat shock protein 90kDa alpha (cytosolic), class B member 1	protein-coding	6p12	HSPA8	3312	heat shock 70kDa protein 8	protein-coding	11q24.1
GLA	2717	galactosidase, alpha	protein-coding	Xq22	MAN2C1	4123	mannosidase, alpha, class 2C, member 1	protein-coding	15q11-q13
KIF1A	547	kinesin family member 1A	protein-coding	2q37.3	MAPK12	6300	mitogen-activated protein kinase 12	protein-coding	22q13.33
CYP17A1	1586	cytochrome P450, family 17, subfamily A, polypeptide 1	protein-coding	10q24.3	NDUFA5	4698	NADH dehydrogenase (ubiquinone) 1 alpha subcomplex, 5	protein-coding	7q31.33
CDK2	1017	cyclin-dependent kinase 2	protein-coding	12q13	PTPN1	5770	protein tyrosine phosphatase, non-receptor type 1	protein-coding	20q13.1-q13.2
CYP17A1	1586	cytochrome P450, family 17, subfamily A, polypeptide 1	protein-coding	10q24.3	ME2	4200	malic enzyme 2, NAD(+)-dependent, mitochondrial	protein-coding	18q21
GLRX	2745	glutaredoxin (thioltransferase)	protein-coding	5q14	GPX3	2878	glutathione peroxidase 3 (plasma)	protein-coding	5q23
RBP1	5947	retinol binding protein 1, cellular	protein-coding	3q23	RDH12	145226	retinol dehydrogenase 12 (all-trans/9-cis/11-cis)	protein-coding	14q24.1
PDE5A	8654	phosphodiesterase 5A, cGMP-specific	protein-coding	4q27	RNASE1	6035	ribonuclease, RNase A family, 1 (pancreatic)	protein-coding	14q11.2
ADH1C	126	alcohol dehydrogenase 1C (class I), gamma polypeptide	protein-coding	4q23	CYB5R3	1727	cytochrome b5 reductase 3	protein-coding	22q13.2
GMPS	8833	guanine monphosphate synthase	protein-coding	3q24	MIF	4282	macrophage migration inhibitory factor (glycosylation-inhibiting factor)	protein-coding	22q11.23
EPRS	2058	glutamyl-prolyl-tRNA synthetase	protein-coding	1q41	GCLM	2730	glutamate-cysteine ligase, modifier subunit	protein-coding	1p22.1
EHHADH	1962	enoyl-CoA, hydratase/3-hydroxyacyl CoA dehydrogenase	protein-coding	3q26.3-q28	NDUFS5	4725	NADH dehydrogenase (ubiquinone) Fe-S protein 5, 15kDa (NADH-coenzyme Q reductase)	protein-coding	1p34.2-p33
AARS	16	alanyl-tRNA synthetase	protein-coding	16q22	KYNU	8942	kynureninase	protein-coding	2q22.2
PIM1	5292	pim-1 oncogene	protein-coding	6p21.2	SERPINB5	5268	serpin peptidase inhibitor, clade B (ovalbumin), member 5	protein-coding	18q21.33
PRKCB	5579	protein kinase C, beta	protein-coding	16p11.2	SEC14L3	266629	SEC14-like 3 (S. cerevisiae)	protein-coding	22q12.2
GMPS	8833	guanine monphosphate synthase	protein-coding	3q24	OPLAH	26873	5-oxoprolinase (ATP-hydrolysing)	protein-coding	8q24.3
CBS	875	cystathionine-beta-synthase	protein-coding	21q22.3	IMMT	10989	inner membrane protein, mitochondrial	protein-coding	2p11.2|2
BHMT	635	betaine--homocysteine S-methyltransferase	protein-coding	5q14.1	MDH2	4191	malate dehydrogenase 2, NAD (mitochondrial)	protein-coding	7cen-q22
EGF	1950	epidermal growth factor	protein-coding	4q25	GATM	2628	glycine amidinotransferase (L-arginine:glycine amidinotransferase)	protein-coding	15q21.1
AURKA	6790	aurora kinase A	protein-coding	20q13	GSK3B	2932	glycogen synthase kinase 3 beta	protein-coding	3q13.3
CTLA4	1493	cytotoxic T-lymphocyte-associated protein 4	protein-coding	2q33	GZMB	3002	granzyme B (granzyme 2, cytotoxic T-lymphocyte-associated serine esterase 1)	protein-coding	14q11.2
SLC12A1	6557	solute carrier family 12 (sodium/potassium/chloride transporters), member 1	protein-coding	15q15-q21.1	SLC12A3	6559	solute carrier family 12 (sodium/chloride transporters), member 3	protein-coding	16q13
AMHR2	269	anti-Mullerian hormone receptor, type II	protein-coding	12q13	TNK2	10188	tyrosine kinase, non-receptor, 2	protein-coding	3q29
TUBA1A	7846	tubulin, alpha 1a	protein-coding	12q13.12	TUBA8	51807	tubulin, alpha 8	protein-coding	22q11.1
DLAT	1737	dihydrolipoamide S-acetyltransferase	protein-coding	11q23.1	TSTA3	7264	tissue specific transplantation antigen P35B	protein-coding	8q24.3
SORD	6652	sorbitol dehydrogenase	protein-coding	15q15.3	NGFRAP1	27018	nerve growth factor receptor (TNFRSF16) associated protein 1	protein-coding	Xq22.2
NDUFA9	4704	NADH dehydrogenase (ubiquinone) 1 alpha subcomplex, 9, 39kDa	protein-coding	12p13.3	NDUFS7	374291	NADH dehydrogenase (ubiquinone) Fe-S protein 7, 20kDa (NADH-coenzyme Q reductase)	protein-coding	19p13.3
PPP2R1A	5518	protein phosphatase 2, regulatory subunit A, alpha	protein-coding	19q13.41	PPP2R5C	5527	protein phosphatase 2, regulatory subunit B', gamma	protein-coding	14q32.31
AKR1C2	1646	aldo-keto reductase family 1, member C2	protein-coding	10p15-p14	NDUFB9	4715	NADH dehydrogenase (ubiquinone) 1 beta subcomplex, 9, 22kDa	protein-coding	8q13.3
AKR1B1	231	aldo-keto reductase family 1, member B1 (aldose reductase)	protein-coding	7q35	NDUFC1	4717	NADH dehydrogenase (ubiquinone) 1, subcomplex unknown, 1, 6kDa	protein-coding	4q31.1
BHMT2	23743	betaine--homocysteine S-methyltransferase 2	protein-coding	5q13	MTRR	4552	5-methyltetrahydrofolate-homocysteine methyltransferase reductase	protein-coding	5p15.31
EPHA2	1969	EPH receptor A2	protein-coding	1p36	MAPK10	5602	mitogen-activated protein kinase 10	protein-coding	4q22.1-q23
GPX6	257202	glutathione peroxidase 6 (olfactory)	protein-coding	6p22.1	MGST3	4259	microsomal glutathione S-transferase 3	protein-coding	1q23
MMP14	4323	matrix metallopeptidase 14 (membrane-inserted)	protein-coding	14q11-q12	MMP27	64066	matrix metallopeptidase 27	protein-coding	11q24
DRD2	1813	dopamine receptor D2	protein-coding	11q23	HTR1E	3354	5-hydroxytryptamine (serotonin) receptor 1E, G protein-coupled	protein-coding	6q14-q15
GRIK2	2898	glutamate receptor, ionotropic, kainate 2	protein-coding	6q16.3	GRM1	2911	glutamate receptor, metabotropic 1	protein-coding	6q24
KIF5B	3799	kinesin family member 5B	protein-coding	10p11.22	CLPX	10845	ClpX caseinolytic peptidase X homolog (E. coli)	protein-coding	15q22.31
AGXT2	64902	alanine--glyoxylate aminotransferase 2	protein-coding	5p13	SLC16A4	9122	solute carrier family 16, member 4 (monocarboxylic acid transporter 5)	protein-coding	1p13.3
LDHAL6A	160287	lactate dehydrogenase A-like 6A	protein-coding	11p15.1	ME2	4200	malic enzyme 2, NAD(+)-dependent, mitochondrial	protein-coding	18q21
AHCY	191	adenosylhomocysteinase	protein-coding	20q11.22	ALDH3A1	218	aldehyde dehydrogenase 3 family, member A1	protein-coding	17p11.2
GCLC	2729	glutamate-cysteine ligase, catalytic subunit	protein-coding	6p12	GRIN2A	2903	glutamate receptor, ionotropic, N-methyl D-aspartate 2A	protein-coding	16p13.2
KCNJ11	3767	potassium inwardly-rectifying channel, subfamily J, member 11	protein-coding	11p15.1	KCNMA1	3778	potassium large conductance calcium-activated channel, subfamily M, alpha member 1	protein-coding	10q22.3
NDUFA9	4704	NADH dehydrogenase (ubiquinone) 1 alpha subcomplex, 9, 39kDa	protein-coding	12p13.3	NDUFS8	4728	NADH dehydrogenase (ubiquinone) Fe-S protein 8, 23kDa (NADH-coenzyme Q reductase)	protein-coding	11q13
ADH1B	125	alcohol dehydrogenase 1B (class I), beta polypeptide	protein-coding	4q23	HPGD	3248	hydroxyprostaglandin dehydrogenase 15-(NAD)	protein-coding	4q34-q35
MAT1A	4143	methionine adenosyltransferase I, alpha	protein-coding	10q22	ADK	132	adenosine kinase	protein-coding	10q22|10q11-q24
ALDH3B1	221	aldehyde dehydrogenase 3 family, member B1	protein-coding	11q13	HSD3B1	3283	hydroxy-delta-5-steroid dehydrogenase, 3 beta- and steroid delta-isomerase 1	protein-coding	1p13.1
KDM5D	8284	lysine (K)-specific demethylase 5D	protein-coding	Yq11	PAM	5066	peptidylglycine alpha-amidating monooxygenase	protein-coding	5q14-q21
CHRNA3	1136	cholinergic receptor, nicotinic, alpha 3 (neuronal)	protein-coding	15q24	CHRNB3	1142	cholinergic receptor, nicotinic, beta 3 (neuronal)	protein-coding	8p11.2
ME1	4199	malic enzyme 1, NADP(+)-dependent, cytosolic	protein-coding	6q12	NDUFA4L2	56901	NADH dehydrogenase (ubiquinone) 1 alpha subcomplex, 4-like 2	protein-coding	12q13.3
DHCR7	1717	7-dehydrocholesterol reductase	protein-coding	11q13.4	HSD17B7	51478	hydroxysteroid (17-beta) dehydrogenase 7	protein-coding	1q23
GSTO2	119391	glutathione S-transferase omega 2	protein-coding	10q25.1	GSTZ1	2954	glutathione S-transferase zeta 1	protein-coding	14q24.3
GRIK1	2897	glutamate receptor, ionotropic, kainate 1	protein-coding	21q22.11	GRM4	2914	glutamate receptor, metabotropic 4	protein-coding	6p21.3
GAPDHS	26330	glyceraldehyde-3-phosphate dehydrogenase, spermatogenic	protein-coding	19q13.12	NDUFS2	4720	NADH dehydrogenase (ubiquinone) Fe-S protein 2, 49kDa (NADH-coenzyme Q reductase)	protein-coding	1q23
ALDH1A1	216	aldehyde dehydrogenase 1 family, member A1	protein-coding	9q21.13	ALDH3B2	222	aldehyde dehydrogenase 3 family, member B2	protein-coding	11q13
ESR1	2099	estrogen receptor 1	protein-coding	6q25.1	OPRM1	4988	opioid receptor, mu 1	protein-coding	6q24-q25
AASS	10157	aminoadipate-semialdehyde synthase	protein-coding	7q31.3	BCAT2	587	branched chain amino-acid transaminase 2, mitochondrial	protein-coding	19q13
ADAM33	80332	ADAM metallopeptidase domain 33	protein-coding	20p13	CSF2RB	1439	colony stimulating factor 2 receptor, beta, low-affinity (granulocyte-macrophage)	protein-coding	22q13.1
HSD3B1	3283	hydroxy-delta-5-steroid dehydrogenase, 3 beta- and steroid delta-isomerase 1	protein-coding	1p13.1	NDUFB7	4713	NADH dehydrogenase (ubiquinone) 1 beta subcomplex, 7, 18kDa	protein-coding	19p13.12
GPX4	2879	glutathione peroxidase 4	protein-coding	19p13.3	GSTA4	2941	glutathione S-transferase alpha 4	protein-coding	6p12.1
ADH1A	124	alcohol dehydrogenase 1A (class I), alpha polypeptide	protein-coding	4q23	HSD11B1	3290	hydroxysteroid (11-beta) dehydrogenase 1	protein-coding	1q32-q41
ALDH3B2	222	aldehyde dehydrogenase 3 family, member B2	protein-coding	11q13	CYP17A1	1586	cytochrome P450, family 17, subfamily A, polypeptide 1	protein-coding	10q24.3
NDUFAB1	4706	NADH dehydrogenase (ubiquinone) 1, alpha/beta subcomplex, 1, 8kDa	protein-coding	16p12.2	NDUFB10	4716	NADH dehydrogenase (ubiquinone) 1 beta subcomplex, 10, 22kDa	protein-coding	16p13.3
GADL1	339896	glutamate decarboxylase-like 1	protein-coding	3p24.1-p23	GLDC	2731	glycine dehydrogenase (decarboxylating)	protein-coding	9p22
CLPX	10845	ClpX caseinolytic peptidase X homolog (E. coli)	protein-coding	15q22.31	YME1L1	10730	YME1-like 1 ATPase	protein-coding	10p14
MMP10	4319	matrix metallopeptidase 10 (stromelysin 2)	protein-coding	11q22.3	MMP16	4325	matrix metallopeptidase 16 (membrane-inserted)	protein-coding	8q21.3
CCBL1	883	cysteine conjugate-beta lyase, cytoplasmic	protein-coding	9q34.11	SDS	10993	serine dehydratase	protein-coding	12q24.13
GSTT1	2952	glutathione S-transferase theta 1	protein-coding	22q11.23	MGST1	4257	microsomal glutathione S-transferase 1	protein-coding	12p12.3-p12.1
CSF2RB	1439	colony stimulating factor 2 receptor, beta, low-affinity (granulocyte-macrophage)	protein-coding	22q13.1	FCER1A	2205	Fc fragment of IgE, high affinity I, receptor for; alpha polypeptide	protein-coding	1q23
AKR1C3	8644	aldo-keto reductase family 1, member C3	protein-coding	10p15-p14	NDUFS3	4722	NADH dehydrogenase (ubiquinone) Fe-S protein 3, 30kDa (NADH-coenzyme Q reductase)	protein-coding	11p11.11
IMPDH2	3615	IMP (inosine 5'-monophosphate) dehydrogenase 2	protein-coding	3p21.2	TYR	7299	tyrosinase	protein-coding	11q14-q21
OPRK1	4986	opioid receptor, kappa 1	protein-coding	8q11.2	OPRM1	4988	opioid receptor, mu 1	protein-coding	6q24-q25
NDUFA6	4700	NADH dehydrogenase (ubiquinone) 1 alpha subcomplex, 6, 14kDa	protein-coding	22q13.2	NDUFS8	4728	NADH dehydrogenase (ubiquinone) Fe-S protein 8, 23kDa (NADH-coenzyme Q reductase)	protein-coding	11q13
MDH1	4190	malate dehydrogenase 1, NAD (soluble)	protein-coding	2p13.3	NNT	23530	nicotinamide nucleotide transhydrogenase	protein-coding	5p12
MYH14	79784	myosin, heavy chain 14, non-muscle	protein-coding	19q13.33	PDK2	5164	pyruvate dehydrogenase kinase, isozyme 2	protein-coding	17q21.33
CYP17A1	1586	cytochrome P450, family 17, subfamily A, polypeptide 1	protein-coding	10q24.3	PYCR2	29920	pyrroline-5-carboxylate reductase family, member 2	protein-coding	1q42.12
HSD17B4	3295	hydroxysteroid (17-beta) dehydrogenase 4	protein-coding	5q21	LDHAL6A	160287	lactate dehydrogenase A-like 6A	protein-coding	11p15.1
ATP5A1	498	ATP synthase, H+ transporting, mitochondrial F1 complex, alpha subunit 1, cardiac muscle	protein-coding	18q21	HCK	3055	hemopoietic cell kinase	protein-coding	20q11-q12
AADAT	51166	aminoadipate aminotransferase	protein-coding	4q33	ODC1	4953	ornithine decarboxylase 1	protein-coding	2p25
CKM	1158	creatine kinase, muscle	protein-coding	19q13.32	CLPX	10845	ClpX caseinolytic peptidase X homolog (E. coli)	protein-coding	15q22.31
CACNA1I	8911	calcium channel, voltage-dependent, T type, alpha 1I subunit	protein-coding	22q13.1	SCN2B	6327	sodium channel, voltage-gated, type II, beta subunit	protein-coding	11q23
CYP3A4	1576	cytochrome P450, family 3, subfamily A, polypeptide 4	protein-coding	7q21.1	HTR2C	3358	5-hydroxytryptamine (serotonin) receptor 2C, G protein-coupled	protein-coding	Xq24
PKM	5315	pyruvate kinase, muscle	protein-coding	15q22	SLC16A7	9194	solute carrier family 16, member 7 (monocarboxylic acid transporter 2)	protein-coding	12q13
PKIA	5569	protein kinase (cAMP-dependent, catalytic) inhibitor alpha	protein-coding	8q21.12	TLR4	7099	toll-like receptor 4	protein-coding	9q33.1
GSTZ1	2954	glutathione S-transferase zeta 1	protein-coding	14q24.3	TYMS	7298	thymidylate synthetase	protein-coding	18p11.32
GLRX2	51022	glutaredoxin 2	protein-coding	1q31.2	GSTM3	2947	glutathione S-transferase mu 3 (brain)	protein-coding	1p13.3
KIF1A	547	kinesin family member 1A	protein-coding	2q37.3	RNASE2	6036	ribonuclease, RNase A family, 2 (liver, eosinophil-derived neurotoxin)	protein-coding	14q24-q31
CRYZ	1429	crystallin, zeta (quinone reductase)	protein-coding	1p31.1	NNT	23530	nicotinamide nucleotide transhydrogenase	protein-coding	5p12
FCGR2C	9103	Fc fragment of IgG, low affinity IIc, receptor for (CD32) (gene/pseudogene)	protein-coding	1q23.3	TNFRSF1B	7133	tumor necrosis factor receptor superfamily, member 1B	protein-coding	1p36.22
SRPK2	6733	SRSF protein kinase 2	protein-coding	7q22-q31.1	RBKS	64080	ribokinase	protein-coding	2p23.3
ABO	28	ABO blood group (transferase A, alpha 1-3-N-acetylgalactosaminyltransferase; transferase B, alpha 1-3-galactosyltransferase)	protein-coding	9q34.2	UQCR10	29796	ubiquinol-cytochrome c reductase, complex III subunit X	protein-coding	22q12.2
AMD1	262	adenosylmethionine decarboxylase 1	protein-coding	6q21	ODC1	4953	ornithine decarboxylase 1	protein-coding	2p25
AKR1C1	1645	aldo-keto reductase family 1, member C1	protein-coding	10p15-p14	NDUFB10	4716	NADH dehydrogenase (ubiquinone) 1 beta subcomplex, 10, 22kDa	protein-coding	16p13.3
EHHADH	1962	enoyl-CoA, hydratase/3-hydroxyacyl CoA dehydrogenase	protein-coding	3q26.3-q28	IMPDH1	3614	IMP (inosine 5'-monophosphate) dehydrogenase 1	protein-coding	7q31.3-q32
AKR1A1	10327	aldo-keto reductase family 1, member A1 (aldehyde reductase)	protein-coding	1p33-p32	ART1	417	ADP-ribosyltransferase 1	protein-coding	11p15
ME2	4200	malic enzyme 2, NAD(+)-dependent, mitochondrial	protein-coding	18q21	NSDHL	50814	NAD(P) dependent steroid dehydrogenase-like	protein-coding	Xq28
ARF4	378	ADP-ribosylation factor 4	protein-coding	3p21.2-p21.1	NME2	4831	NME/NM23 nucleoside diphosphate kinase 2	protein-coding	17q21.3
MMP17	4326	matrix metallopeptidase 17 (membrane-inserted)	protein-coding	12q24.3	MMP19	4327	matrix metallopeptidase 19	protein-coding	12q14
GLS2	27165	glutaminase 2 (liver, mitochondrial)	protein-coding	12q13	GRM4	2914	glutamate receptor, metabotropic 4	protein-coding	6p21.3
CES1	1066	carboxylesterase 1	protein-coding	16q22.2	GLA	2717	galactosidase, alpha	protein-coding	Xq22
GSK3B	2932	glycogen synthase kinase 3 beta	protein-coding	3q13.3	HSP90AA1	3320	heat shock protein 90kDa alpha (cytosolic), class A member 1	protein-coding	14q32.33
HSPA1A	3303	heat shock 70kDa protein 1A	protein-coding	6p21.3	MAPKAPK2	9261	mitogen-activated protein kinase-activated protein kinase 2	protein-coding	1q32
CHRNA7	1139	cholinergic receptor, nicotinic, alpha 7 (neuronal)	protein-coding	15q14	GRIA2	2891	glutamate receptor, ionotropic, AMPA 2	protein-coding	4q32.1
NDUFA6	4700	NADH dehydrogenase (ubiquinone) 1 alpha subcomplex, 6, 14kDa	protein-coding	22q13.2	NDUFC1	4717	NADH dehydrogenase (ubiquinone) 1, subcomplex unknown, 1, 6kDa	protein-coding	4q31.1
GAPDHS	26330	glyceraldehyde-3-phosphate dehydrogenase, spermatogenic	protein-coding	19q13.12	NDUFV3	4731	NADH dehydrogenase (ubiquinone) flavoprotein 3, 10kDa	protein-coding	21q22.3
EPRS	2058	glutamyl-prolyl-tRNA synthetase	protein-coding	1q41	SLC7A11	23657	solute carrier family 7 (anionic amino acid transporter light chain, xc- system), member 11	protein-coding	4q28-q32
ART1	417	ADP-ribosyltransferase 1	protein-coding	11p15	SIRT5	23408	sirtuin 5	protein-coding	6p23
PCYT1B	9468	phosphate cytidylyltransferase 1, choline, beta	protein-coding	Xp22.11	PLD2	5338	phospholipase D2	protein-coding	17p13.1
NR0B1	190	nuclear receptor subfamily 0, group B, member 1	protein-coding	Xp21.3	RXRG	6258	retinoid X receptor, gamma	protein-coding	1q22-q23
ACTA1	58	actin, alpha 1, skeletal muscle	protein-coding	1q42.13	APAF1	317	apoptotic peptidase activating factor 1	protein-coding	12q23
FCGR3A	2214	Fc fragment of IgG, low affinity IIIa, receptor (CD16a)	protein-coding	1q23	TNFRSF1B	7133	tumor necrosis factor receptor superfamily, member 1B	protein-coding	1p36.22
NDUFB2	4708	NADH dehydrogenase (ubiquinone) 1 beta subcomplex, 2, 8kDa	protein-coding	7q34	NDUFB4	4710	NADH dehydrogenase (ubiquinone) 1 beta subcomplex, 4, 15kDa	protein-coding	3q13.33
FCGR3A	2214	Fc fragment of IgG, low affinity IIIa, receptor (CD16a)	protein-coding	1q23	ITGA2B	3674	integrin, alpha 2b (platelet glycoprotein IIb of IIb/IIIa complex, antigen CD41)	protein-coding	17q21.32
PRKACA	5566	protein kinase, cAMP-dependent, catalytic, alpha	protein-coding	19p13.1	S100A11	6282	S100 calcium binding protein A11	protein-coding	1q21
ACY1	95	aminoacylase 1	protein-coding	3p21.1	ASPA	443	aspartoacylase	protein-coding	17p13.3
ABAT	18	4-aminobutyrate aminotransferase	protein-coding	16p13.2	PET112	5188	PET112 homolog (yeast)	protein-coding	4q31.3
ANXA2	302	annexin A2	protein-coding	15q22.2	CLEC3B	7123	C-type lectin domain family 3, member B	protein-coding	3p22-p21.3
CDK4	1019	cyclin-dependent kinase 4	protein-coding	12q14	CDK6	1021	cyclin-dependent kinase 6	protein-coding	7q21-q22
ABCD1	215	ATP-binding cassette, sub-family D (ALD), member 1	protein-coding	Xq28	INHA	3623	inhibin, alpha	protein-coding	2q33-q36
AXIN1	8312	axin 1	protein-coding	16p13.3	PPIB	5479	peptidylprolyl isomerase B (cyclophilin B)	protein-coding	15q21-q22
CYP2D6	1565	cytochrome P450, family 2, subfamily D, polypeptide 6	protein-coding	22q13.1	DRD1	1812	dopamine receptor D1	protein-coding	5q35.1
CYP17A1	1586	cytochrome P450, family 17, subfamily A, polypeptide 1	protein-coding	10q24.3	NDUFA9	4704	NADH dehydrogenase (ubiquinone) 1 alpha subcomplex, 9, 39kDa	protein-coding	12p13.3
PDE4C	5143	phosphodiesterase 4C, cAMP-specific	protein-coding	19p13.11	PDE8B	8622	phosphodiesterase 8B	protein-coding	5q13.3
GSTA2	2939	glutathione S-transferase alpha 2	protein-coding	6p12.1	HAGH	3029	hydroxyacylglutathione hydrolase	protein-coding	16p13.3
ALKBH2	121642	alkB, alkylation repair homolog 2 (E. coli)	protein-coding	12q24.11	LEPRE1	64175	leucine proline-enriched proteoglycan (leprecan) 1	protein-coding	1p34.1
GLUD1	2746	glutamate dehydrogenase 1	protein-coding	10q23.3	GRIK5	2901	glutamate receptor, ionotropic, kainate 5	protein-coding	19q13.2
B4GALT1	2683	UDP-Gal:betaGlcNAc beta 1,4- galactosyltransferase, polypeptide 1	protein-coding	9p13	L3MBTL1	26013	l(3)mbt-like 1 (Drosophila)	protein-coding	20q13.12
CCBL2	56267	cysteine conjugate-beta lyase 2	protein-coding	1p22.2	THNSL1	79896	threonine synthase-like 1 (S. cerevisiae)	protein-coding	10p12.1
CARS2	79587	cysteinyl-tRNA synthetase 2, mitochondrial (putative)	protein-coding	13q34	GOT1	2805	glutamic-oxaloacetic transaminase 1, soluble	protein-coding	10q24.1-q25.1
ADC	113451	arginine decarboxylase	protein-coding	1p35.1	SHMT1	6470	serine hydroxymethyltransferase 1 (soluble)	protein-coding	17p11.2
ALDH5A1	7915	aldehyde dehydrogenase 5 family, member A1	protein-coding	6p22	NDUFA4	4697	NADH dehydrogenase (ubiquinone) 1 alpha subcomplex, 4, 9kDa	protein-coding	7p21.3
ACSS2	55902	acyl-CoA synthetase short-chain family member 2	protein-coding	20q11.22	ACVR1B	91	activin A receptor, type IB	protein-coding	12q13
ASNS	440	asparagine synthetase (glutamine-hydrolyzing)	protein-coding	7q21.3	GRID1	2894	glutamate receptor, ionotropic, delta 1	protein-coding	10q22
LRP2	4036	low density lipoprotein receptor-related protein 2	protein-coding	2q31.1	SYTL4	94121	synaptotagmin-like 4	protein-coding	Xq21.33
AASS	10157	aminoadipate-semialdehyde synthase	protein-coding	7q31.3	GPT2	84706	glutamic pyruvate transaminase (alanine aminotransferase) 2	protein-coding	16q12.1
SLC16A3	9123	solute carrier family 16, member 3 (monocarboxylic acid transporter 4)	protein-coding	17q25	SLC16A5	9121	solute carrier family 16, member 5 (monocarboxylic acid transporter 6)	protein-coding	17q25.1
NDUFB1	4707	NADH dehydrogenase (ubiquinone) 1 beta subcomplex, 1, 7kDa	protein-coding	14q32.12	NDUFB4	4710	NADH dehydrogenase (ubiquinone) 1 beta subcomplex, 4, 15kDa	protein-coding	3q13.33
CFTR	1080	cystic fibrosis transmembrane conductance regulator (ATP-binding cassette sub-family C, member 7)	protein-coding	7q31.2	KCNJ11	3767	potassium inwardly-rectifying channel, subfamily J, member 11	protein-coding	11p15.1
GLS2	27165	glutaminase 2 (liver, mitochondrial)	protein-coding	12q13	GRIK3	2899	glutamate receptor, ionotropic, kainate 3	protein-coding	1p34.3
DHRS4L2	317749	dehydrogenase/reductase (SDR family) member 4 like 2	protein-coding	14q11.2	NGFRAP1	27018	nerve growth factor receptor (TNFRSF16) associated protein 1	protein-coding	Xq22.2
AKR1B1	231	aldo-keto reductase family 1, member B1 (aldose reductase)	protein-coding	7q35	DHFR	1719	dihydrofolate reductase	protein-coding	5q11.2-q13.2
BCAT1	586	branched chain amino-acid transaminase 1, cytosolic	protein-coding	12p12.1	FPGS	2356	folylpolyglutamate synthase	protein-coding	9q34.1
GPX6	257202	glutathione peroxidase 6 (olfactory)	protein-coding	6p22.1	GSTM3	2947	glutathione S-transferase mu 3 (brain)	protein-coding	1p13.3
PPIB	5479	peptidylprolyl isomerase B (cyclophilin B)	protein-coding	15q21-q22	SLC6A7	6534	solute carrier family 6 (neurotransmitter transporter, L-proline), member 7	protein-coding	5q32
GAD1	2571	glutamate decarboxylase 1 (brain, 67kDa)	protein-coding	2q31	PYGM	5837	phosphorylase, glycogen, muscle	protein-coding	11q12-q13.2
BAAT	570	bile acid CoA: amino acid N-acyltransferase (glycine N-choloyltransferase)	protein-coding	9q22.3	GSS	2937	glutathione synthetase	protein-coding	20q11.2
NDUFAB1	4706	NADH dehydrogenase (ubiquinone) 1, alpha/beta subcomplex, 1, 8kDa	protein-coding	16p12.2	SORD	6652	sorbitol dehydrogenase	protein-coding	15q15.3
HSD17B3	3293	hydroxysteroid (17-beta) dehydrogenase 3	protein-coding	9q22	NDUFA3	4696	NADH dehydrogenase (ubiquinone) 1 alpha subcomplex, 3, 9kDa	protein-coding	19q13.42
ADRA1B	147	adrenoceptor alpha 1B	protein-coding	5q33.3	HTR2B	3357	5-hydroxytryptamine (serotonin) receptor 2B, G protein-coupled	protein-coding	2q36.3-q37.1
HSD17B10	3028	hydroxysteroid (17-beta) dehydrogenase 10	protein-coding	Xp11.2	NMNAT1	64802	nicotinamide nucleotide adenylyltransferase 1	protein-coding	1p36.22
ABCC9	10060	ATP-binding cassette, sub-family C (CFTR/MRP), member 9	protein-coding	12p12.1	AKT1	207	v-akt murine thymoma viral oncogene homolog 1	protein-coding	14q32.32
BCAT2	587	branched chain amino-acid transaminase 2, mitochondrial	protein-coding	19q13	PYGM	5837	phosphorylase, glycogen, muscle	protein-coding	11q12-q13.2
NDUFB2	4708	NADH dehydrogenase (ubiquinone) 1 beta subcomplex, 2, 8kDa	protein-coding	7q34	NDUFS2	4720	NADH dehydrogenase (ubiquinone) Fe-S protein 2, 49kDa (NADH-coenzyme Q reductase)	protein-coding	1q23
ME2	4200	malic enzyme 2, NAD(+)-dependent, mitochondrial	protein-coding	18q21	SIRT5	23408	sirtuin 5	protein-coding	6p23
ME1	4199	malic enzyme 1, NADP(+)-dependent, cytosolic	protein-coding	6q12	MTHFD2	10797	methylenetetrahydrofolate dehydrogenase (NADP+ dependent) 2, methenyltetrahydrofolate cyclohydrolase	protein-coding	2p13.1
H6PD	9563	hexose-6-phosphate dehydrogenase (glucose 1-dehydrogenase)	protein-coding	1p36	NNT	23530	nicotinamide nucleotide transhydrogenase	protein-coding	5p12
GPT2	84706	glutamic pyruvate transaminase (alanine aminotransferase) 2	protein-coding	16q12.1	GRIN3A	116443	glutamate receptor, ionotropic, N-methyl-D-aspartate 3A	protein-coding	9q31.1
COX6C	1345	cytochrome c oxidase subunit VIc	protein-coding	8q22.2	COX8A	1351	cytochrome c oxidase subunit VIIIA (ubiquitous)	protein-coding	11q12-q13
UQCR10	29796	ubiquinol-cytochrome c reductase, complex III subunit X	protein-coding	22q12.2	UQCRFS1	7386	ubiquinol-cytochrome c reductase, Rieske iron-sulfur polypeptide 1	protein-coding	19q12
HADH	3033	hydroxyacyl-CoA dehydrogenase	protein-coding	4q22-q26	HSD17B7	51478	hydroxysteroid (17-beta) dehydrogenase 7	protein-coding	1q23
GLUD2	2747	glutamate dehydrogenase 2	protein-coding	Xq24-q25	MSMO1	6307	methylsterol monooxygenase 1	protein-coding	4q32-q34
HSP90B1	7184	heat shock protein 90kDa beta (Grp94), member 1	protein-coding	12q24.2-q24.3	ITPKA	3706	inositol-trisphosphate 3-kinase A	protein-coding	15q15.1
BLVRA	644	biliverdin reductase A	protein-coding	7p13	GNPTAB	79158	N-acetylglucosamine-1-phosphate transferase, alpha and beta subunits	protein-coding	12q23.2
CYP4A11	1579	cytochrome P450, family 4, subfamily A, polypeptide 11	protein-coding	1p33	H6PD	9563	hexose-6-phosphate dehydrogenase (glucose 1-dehydrogenase)	protein-coding	1p36
PHYKPL	85007	5-phosphohydroxy-L-lysine phospho-lyase	protein-coding	5q35.3	SDS	10993	serine dehydratase	protein-coding	12q24.13
POMC	5443	proopiomelanocortin	protein-coding	2p23.3	TRIM13	10206	tripartite motif containing 13	protein-coding	13q14
BDH1	622	3-hydroxybutyrate dehydrogenase, type 1	protein-coding	3q29	HMGCR	3156	3-hydroxy-3-methylglutaryl-CoA reductase	protein-coding	5q13.3-q14
HSD17B4	3295	hydroxysteroid (17-beta) dehydrogenase 4	protein-coding	5q21	NDUFS6	4726	NADH dehydrogenase (ubiquinone) Fe-S protein 6, 13kDa (NADH-coenzyme Q reductase)	protein-coding	5p15.33
GRIK3	2899	glutamate receptor, ionotropic, kainate 3	protein-coding	1p34.3	GRIN2B	2904	glutamate receptor, ionotropic, N-methyl D-aspartate 2B	protein-coding	12p12
ALDH1L1	10840	aldehyde dehydrogenase 1 family, member L1	protein-coding	3q21.3	ATIC	471	5-aminoimidazole-4-carboxamide ribonucleotide formyltransferase/IMP cyclohydrolase	protein-coding	2q35
CAST	831	calpastatin	protein-coding	5q15	TNNC2	7125	troponin C type 2 (fast)	protein-coding	20q12-q13.11
GABRG1	2565	gamma-aminobutyric acid (GABA) A receptor, gamma 1	protein-coding	4p12	TSPO	706	translocator protein (18kDa)	protein-coding	22q13.31
FECH	2235	ferrochelatase	protein-coding	18q21.3	PLA2G1B	5319	phospholipase A2, group IB (pancreas)	protein-coding	12q23-q24.1
P4HA2	8974	prolyl 4-hydroxylase, alpha polypeptide II	protein-coding	5q31	PPIC	5480	peptidylprolyl isomerase C (cyclophilin C)	protein-coding	5q23.2
HSD17B2	3294	hydroxysteroid (17-beta) dehydrogenase 2	protein-coding	16q24.1-q24.2	IMPDH1	3614	IMP (inosine 5'-monophosphate) dehydrogenase 1	protein-coding	7q31.3-q32
KYNU	8942	kynureninase	protein-coding	2q22.2	MOCOS	55034	molybdenum cofactor sulfurase	protein-coding	18q12
AADAT	51166	aminoadipate aminotransferase	protein-coding	4q33	GCLC	2729	glutamate-cysteine ligase, catalytic subunit	protein-coding	6p12
CD209	30835	CD209 molecule	protein-coding	19p13	LCN2	3934	lipocalin 2	protein-coding	9q34
HSD17B8	7923	hydroxysteroid (17-beta) dehydrogenase 8	protein-coding	6p21.3	PYCR1	5831	pyrroline-5-carboxylate reductase 1	protein-coding	17q25.3
NQO2	4835	NAD(P)H dehydrogenase, quinone 2	protein-coding	6p25.2	VKORC1	79001	vitamin K epoxide reductase complex, subunit 1	protein-coding	16p11.2
HSD11B2	3291	hydroxysteroid (11-beta) dehydrogenase 2	protein-coding	16q22	NDUFS8	4728	NADH dehydrogenase (ubiquinone) Fe-S protein 8, 23kDa (NADH-coenzyme Q reductase)	protein-coding	11q13
GABRA3	2556	gamma-aminobutyric acid (GABA) A receptor, alpha 3	protein-coding	Xq28	GABRR1	2569	gamma-aminobutyric acid (GABA) A receptor, rho 1	protein-coding	6q15
ADH4	127	alcohol dehydrogenase 4 (class II), pi polypeptide	protein-coding	4q22	HSD11B2	3291	hydroxysteroid (11-beta) dehydrogenase 2	protein-coding	16q22
AMN	81693	amnion associated transmembrane protein	protein-coding	14q32.3	MMAB	326625	methylmalonic aciduria (cobalamin deficiency) cblB type	protein-coding	12q24
CES1P1	51716	carboxylesterase 1 pseudogene 1	pseudo	16q12.2	RHO	6010	rhodopsin	protein-coding	3q21-q24
RFK	55312	riboflavin kinase	protein-coding	9q21.13	RBM14	10432	RNA binding motif protein 14	protein-coding	11q13.2
FAAH	2166	fatty acid amide hydrolase	protein-coding	1p35-p34	GABRA4	2557	gamma-aminobutyric acid (GABA) A receptor, alpha 4	protein-coding	4p12
CYTH2	9266	cytohesin 2	protein-coding	19q13.33	FGF1	2246	fibroblast growth factor 1 (acidic)	protein-coding	5q31
CDO1	1036	cysteine dioxygenase type 1	protein-coding	5q23.2	NDUFA2	4695	NADH dehydrogenase (ubiquinone) 1 alpha subcomplex, 2, 8kDa	protein-coding	5q31.2
NDUFS1	4719	NADH dehydrogenase (ubiquinone) Fe-S protein 1, 75kDa (NADH-coenzyme Q reductase)	protein-coding	2q33-q34	NSDHL	50814	NAD(P) dependent steroid dehydrogenase-like	protein-coding	Xq28
GGPS1	9453	geranylgeranyl diphosphate synthase 1	protein-coding	1q43	MATN1	4146	matrilin 1, cartilage matrix protein	protein-coding	1p35
CYB5R3	1727	cytochrome b5 reductase 3	protein-coding	22q13.2	MDH1	4190	malate dehydrogenase 1, NAD (soluble)	protein-coding	2p13.3
NDUFB7	4713	NADH dehydrogenase (ubiquinone) 1 beta subcomplex, 7, 18kDa	protein-coding	19p13.12	PDHA1	5160	pyruvate dehydrogenase (lipoamide) alpha 1	protein-coding	Xp22.1
CYGB	114757	cytoglobin	protein-coding	17q25	NGB	58157	neuroglobin	protein-coding	14q24.3
NDUFA6	4700	NADH dehydrogenase (ubiquinone) 1 alpha subcomplex, 6, 14kDa	protein-coding	22q13.2	NDUFV2	4729	NADH dehydrogenase (ubiquinone) flavoprotein 2, 24kDa	protein-coding	18p11.22
CA12	771	carbonic anhydrase XII	protein-coding	15q22	CA8	767	carbonic anhydrase VIII	protein-coding	8q12.1
CELA1	1990	chymotrypsin-like elastase family, member 1	protein-coding	12q13	INHA	3623	inhibin, alpha	protein-coding	2q33-q36
AHCY	191	adenosylhomocysteinase	protein-coding	20q11.22	CTBP1	1487	C-terminal binding protein 1	protein-coding	4p16
ALDH3B1	221	aldehyde dehydrogenase 3 family, member B1	protein-coding	11q13	NDUFV2	4729	NADH dehydrogenase (ubiquinone) flavoprotein 2, 24kDa	protein-coding	18p11.22
GPT2	84706	glutamic pyruvate transaminase (alanine aminotransferase) 2	protein-coding	16q12.1	OPLAH	26873	5-oxoprolinase (ATP-hydrolysing)	protein-coding	8q24.3
ARF1	375	ADP-ribosylation factor 1	protein-coding	1q42	PFKFB1	5207	6-phosphofructo-2-kinase/fructose-2,6-biphosphatase 1	protein-coding	Xp11.21
ABL2	27	v-abl Abelson murine leukemia viral oncogene homolog 2	protein-coding	1q25.2	TNK2	10188	tyrosine kinase, non-receptor, 2	protein-coding	3q29
SDHC	6391	succinate dehydrogenase complex, subunit C, integral membrane protein, 15kDa	protein-coding	1q23.3	SLC25A10	1468	solute carrier family 25 (mitochondrial carrier; dicarboxylate transporter), member 10	protein-coding	17q25.3
GSTK1	373156	glutathione S-transferase kappa 1	protein-coding	7q34	MGST2	4258	microsomal glutathione S-transferase 2	protein-coding	4q28.3
HSD17B3	3293	hydroxysteroid (17-beta) dehydrogenase 3	protein-coding	9q22	HSD3B2	3284	hydroxy-delta-5-steroid dehydrogenase, 3 beta- and steroid delta-isomerase 2	protein-coding	1p13.1
AKR1B1	231	aldo-keto reductase family 1, member B1 (aldose reductase)	protein-coding	7q35	NDUFA7	4701	NADH dehydrogenase (ubiquinone) 1 alpha subcomplex, 7, 14.5kDa	protein-coding	19p13.2
ADH1C	126	alcohol dehydrogenase 1C (class I), gamma polypeptide	protein-coding	4q23	ADH7	131	alcohol dehydrogenase 7 (class IV), mu or sigma polypeptide	protein-coding	4q23-q24
HSPA8	3312	heat shock 70kDa protein 8	protein-coding	11q24.1	PFAS	5198	phosphoribosylformylglycinamidine synthase	protein-coding	17p13.1
COX6B1	1340	cytochrome c oxidase subunit VIb polypeptide 1 (ubiquitous)	protein-coding	19q13.1	FABP6	2172	fatty acid binding protein 6, ileal	protein-coding	5q33.3-q34
SDHB	6390	succinate dehydrogenase complex, subunit B, iron sulfur (Ip)	protein-coding	1p36.1-p35	SLC25A10	1468	solute carrier family 25 (mitochondrial carrier; dicarboxylate transporter), member 10	protein-coding	17q25.3
GABRA1	2554	gamma-aminobutyric acid (GABA) A receptor, alpha 1	protein-coding	5q34	GLRA3	8001	glycine receptor, alpha 3	protein-coding	4q34.1
ACPP	55	acid phosphatase, prostate	protein-coding	3q22.1	GZMB	3002	granzyme B (granzyme 2, cytotoxic T-lymphocyte-associated serine esterase 1)	protein-coding	14q11.2
ALDH1A3	220	aldehyde dehydrogenase 1 family, member A3	protein-coding	15q26.3	NDUFB9	4715	NADH dehydrogenase (ubiquinone) 1 beta subcomplex, 9, 22kDa	protein-coding	8q13.3
HSD11B1	3290	hydroxysteroid (11-beta) dehydrogenase 1	protein-coding	1q32-q41	TSTA3	7264	tissue specific transplantation antigen P35B	protein-coding	8q24.3
ALDH1A3	220	aldehyde dehydrogenase 1 family, member A3	protein-coding	15q26.3	NDUFS7	374291	NADH dehydrogenase (ubiquinone) Fe-S protein 7, 20kDa (NADH-coenzyme Q reductase)	protein-coding	19p13.3
C1QC	714	complement component 1, q subcomponent, C chain	protein-coding	1p36.11	IL2RA	3559	interleukin 2 receptor, alpha	protein-coding	10p15-p14
CHRNA2	1135	cholinergic receptor, nicotinic, alpha 2 (neuronal)	protein-coding	8p21	CHRNA6	8973	cholinergic receptor, nicotinic, alpha 6 (neuronal)	protein-coding	8p11.21
ALAD	210	aminolevulinate dehydratase	protein-coding	9q33.1	CASK	8573	calcium/calmodulin-dependent serine protein kinase (MAGUK family)	protein-coding	Xp11.4
AASS	10157	aminoadipate-semialdehyde synthase	protein-coding	7q31.3	GLS	2744	glutaminase	protein-coding	2q32-q34
CYP2C8	1558	cytochrome P450, family 2, subfamily C, polypeptide 8	protein-coding	10q23.33	TRAPPC3	27095	trafficking protein particle complex 3	protein-coding	1p34.3
CD33	945	CD33 molecule	protein-coding	19q13.3	FCGR2B	2213	Fc fragment of IgG, low affinity IIb, receptor (CD32)	protein-coding	1q23
ALDH9A1	223	aldehyde dehydrogenase 9 family, member A1	protein-coding	1q23.1	MTHFD2	10797	methylenetetrahydrofolate dehydrogenase (NADP+ dependent) 2, methenyltetrahydrofolate cyclohydrolase	protein-coding	2p13.1
CHRM1	1128	cholinergic receptor, muscarinic 1	protein-coding	11q13	CHRM4	1132	cholinergic receptor, muscarinic 4	protein-coding	11p12-p11.2
CYP17A1	1586	cytochrome P450, family 17, subfamily A, polypeptide 1	protein-coding	10q24.3	NDUFS5	4725	NADH dehydrogenase (ubiquinone) Fe-S protein 5, 15kDa (NADH-coenzyme Q reductase)	protein-coding	1p34.2-p33
ACPP	55	acid phosphatase, prostate	protein-coding	3q22.1	FCER1A	2205	Fc fragment of IgE, high affinity I, receptor for; alpha polypeptide	protein-coding	1q23
EHHADH	1962	enoyl-CoA, hydratase/3-hydroxyacyl CoA dehydrogenase	protein-coding	3q26.3-q28	MSMO1	6307	methylsterol monooxygenase 1	protein-coding	4q32-q34
CARS2	79587	cysteinyl-tRNA synthetase 2, mitochondrial (putative)	protein-coding	13q34	SLC19A3	80704	solute carrier family 19, member 3	protein-coding	2q37
ALDH9A1	223	aldehyde dehydrogenase 9 family, member A1	protein-coding	1q23.1	HSD3B1	3283	hydroxy-delta-5-steroid dehydrogenase, 3 beta- and steroid delta-isomerase 1	protein-coding	1p13.1
ALDH6A1	4329	aldehyde dehydrogenase 6 family, member A1	protein-coding	14q24.3	UGDH	7358	UDP-glucose 6-dehydrogenase	protein-coding	4p15.1
BCAT1	586	branched chain amino-acid transaminase 1, cytosolic	protein-coding	12p12.1	SHMT1	6470	serine hydroxymethyltransferase 1 (soluble)	protein-coding	17p11.2
GLUD2	2747	glutamate dehydrogenase 2	protein-coding	Xq24-q25	NDUFS8	4728	NADH dehydrogenase (ubiquinone) Fe-S protein 8, 23kDa (NADH-coenzyme Q reductase)	protein-coding	11q13
CHRNA3	1136	cholinergic receptor, nicotinic, alpha 3 (neuronal)	protein-coding	15q24	CHRNA7	1139	cholinergic receptor, nicotinic, alpha 7 (neuronal)	protein-coding	15q14
GLUD1	2746	glutamate dehydrogenase 1	protein-coding	10q23.3	LDHA	3939	lactate dehydrogenase A	protein-coding	11p15.4
TRPA1	8989	transient receptor potential cation channel, subfamily A, member 1	protein-coding	8q13	TRPM8	79054	transient receptor potential cation channel, subfamily M, member 8	protein-coding	2q37.1
CYB5A	1528	cytochrome b5 type A (microsomal)	protein-coding	18q23	GPX1	2876	glutathione peroxidase 1	protein-coding	3p21.3
IGHE	3497	immunoglobulin heavy constant epsilon	other	14q32.33	IGHG1	3500	immunoglobulin heavy constant gamma 1 (G1m marker)	other	14q32.33
CSK	1445	c-src tyrosine kinase	protein-coding	15q24.1	ITK	3702	IL2-inducible T-cell kinase	protein-coding	5q31-q32
ALDH5A1	7915	aldehyde dehydrogenase 5 family, member A1	protein-coding	6p22	DLAT	1737	dihydrolipoamide S-acetyltransferase	protein-coding	11q23.1
DHCR7	1717	7-dehydrocholesterol reductase	protein-coding	11q13.4	ME2	4200	malic enzyme 2, NAD(+)-dependent, mitochondrial	protein-coding	18q21
GLUD1	2746	glutamate dehydrogenase 1	protein-coding	10q23.3	HPGD	3248	hydroxyprostaglandin dehydrogenase 15-(NAD)	protein-coding	4q34-q35
EGLN3	112399	egl nine homolog 3 (C. elegans)	protein-coding	14q13.1	PHYH	5264	phytanoyl-CoA 2-hydroxylase	protein-coding	10p13
CA5A	763	carbonic anhydrase VA, mitochondrial	protein-coding	16q24.3	SCN3A	6328	sodium channel, voltage-gated, type III, alpha subunit	protein-coding	2q24
ACSL1	2180	acyl-CoA synthetase long-chain family member 1	protein-coding	4q35	ADRBK1	156	adrenergic, beta, receptor kinase 1	protein-coding	11q13.1
IMPDH2	3615	IMP (inosine 5'-monophosphate) dehydrogenase 2	protein-coding	3p21.2	NDUFB10	4716	NADH dehydrogenase (ubiquinone) 1 beta subcomplex, 10, 22kDa	protein-coding	16p13.3
LY96	23643	lymphocyte antigen 96	protein-coding	8q21.11	TRAPPC3	27095	trafficking protein particle complex 3	protein-coding	1p34.3
ADH4	127	alcohol dehydrogenase 4 (class II), pi polypeptide	protein-coding	4q22	NDUFB6	4712	NADH dehydrogenase (ubiquinone) 1 beta subcomplex, 6, 17kDa	protein-coding	9p21.1
PLAUR	5329	plasminogen activator, urokinase receptor	protein-coding	19q13	SERPINE1	5054	serpin peptidase inhibitor, clade E (nexin, plasminogen activator inhibitor type 1), member 1	protein-coding	7q22.1
GAPDHS	26330	glyceraldehyde-3-phosphate dehydrogenase, spermatogenic	protein-coding	19q13.12	NDUFA6	4700	NADH dehydrogenase (ubiquinone) 1 alpha subcomplex, 6, 14kDa	protein-coding	22q13.2
CACNA1C	775	calcium channel, voltage-dependent, L type, alpha 1C subunit	protein-coding	12p13.3	PDE1A	5136	phosphodiesterase 1A, calmodulin-dependent	protein-coding	2q32.1
APAF1	317	apoptotic peptidase activating factor 1	protein-coding	12q23	AURKA	6790	aurora kinase A	protein-coding	20q13
ADRA2A	150	adrenoceptor alpha 2A	protein-coding	10q25.2	KCND2	3751	potassium voltage-gated channel, Shal-related subfamily, member 2	protein-coding	7q31
ADRA2C	152	adrenoceptor alpha 2C	protein-coding	4p16	HRH2	3274	histamine receptor H2	protein-coding	5q35.2
LEPRE1	64175	leucine proline-enriched proteoglycan (leprecan) 1	protein-coding	1p34.1	SLC23A1	9963	solute carrier family 23 (nucleobase transporters), member 1	protein-coding	5q31.2
SLC1A2	6506	solute carrier family 1 (glial high affinity glutamate transporter), member 2	protein-coding	11p13-p12	SLC7A11	23657	solute carrier family 7 (anionic amino acid transporter light chain, xc- system), member 11	protein-coding	4q28-q32
ACAD8	27034	acyl-CoA dehydrogenase family, member 8	protein-coding	11q25	DPYD	1806	dihydropyrimidine dehydrogenase	protein-coding	1p22
GABRE	2564	gamma-aminobutyric acid (GABA) A receptor, epsilon	protein-coding	Xq28	GABRQ	55879	gamma-aminobutyric acid (GABA) A receptor, theta	protein-coding	Xq28
ALDH6A1	4329	aldehyde dehydrogenase 6 family, member A1	protein-coding	14q24.3	NDUFS8	4728	NADH dehydrogenase (ubiquinone) Fe-S protein 8, 23kDa (NADH-coenzyme Q reductase)	protein-coding	11q13
NDUFB9	4715	NADH dehydrogenase (ubiquinone) 1 beta subcomplex, 9, 22kDa	protein-coding	8q13.3	NDUFV1	4723	NADH dehydrogenase (ubiquinone) flavoprotein 1, 51kDa	protein-coding	11q13
AKR1C4	1109	aldo-keto reductase family 1, member C4	protein-coding	10p15.1	ALDH2	217	aldehyde dehydrogenase 2 family (mitochondrial)	protein-coding	12q24.2
AGXT	189	alanine-glyoxylate aminotransferase	protein-coding	2q37.3	GAD1	2571	glutamate decarboxylase 1 (brain, 67kDa)	protein-coding	2q31
CGA	1081	glycoprotein hormones, alpha polypeptide	protein-coding	6q12-q21	SIGLEC7	27036	sialic acid binding Ig-like lectin 7	protein-coding	19q13.3
HRH1	3269	histamine receptor H1	protein-coding	3p25	HRH3	11255	histamine receptor H3	protein-coding	20q13.33
GJA1	2697	gap junction protein, alpha 1, 43kDa	protein-coding	6q22.31	VCAM1	7412	vascular cell adhesion molecule 1	protein-coding	1p32-p31
HSD3B2	3284	hydroxy-delta-5-steroid dehydrogenase, 3 beta- and steroid delta-isomerase 2	protein-coding	1p13.1	ME2	4200	malic enzyme 2, NAD(+)-dependent, mitochondrial	protein-coding	18q21
GPT	2875	glutamic-pyruvate transaminase (alanine aminotransferase)	protein-coding	8q24.3	PNPO	55163	pyridoxamine 5'-phosphate oxidase	protein-coding	17q21.32
GCSH	2653	glycine cleavage system protein H (aminomethyl carrier)	protein-coding	16q23.2	GLRB	2743	glycine receptor, beta	protein-coding	4q31.3
IDH3B	3420	isocitrate dehydrogenase 3 (NAD+) beta	protein-coding	20p13	PYCR2	29920	pyrroline-5-carboxylate reductase family, member 2	protein-coding	1q42.12
P4HA1	5033	prolyl 4-hydroxylase, alpha polypeptide I	protein-coding	10q21.3-q23.1	PPIF	10105	peptidylprolyl isomerase F	protein-coding	10q22-q23
OGDH	4967	oxoglutarate (alpha-ketoglutarate) dehydrogenase (lipoamide)	protein-coding	7p14-p13	MSMO1	6307	methylsterol monooxygenase 1	protein-coding	4q32-q34
GOT2	2806	glutamic-oxaloacetic transaminase 2, mitochondrial	protein-coding	16q21	GRIN3A	116443	glutamate receptor, ionotropic, N-methyl-D-aspartate 3A	protein-coding	9q31.1
CACNA1I	8911	calcium channel, voltage-dependent, T type, alpha 1I subunit	protein-coding	22q13.1	SCN5A	6331	sodium channel, voltage-gated, type V, alpha subunit	protein-coding	3p21
ANG	283	angiogenin, ribonuclease, RNase A family, 5	protein-coding	14q11.1-q11.2	RNASE4	6038	ribonuclease, RNase A family, 4	protein-coding	14q11
AADAT	51166	aminoadipate aminotransferase	protein-coding	4q33	GAD1	2571	glutamate decarboxylase 1 (brain, 67kDa)	protein-coding	2q31
RFK	55312	riboflavin kinase	protein-coding	9q21.13	SFRP1	6422	secreted frizzled-related protein 1	protein-coding	8p11.21
HMGCR	3156	3-hydroxy-3-methylglutaryl-CoA reductase	protein-coding	5q13.3-q14	HMOX2	3163	heme oxygenase (decycling) 2	protein-coding	16p13.3
GRIN3B	116444	glutamate receptor, ionotropic, N-methyl-D-aspartate 3B	protein-coding	19p13.3	SLC1A6	6511	solute carrier family 1 (high affinity aspartate/glutamate transporter), member 6	protein-coding	19p13.12
AKR1B1	231	aldo-keto reductase family 1, member B1 (aldose reductase)	protein-coding	7q35	NNT	23530	nicotinamide nucleotide transhydrogenase	protein-coding	5p12
ADH1B	125	alcohol dehydrogenase 1B (class I), beta polypeptide	protein-coding	4q23	LDHAL6B	92483	lactate dehydrogenase A-like 6B	protein-coding	15q22.2
GRIA1	2890	glutamate receptor, ionotropic, AMPA 1	protein-coding	5q31.1	OPLAH	26873	5-oxoprolinase (ATP-hydrolysing)	protein-coding	8q24.3
SLC16A1	6566	solute carrier family 16, member 1 (monocarboxylic acid transporter 1)	protein-coding	1p12	SLC16A5	9121	solute carrier family 16, member 5 (monocarboxylic acid transporter 6)	protein-coding	17q25.1
GLS	2744	glutaminase	protein-coding	2q32-q34	GRIN3A	116443	glutamate receptor, ionotropic, N-methyl-D-aspartate 3A	protein-coding	9q31.1
MTNR1A	4543	melatonin receptor 1A	protein-coding	4q35.1	MTNR1B	4544	melatonin receptor 1B	protein-coding	11q21-q22
MTHFR	4524	methylenetetrahydrofolate reductase (NAD(P)H)	protein-coding	1p36.3	MTR	4548	5-methyltetrahydrofolate-homocysteine methyltransferase	protein-coding	1q43
HSD17B10	3028	hydroxysteroid (17-beta) dehydrogenase 10	protein-coding	Xp11.2	MDH1	4190	malate dehydrogenase 1, NAD (soluble)	protein-coding	2p13.3
HMOX2	3163	heme oxygenase (decycling) 2	protein-coding	16p13.3	HSD17B10	3028	hydroxysteroid (17-beta) dehydrogenase 10	protein-coding	Xp11.2
GSTA1	2938	glutathione S-transferase alpha 1	protein-coding	6p12.1	GSTA3	2940	glutathione S-transferase alpha 3	protein-coding	6p12.1
CYP4A11	1579	cytochrome P450, family 4, subfamily A, polypeptide 11	protein-coding	1p33	NDUFB6	4712	NADH dehydrogenase (ubiquinone) 1 beta subcomplex, 6, 17kDa	protein-coding	9p21.1
LGSN	51557	lengsin, lens protein with glutamine synthetase domain	protein-coding	6pter-q22.33	OPLAH	26873	5-oxoprolinase (ATP-hydrolysing)	protein-coding	8q24.3
ALDH3B1	221	aldehyde dehydrogenase 3 family, member B1	protein-coding	11q13	UGDH	7358	UDP-glucose 6-dehydrogenase	protein-coding	4p15.1
KCNH2	3757	potassium voltage-gated channel, subfamily H (eag-related), member 2	protein-coding	7q36.1	KCNK2	3776	potassium channel, subfamily K, member 2	protein-coding	1q41
UQCRH	7388	ubiquinol-cytochrome c reductase hinge protein	protein-coding	1p34.1	SDHB	6390	succinate dehydrogenase complex, subunit B, iron sulfur (Ip)	protein-coding	1p36.1-p35
ASNA1	439	arsA arsenite transporter, ATP-binding, homolog 1 (bacterial)	protein-coding	19q13.3	MAPK12	6300	mitogen-activated protein kinase 12	protein-coding	22q13.33
CACNA1S	779	calcium channel, voltage-dependent, L type, alpha 1S subunit	protein-coding	1q32	TNNC1	7134	troponin C type 1 (slow)	protein-coding	3p21.1
MMP15	4324	matrix metallopeptidase 15 (membrane-inserted)	protein-coding	16q13	MMP28	79148	matrix metallopeptidase 28	protein-coding	17q21.1
HADH	3033	hydroxyacyl-CoA dehydrogenase	protein-coding	4q22-q26	NGFRAP1	27018	nerve growth factor receptor (TNFRSF16) associated protein 1	protein-coding	Xq22.2
GABRA6	2559	gamma-aminobutyric acid (GABA) A receptor, alpha 6	protein-coding	5q34	GABRR2	2570	gamma-aminobutyric acid (GABA) A receptor, rho 2	protein-coding	6q15
ALDH1A1	216	aldehyde dehydrogenase 1 family, member A1	protein-coding	9q21.13	PDHA2	5161	pyruvate dehydrogenase (lipoamide) alpha 2	protein-coding	4q22-q23
PPAT	5471	phosphoribosyl pyrophosphate amidotransferase	protein-coding	4q12	GUK1	2987	guanylate kinase 1	protein-coding	1q32-q41
LCK	3932	lymphocyte-specific protein tyrosine kinase	protein-coding	1p34.3	PIM1	5292	pim-1 oncogene	protein-coding	6p21.2
AKR1B1	231	aldo-keto reductase family 1, member B1 (aldose reductase)	protein-coding	7q35	NDUFS5	4725	NADH dehydrogenase (ubiquinone) Fe-S protein 5, 15kDa (NADH-coenzyme Q reductase)	protein-coding	1p34.2-p33
AADAT	51166	aminoadipate aminotransferase	protein-coding	4q33	ALAS2	212	aminolevulinate, delta-, synthase 2	protein-coding	Xp11.21
PCSK1	5122	proprotein convertase subtilisin/kexin type 1	protein-coding	5q15-q21	SYTL4	94121	synaptotagmin-like 4	protein-coding	Xq21.33
NDUFS6	4726	NADH dehydrogenase (ubiquinone) Fe-S protein 6, 13kDa (NADH-coenzyme Q reductase)	protein-coding	5p15.33	TYR	7299	tyrosinase	protein-coding	11q14-q21
ALDH6A1	4329	aldehyde dehydrogenase 6 family, member A1	protein-coding	14q24.3	CDO1	1036	cysteine dioxygenase type 1	protein-coding	5q23.2
SERPINE1	5054	serpin peptidase inhibitor, clade E (nexin, plasminogen activator inhibitor type 1), member 1	protein-coding	7q22.1	ST14	6768	suppression of tumorigenicity 14 (colon carcinoma)	protein-coding	11q24-q25
ALDH18A1	5832	aldehyde dehydrogenase 18 family, member A1	protein-coding	10q24.3	GLUD2	2747	glutamate dehydrogenase 2	protein-coding	Xq24-q25
GLO1	2739	glyoxalase I	protein-coding	6p21.3-p21.1	PPARG	5468	peroxisome proliferator-activated receptor gamma	protein-coding	3p25
NR1I2	8856	nuclear receptor subfamily 1, group I, member 2	protein-coding	3q12-q13.3	PPP2CA	5515	protein phosphatase 2, catalytic subunit, alpha isozyme	protein-coding	5q31.1
BLVRB	645	biliverdin reductase B (flavin reductase (NADPH))	protein-coding	19q13.1-q13.2	NDUFB5	4711	NADH dehydrogenase (ubiquinone) 1 beta subcomplex, 5, 16kDa	protein-coding	3q26.33
HMOX1	3162	heme oxygenase (decycling) 1	protein-coding	22q13.1	TSTA3	7264	tissue specific transplantation antigen P35B	protein-coding	8q24.3
CA2	760	carbonic anhydrase II	protein-coding	8q22	HMOX1	3162	heme oxygenase (decycling) 1	protein-coding	22q13.1
CBS	875	cystathionine-beta-synthase	protein-coding	21q22.3	CYP2C18	1562	cytochrome P450, family 2, subfamily C, polypeptide 18	protein-coding	10q24
LTC4S	4056	leukotriene C4 synthase	protein-coding	5q35	MGST3	4259	microsomal glutathione S-transferase 3	protein-coding	1q23
CDK15	65061	cyclin-dependent kinase 15	protein-coding	2q33.2	SLC25A4	291	solute carrier family 25 (mitochondrial carrier; adenine nucleotide translocator), member 4	protein-coding	4q35
CA5A	763	carbonic anhydrase VA, mitochondrial	protein-coding	16q24.3	MAOA	4128	monoamine oxidase A	protein-coding	Xp11.3
C1QA	712	complement component 1, q subcomponent, A chain	protein-coding	1p36.12	C1S	716	complement component 1, s subcomponent	protein-coding	12p13
CDK8	1024	cyclin-dependent kinase 8	protein-coding	13q12	CDK9	1025	cyclin-dependent kinase 9	protein-coding	9q34.1
BDH1	622	3-hydroxybutyrate dehydrogenase, type 1	protein-coding	3q29	NDUFB10	4716	NADH dehydrogenase (ubiquinone) 1 beta subcomplex, 10, 22kDa	protein-coding	16p13.3
CACNA1I	8911	calcium channel, voltage-dependent, T type, alpha 1I subunit	protein-coding	22q13.1	SCN4B	6330	sodium channel, voltage-gated, type IV, beta subunit	protein-coding	11q23.3
HMOX1	3162	heme oxygenase (decycling) 1	protein-coding	22q13.1	NDUFA2	4695	NADH dehydrogenase (ubiquinone) 1 alpha subcomplex, 2, 8kDa	protein-coding	5q31.2
KCNMB4	27345	potassium large conductance calcium-activated channel, subfamily M, beta member 4	protein-coding	12q	KCNN1	3780	potassium intermediate/small conductance calcium-activated channel, subfamily N, member 1	protein-coding	19p13.1
DLAT	1737	dihydrolipoamide S-acetyltransferase	protein-coding	11q23.1	HSD17B8	7923	hydroxysteroid (17-beta) dehydrogenase 8	protein-coding	6p21.3
CYP2C18	1562	cytochrome P450, family 2, subfamily C, polypeptide 18	protein-coding	10q24	GPX1	2876	glutathione peroxidase 1	protein-coding	3p21.3
GRIK3	2899	glutamate receptor, ionotropic, kainate 3	protein-coding	1p34.3	SLC1A2	6506	solute carrier family 1 (glial high affinity glutamate transporter), member 2	protein-coding	11p13-p12
NDUFS3	4722	NADH dehydrogenase (ubiquinone) Fe-S protein 3, 30kDa (NADH-coenzyme Q reductase)	protein-coding	11p11.11	PDHB	5162	pyruvate dehydrogenase (lipoamide) beta	protein-coding	3p21.1-p14.2
COX6C	1345	cytochrome c oxidase subunit VIc	protein-coding	8q22.2	ESRRG	2104	estrogen-related receptor gamma	protein-coding	1q41
CEACAM1	634	carcinoembryonic antigen-related cell adhesion molecule 1 (biliary glycoprotein)	protein-coding	19q13.2	SERPIND1	3053	serpin peptidase inhibitor, clade D (heparin cofactor), member 1	protein-coding	22q11.21
GPR18	2841	G protein-coupled receptor 18	protein-coding	13q32	GSS	2937	glutathione synthetase	protein-coding	20q11.2
ADRA1A	148	adrenoceptor alpha 1A	protein-coding	8p21.2	VCAM1	7412	vascular cell adhesion molecule 1	protein-coding	1p32-p31
PYGM	5837	phosphorylase, glycogen, muscle	protein-coding	11q12-q13.2	SGPL1	8879	sphingosine-1-phosphate lyase 1	protein-coding	10q21
BCAT2	587	branched chain amino-acid transaminase 2, mitochondrial	protein-coding	19q13	SRR	63826	serine racemase	protein-coding	17p13
ACPP	55	acid phosphatase, prostate	protein-coding	3q22.1	AZGP1	563	alpha-2-glycoprotein 1, zinc-binding	protein-coding	7q22.1
CTSD	1509	cathepsin D	protein-coding	11p15.5	FCER1A	2205	Fc fragment of IgE, high affinity I, receptor for; alpha polypeptide	protein-coding	1q23
ADRB2	154	adrenoceptor beta 2, surface	protein-coding	5q31-q32	SLC6A3	6531	solute carrier family 6 (neurotransmitter transporter, dopamine), member 3	protein-coding	5p15.3
CA4	762	carbonic anhydrase IV	protein-coding	17q23	CACNA1I	8911	calcium channel, voltage-dependent, T type, alpha 1I subunit	protein-coding	22q13.1
OAT	4942	ornithine aminotransferase	protein-coding	10q26	SHMT1	6470	serine hydroxymethyltransferase 1 (soluble)	protein-coding	17p11.2
NME1	4830	NME/NM23 nucleoside diphosphate kinase 1	protein-coding	17q21.3	UCK2	7371	uridine-cytidine kinase 2	protein-coding	1q23
GUSB	2990	glucuronidase, beta	protein-coding	7q21.11	PTGS1	5742	prostaglandin-endoperoxide synthase 1 (prostaglandin G/H synthase and cyclooxygenase)	protein-coding	9q32-q33.3
HSD17B10	3028	hydroxysteroid (17-beta) dehydrogenase 10	protein-coding	Xp11.2	TSTA3	7264	tissue specific transplantation antigen P35B	protein-coding	8q24.3
BLVRB	645	biliverdin reductase B (flavin reductase (NADPH))	protein-coding	19q13.1-q13.2	HSD3B2	3284	hydroxy-delta-5-steroid dehydrogenase, 3 beta- and steroid delta-isomerase 2	protein-coding	1p13.1
IDH3A	3419	isocitrate dehydrogenase 3 (NAD+) alpha	protein-coding	15q25.1-q25.2	MDH1	4190	malate dehydrogenase 1, NAD (soluble)	protein-coding	2p13.3
BDH1	622	3-hydroxybutyrate dehydrogenase, type 1	protein-coding	3q29	NDUFA5	4698	NADH dehydrogenase (ubiquinone) 1 alpha subcomplex, 5	protein-coding	7q31.33
GSTM1	2944	glutathione S-transferase mu 1	protein-coding	1p13.3	HPGDS	27306	hematopoietic prostaglandin D synthase	protein-coding	4q22.3
HSP90AA1	3320	heat shock protein 90kDa alpha (cytosolic), class A member 1	protein-coding	14q32.33	TBX22	50945	T-box 22	protein-coding	Xq21.1
ATP2A1	487	ATPase, Ca++ transporting, cardiac muscle, fast twitch 1	protein-coding	16p12.1	PDXK	8566	pyridoxal (pyridoxine, vitamin B6) kinase	protein-coding	21q22.3
OPRM1	4988	opioid receptor, mu 1	protein-coding	6q24-q25	SLC6A2	6530	solute carrier family 6 (neurotransmitter transporter, noradrenalin), member 2	protein-coding	16q12.2
ODC1	4953	ornithine decarboxylase 1	protein-coding	2p25	PYGL	5836	phosphorylase, glycogen, liver	protein-coding	14q21-q22
DHODH	1723	dihydroorotate dehydrogenase (quinone)	protein-coding	16q22	RFK	55312	riboflavin kinase	protein-coding	9q21.13
ALDH2	217	aldehyde dehydrogenase 2 family (mitochondrial)	protein-coding	12q24.2	CTBP1	1487	C-terminal binding protein 1	protein-coding	4p16
GABRG3	2567	gamma-aminobutyric acid (GABA) A receptor, gamma 3	protein-coding	15q12	GABRR1	2569	gamma-aminobutyric acid (GABA) A receptor, rho 1	protein-coding	6q15
APAF1	317	apoptotic peptidase activating factor 1	protein-coding	12q23	GLUD1	2746	glutamate dehydrogenase 1	protein-coding	10q23.3
GPX8	493869	glutathione peroxidase 8 (putative)	protein-coding	5q11.2	GSTM1	2944	glutathione S-transferase mu 1	protein-coding	1p13.3
CA11	770	carbonic anhydrase XI	protein-coding	19q13.3	SCN2B	6327	sodium channel, voltage-gated, type II, beta subunit	protein-coding	11q23
H6PD	9563	hexose-6-phosphate dehydrogenase (glucose 1-dehydrogenase)	protein-coding	1p36	NDUFB8	4714	NADH dehydrogenase (ubiquinone) 1 beta subcomplex, 8, 19kDa	protein-coding	10q24.31
BCAT1	586	branched chain amino-acid transaminase 1, cytosolic	protein-coding	12p12.1	SLC7A11	23657	solute carrier family 7 (anionic amino acid transporter light chain, xc- system), member 11	protein-coding	4q28-q32
ADH7	131	alcohol dehydrogenase 7 (class IV), mu or sigma polypeptide	protein-coding	4q23-q24	DHFR	1719	dihydrofolate reductase	protein-coding	5q11.2-q13.2
IL12B	3593	interleukin 12B (natural killer cell stimulatory factor 2, cytotoxic lymphocyte maturation factor 2, p40)	protein-coding	5q31.1-q33.1	SERPIND1	3053	serpin peptidase inhibitor, clade D (heparin cofactor), member 1	protein-coding	22q11.21
CACNA1G	8913	calcium channel, voltage-dependent, T type, alpha 1G subunit	protein-coding	17q22	SCN2B	6327	sodium channel, voltage-gated, type II, beta subunit	protein-coding	11q23
P4HTM	54681	prolyl 4-hydroxylase, transmembrane (endoplasmic reticulum)	protein-coding	3p21.31|3p21.3	PLOD2	5352	procollagen-lysine, 2-oxoglutarate 5-dioxygenase 2	protein-coding	3q24
ADRA1A	148	adrenoceptor alpha 1A	protein-coding	8p21.2	HTR6	3362	5-hydroxytryptamine (serotonin) receptor 6, G protein-coupled	protein-coding	1p36-p35
PAM	5066	peptidylglycine alpha-amidating monooxygenase	protein-coding	5q14-q21	PHYH	5264	phytanoyl-CoA 2-hydroxylase	protein-coding	10p13
BLVRB	645	biliverdin reductase B (flavin reductase (NADPH))	protein-coding	19q13.1-q13.2	HSD3B1	3283	hydroxy-delta-5-steroid dehydrogenase, 3 beta- and steroid delta-isomerase 1	protein-coding	1p13.1
MMP1	4312	matrix metallopeptidase 1 (interstitial collagenase)	protein-coding	11q22.3	MMP28	79148	matrix metallopeptidase 28	protein-coding	17q21.1
CTBP1	1487	C-terminal binding protein 1	protein-coding	4p16	NMNAT1	64802	nicotinamide nucleotide adenylyltransferase 1	protein-coding	1p36.22
CA12	771	carbonic anhydrase XII	protein-coding	15q22	CACNA1H	8912	calcium channel, voltage-dependent, T type, alpha 1H subunit	protein-coding	16p13.3
ALKBH2	121642	alkB, alkylation repair homolog 2 (E. coli)	protein-coding	12q24.11	PAM	5066	peptidylglycine alpha-amidating monooxygenase	protein-coding	5q14-q21
DHRS4L2	317749	dehydrogenase/reductase (SDR family) member 4 like 2	protein-coding	14q11.2	GLUD1	2746	glutamate dehydrogenase 1	protein-coding	10q23.3
HS3ST3A1	9955	heparan sulfate (glucosamine) 3-O-sulfotransferase 3A1	protein-coding	17p12	TOP1	7150	topoisomerase (DNA) I	protein-coding	20q12-q13.1
GSR	2936	glutathione reductase	protein-coding	8p21.1	GSTM2	2946	glutathione S-transferase mu 2 (muscle)	protein-coding	1p13.3
LDHB	3945	lactate dehydrogenase B	protein-coding	12p12.2-p12.1	NDUFA11	126328	NADH dehydrogenase (ubiquinone) 1 alpha subcomplex, 11, 14.7kDa	protein-coding	19p13.3
CA11	770	carbonic anhydrase XI	protein-coding	19q13.3	MAOB	4129	monoamine oxidase B	protein-coding	Xp11.23
ADH1C	126	alcohol dehydrogenase 1C (class I), gamma polypeptide	protein-coding	4q23	DHRS4L2	317749	dehydrogenase/reductase (SDR family) member 4 like 2	protein-coding	14q11.2
GPD1	2819	glycerol-3-phosphate dehydrogenase 1 (soluble)	protein-coding	12q12-q13	MTHFD2	10797	methylenetetrahydrofolate dehydrogenase (NADP+ dependent) 2, methenyltetrahydrofolate cyclohydrolase	protein-coding	2p13.1
ALDH5A1	7915	aldehyde dehydrogenase 5 family, member A1	protein-coding	6p22	HSD17B8	7923	hydroxysteroid (17-beta) dehydrogenase 8	protein-coding	6p21.3
ALDH6A1	4329	aldehyde dehydrogenase 6 family, member A1	protein-coding	14q24.3	NDUFB10	4716	NADH dehydrogenase (ubiquinone) 1 beta subcomplex, 10, 22kDa	protein-coding	16p13.3
CD209	30835	CD209 molecule	protein-coding	19p13	PLA2G1B	5319	phospholipase A2, group IB (pancreas)	protein-coding	12q23-q24.1
EEF2	1938	eukaryotic translation elongation factor 2	protein-coding	19p13.3	PARP3	10039	poly (ADP-ribose) polymerase family, member 3	protein-coding	3p21.31-p21.1
ATP5C1	509	ATP synthase, H+ transporting, mitochondrial F1 complex, gamma polypeptide 1	protein-coding	10p15.1	STK17B	9262	serine/threonine kinase 17b	protein-coding	2q32.3
DHCR7	1717	7-dehydrocholesterol reductase	protein-coding	11q13.4	DLAT	1737	dihydrolipoamide S-acetyltransferase	protein-coding	11q23.1
CHRM2	1129	cholinergic receptor, muscarinic 2	protein-coding	7q31-q35	DRD4	1815	dopamine receptor D4	protein-coding	11p15.5
MMP15	4324	matrix metallopeptidase 15 (membrane-inserted)	protein-coding	16q13	MMP8	4317	matrix metallopeptidase 8 (neutrophil collagenase)	protein-coding	11q22.3
GLRX2	51022	glutaredoxin 2	protein-coding	1q31.2	GPX2	2877	glutathione peroxidase 2 (gastrointestinal)	protein-coding	14q24.1
CHRM1	1128	cholinergic receptor, muscarinic 1	protein-coding	11q13	MAOA	4128	monoamine oxidase A	protein-coding	Xp11.3
CYB5R3	1727	cytochrome b5 reductase 3	protein-coding	22q13.2	NNT	23530	nicotinamide nucleotide transhydrogenase	protein-coding	5p12
CACNA1S	779	calcium channel, voltage-dependent, L type, alpha 1S subunit	protein-coding	1q32	HRH1	3269	histamine receptor H1	protein-coding	3p25
GZMB	3002	granzyme B (granzyme 2, cytotoxic T-lymphocyte-associated serine esterase 1)	protein-coding	14q11.2	MAN1B1	11253	mannosidase, alpha, class 1B, member 1	protein-coding	9q34
GCLM	2730	glutamate-cysteine ligase, modifier subunit	protein-coding	1p22.1	OPLAH	26873	5-oxoprolinase (ATP-hydrolysing)	protein-coding	8q24.3
KIF11	3832	kinesin family member 11	protein-coding	10q24.1	PPAT	5471	phosphoribosyl pyrophosphate amidotransferase	protein-coding	4q12
NDUFA13	51079	NADH dehydrogenase (ubiquinone) 1 alpha subcomplex, 13	protein-coding	19p13.2	PYCR1	5831	pyrroline-5-carboxylate reductase 1	protein-coding	17q25.3
ADH7	131	alcohol dehydrogenase 7 (class IV), mu or sigma polypeptide	protein-coding	4q23-q24	AKR1C3	8644	aldo-keto reductase family 1, member C3	protein-coding	10p15-p14
ADH4	127	alcohol dehydrogenase 4 (class II), pi polypeptide	protein-coding	4q22	PYCR1	5831	pyrroline-5-carboxylate reductase 1	protein-coding	17q25.3
APAF1	317	apoptotic peptidase activating factor 1	protein-coding	12q23	UCK2	7371	uridine-cytidine kinase 2	protein-coding	1q23
GSTA4	2941	glutathione S-transferase alpha 4	protein-coding	6p12.1	GSTM4	2948	glutathione S-transferase mu 4	protein-coding	1p13.3
NDUFB1	4707	NADH dehydrogenase (ubiquinone) 1 beta subcomplex, 1, 7kDa	protein-coding	14q32.12	UGDH	7358	UDP-glucose 6-dehydrogenase	protein-coding	4p15.1
GPX5	2880	glutathione peroxidase 5 (epididymal androgen-related protein)	protein-coding	6p22.1	GPX6	257202	glutathione peroxidase 6 (olfactory)	protein-coding	6p22.1
GABRA3	2556	gamma-aminobutyric acid (GABA) A receptor, alpha 3	protein-coding	Xq28	GABRG1	2565	gamma-aminobutyric acid (GABA) A receptor, gamma 1	protein-coding	4p12
NDUFC2	4718	NADH dehydrogenase (ubiquinone) 1, subcomplex unknown, 2, 14.5kDa	protein-coding	11q14.1	NDUFV2	4729	NADH dehydrogenase (ubiquinone) flavoprotein 2, 24kDa	protein-coding	18p11.22
CD44	960	CD44 molecule (Indian blood group)	protein-coding	11p13	ICAM1	3383	intercellular adhesion molecule 1	protein-coding	19p13.3-p13.2
AKR1C1	1645	aldo-keto reductase family 1, member C1	protein-coding	10p15-p14	PDHA2	5161	pyruvate dehydrogenase (lipoamide) alpha 2	protein-coding	4q22-q23
GLUD2	2747	glutamate dehydrogenase 2	protein-coding	Xq24-q25	HSD3B1	3283	hydroxy-delta-5-steroid dehydrogenase, 3 beta- and steroid delta-isomerase 1	protein-coding	1p13.1
BBOX1	8424	butyrobetaine (gamma), 2-oxoglutarate dioxygenase (gamma-butyrobetaine hydroxylase) 1	protein-coding	11p14.2	EGLN2	112398	egl nine homolog 2 (C. elegans)	protein-coding	19q13.2
ALDH3A1	218	aldehyde dehydrogenase 3 family, member A1	protein-coding	17p11.2	BDH1	622	3-hydroxybutyrate dehydrogenase, type 1	protein-coding	3q29
ALDH6A1	4329	aldehyde dehydrogenase 6 family, member A1	protein-coding	14q24.3	PHGDH	26227	phosphoglycerate dehydrogenase	protein-coding	1p12
KIT	3815	v-kit Hardy-Zuckerman 4 feline sarcoma viral oncogene homolog	protein-coding	4q11-q12	GUK1	2987	guanylate kinase 1	protein-coding	1q32-q41
F2	2147	coagulation factor II (thrombin)	protein-coding	11p11	F8	2157	coagulation factor VIII, procoagulant component	protein-coding	Xq28
ALAS2	212	aminolevulinate, delta-, synthase 2	protein-coding	Xp11.21	GPR18	2841	G protein-coupled receptor 18	protein-coding	13q32
GZMB	3002	granzyme B (granzyme 2, cytotoxic T-lymphocyte-associated serine esterase 1)	protein-coding	14q11.2	ERVW-1	30816	endogenous retrovirus group W, member 1	protein-coding	7q21.2
GCSH	2653	glycine cleavage system protein H (aminomethyl carrier)	protein-coding	16q23.2	GRIN2C	2905	glutamate receptor, ionotropic, N-methyl D-aspartate 2C	protein-coding	17q25.1
GAPDHS	26330	glyceraldehyde-3-phosphate dehydrogenase, spermatogenic	protein-coding	19q13.12	HSD17B4	3295	hydroxysteroid (17-beta) dehydrogenase 4	protein-coding	5q21
AASS	10157	aminoadipate-semialdehyde synthase	protein-coding	7q31.3	IMPDH2	3615	IMP (inosine 5'-monophosphate) dehydrogenase 2	protein-coding	3p21.2
ACTA1	58	actin, alpha 1, skeletal muscle	protein-coding	1q42.13	HSP90B1	7184	heat shock protein 90kDa beta (Grp94), member 1	protein-coding	12q24.2-q24.3
ALDH7A1	501	aldehyde dehydrogenase 7 family, member A1	protein-coding	5q31	HSD17B4	3295	hydroxysteroid (17-beta) dehydrogenase 4	protein-coding	5q21
ADH1A	124	alcohol dehydrogenase 1A (class I), alpha polypeptide	protein-coding	4q23	ADH1B	125	alcohol dehydrogenase 1B (class I), beta polypeptide	protein-coding	4q23
PYCR1	5831	pyrroline-5-carboxylate reductase 1	protein-coding	17q25.3	UGDH	7358	UDP-glucose 6-dehydrogenase	protein-coding	4p15.1
GRIN2D	2906	glutamate receptor, ionotropic, N-methyl D-aspartate 2D	protein-coding	19q13.33	PFAS	5198	phosphoribosylformylglycinamidine synthase	protein-coding	17p13.1
ALDH2	217	aldehyde dehydrogenase 2 family (mitochondrial)	protein-coding	12q24.2	ALDH9A1	223	aldehyde dehydrogenase 9 family, member A1	protein-coding	1q23.1
GNG2	54331	guanine nucleotide binding protein (G protein), gamma 2	protein-coding	14q21	GRIN3B	116444	glutamate receptor, ionotropic, N-methyl-D-aspartate 3B	protein-coding	19p13.3
F2	2147	coagulation factor II (thrombin)	protein-coding	11p11	PROCR	10544	protein C receptor, endothelial	protein-coding	20q11.2
HSD3B2	3284	hydroxy-delta-5-steroid dehydrogenase, 3 beta- and steroid delta-isomerase 2	protein-coding	1p13.1	NDUFA11	126328	NADH dehydrogenase (ubiquinone) 1 alpha subcomplex, 11, 14.7kDa	protein-coding	19p13.3
ADH7	131	alcohol dehydrogenase 7 (class IV), mu or sigma polypeptide	protein-coding	4q23-q24	ALDH3A1	218	aldehyde dehydrogenase 3 family, member A1	protein-coding	17p11.2
MAPK10	5602	mitogen-activated protein kinase 10	protein-coding	4q22.1-q23	CLPB	81570	ClpB caseinolytic peptidase B homolog (E. coli)	protein-coding	11q13.4
DLAT	1737	dihydrolipoamide S-acetyltransferase	protein-coding	11q23.1	HMGCR	3156	3-hydroxy-3-methylglutaryl-CoA reductase	protein-coding	5q13.3-q14
KCNH2	3757	potassium voltage-gated channel, subfamily H (eag-related), member 2	protein-coding	7q36.1	KCNMB2	10242	potassium large conductance calcium-activated channel, subfamily M, beta member 2	protein-coding	3q26.32
CACNA1B	774	calcium channel, voltage-dependent, N type, alpha 1B subunit	protein-coding	9q34	SV2A	9900	synaptic vesicle glycoprotein 2A	protein-coding	1q21.2
CCBL1	883	cysteine conjugate-beta lyase, cytoplasmic	protein-coding	9q34.11	SPTLC2	9517	serine palmitoyltransferase, long chain base subunit 2	protein-coding	14q24.3
HSD17B1	3292	hydroxysteroid (17-beta) dehydrogenase 1	protein-coding	17q11-q21	POR	5447	P450 (cytochrome) oxidoreductase	protein-coding	7q11.2
ADH1A	124	alcohol dehydrogenase 1A (class I), alpha polypeptide	protein-coding	4q23	NDUFA3	4696	NADH dehydrogenase (ubiquinone) 1 alpha subcomplex, 3, 9kDa	protein-coding	19q13.42
PLOD3	8985	procollagen-lysine, 2-oxoglutarate 5-dioxygenase 3	protein-coding	7q22	TMLHE	55217	trimethyllysine hydroxylase, epsilon	protein-coding	Xq28
HSD11B2	3291	hydroxysteroid (11-beta) dehydrogenase 2	protein-coding	16q22	NDUFA5	4698	NADH dehydrogenase (ubiquinone) 1 alpha subcomplex, 5	protein-coding	7q31.33
GSS	2937	glutathione synthetase	protein-coding	20q11.2	SHMT1	6470	serine hydroxymethyltransferase 1 (soluble)	protein-coding	17p11.2
CACNA1S	779	calcium channel, voltage-dependent, L type, alpha 1S subunit	protein-coding	1q32	SCN5A	6331	sodium channel, voltage-gated, type V, alpha subunit	protein-coding	3p21
AGXT	189	alanine-glyoxylate aminotransferase	protein-coding	2q37.3	GAD2	2572	glutamate decarboxylase 2 (pancreatic islets and brain, 65kDa)	protein-coding	10p11.23
CDO1	1036	cysteine dioxygenase type 1	protein-coding	5q23.2	CYB5R3	1727	cytochrome b5 reductase 3	protein-coding	22q13.2
ADSSL1	122622	adenylosuccinate synthase like 1	protein-coding	14q32.33	ASS1	445	argininosuccinate synthase 1	protein-coding	9q34.1
ADH1C	126	alcohol dehydrogenase 1C (class I), gamma polypeptide	protein-coding	4q23	NDUFS3	4722	NADH dehydrogenase (ubiquinone) Fe-S protein 3, 30kDa (NADH-coenzyme Q reductase)	protein-coding	11p11.11
DNPEP	23549	aspartyl aminopeptidase	protein-coding	2q35	GRIN3A	116443	glutamate receptor, ionotropic, N-methyl-D-aspartate 3A	protein-coding	9q31.1
ABCB11	8647	ATP-binding cassette, sub-family B (MDR/TAP), member 11	protein-coding	2q24	ACVR1B	91	activin A receptor, type IB	protein-coding	12q13
ALDH2	217	aldehyde dehydrogenase 2 family (mitochondrial)	protein-coding	12q24.2	GLUD2	2747	glutamate dehydrogenase 2	protein-coding	Xq24-q25
ADRB1	153	adrenoceptor beta 1	protein-coding	10q25.3	HRH1	3269	histamine receptor H1	protein-coding	3p25
ACSS2	55902	acyl-CoA synthetase short-chain family member 2	protein-coding	20q11.22	AKT1	207	v-akt murine thymoma viral oncogene homolog 1	protein-coding	14q32.32
ALAS2	212	aminolevulinate, delta-, synthase 2	protein-coding	Xp11.21	SDS	10993	serine dehydratase	protein-coding	12q24.13
GCLM	2730	glutamate-cysteine ligase, modifier subunit	protein-coding	1p22.1	GRIN3A	116443	glutamate receptor, ionotropic, N-methyl-D-aspartate 3A	protein-coding	9q31.1
GOT2	2806	glutamic-oxaloacetic transaminase 2, mitochondrial	protein-coding	16q21	GRIN1	2902	glutamate receptor, ionotropic, N-methyl D-aspartate 1	protein-coding	9q34.3
CRYBB1	1414	crystallin, beta B1	protein-coding	22q12.1	PREP	5550	prolyl endopeptidase	protein-coding	6q22
ACHE	43	acetylcholinesterase	protein-coding	7q22	DHFR	1719	dihydrofolate reductase	protein-coding	5q11.2-q13.2
GLUD1	2746	glutamate dehydrogenase 1	protein-coding	10q23.3	HSD3B2	3284	hydroxy-delta-5-steroid dehydrogenase, 3 beta- and steroid delta-isomerase 2	protein-coding	1p13.1
BLVRB	645	biliverdin reductase B (flavin reductase (NADPH))	protein-coding	19q13.1-q13.2	NDUFS8	4728	NADH dehydrogenase (ubiquinone) Fe-S protein 8, 23kDa (NADH-coenzyme Q reductase)	protein-coding	11q13
POR	5447	P450 (cytochrome) oxidoreductase	protein-coding	7q11.2	PPCDC	60490	phosphopantothenoylcysteine decarboxylase	protein-coding	15q24.2
GSTM1	2944	glutathione S-transferase mu 1	protein-coding	1p13.3	GSTM5	2949	glutathione S-transferase mu 5	protein-coding	1p13.3
ARG2	384	arginase 2	protein-coding	14q24.1	NOS2	4843	nitric oxide synthase 2, inducible	protein-coding	17q11.2-q12
LCTL	197021	lactase-like	protein-coding	15q22.31	PTGS1	5742	prostaglandin-endoperoxide synthase 1 (prostaglandin G/H synthase and cyclooxygenase)	protein-coding	9q32-q33.3
ALDH9A1	223	aldehyde dehydrogenase 9 family, member A1	protein-coding	1q23.1	GPD1	2819	glycerol-3-phosphate dehydrogenase 1 (soluble)	protein-coding	12q12-q13
GAPDH	2597	glyceraldehyde-3-phosphate dehydrogenase	protein-coding	12p13	HMGCR	3156	3-hydroxy-3-methylglutaryl-CoA reductase	protein-coding	5q13.3-q14
DPP6	1804	dipeptidyl-peptidase 6	protein-coding	7q36.2	IGF1R	3480	insulin-like growth factor 1 receptor	protein-coding	15q26.3
ALDH9A1	223	aldehyde dehydrogenase 9 family, member A1	protein-coding	1q23.1	DHRS4L2	317749	dehydrogenase/reductase (SDR family) member 4 like 2	protein-coding	14q11.2
NDUFA10	4705	NADH dehydrogenase (ubiquinone) 1 alpha subcomplex, 10, 42kDa	protein-coding	2q37.3	NDUFB7	4713	NADH dehydrogenase (ubiquinone) 1 beta subcomplex, 7, 18kDa	protein-coding	19p13.12
AKR1B1	231	aldo-keto reductase family 1, member B1 (aldose reductase)	protein-coding	7q35	ALDH6A1	4329	aldehyde dehydrogenase 6 family, member A1	protein-coding	14q24.3
ADAM33	80332	ADAM metallopeptidase domain 33	protein-coding	20p13	PLA2G1B	5319	phospholipase A2, group IB (pancreas)	protein-coding	12q23-q24.1
DHCR7	1717	7-dehydrocholesterol reductase	protein-coding	11q13.4	OGDH	4967	oxoglutarate (alpha-ketoglutarate) dehydrogenase (lipoamide)	protein-coding	7p14-p13
SSTR1	6751	somatostatin receptor 1	protein-coding	14q13	SSTR2	6752	somatostatin receptor 2	protein-coding	17q24
NDUFC2	4718	NADH dehydrogenase (ubiquinone) 1, subcomplex unknown, 2, 14.5kDa	protein-coding	11q14.1	VCAM1	7412	vascular cell adhesion molecule 1	protein-coding	1p32-p31
HSP90B1	7184	heat shock protein 90kDa beta (Grp94), member 1	protein-coding	12q24.2-q24.3	ADK	132	adenosine kinase	protein-coding	10q22|10q11-q24
AKT1	207	v-akt murine thymoma viral oncogene homolog 1	protein-coding	14q32.32	MAPK3	5595	mitogen-activated protein kinase 3	protein-coding	16p11.2
NDUFS3	4722	NADH dehydrogenase (ubiquinone) Fe-S protein 3, 30kDa (NADH-coenzyme Q reductase)	protein-coding	11p11.11	PYCR2	29920	pyrroline-5-carboxylate reductase family, member 2	protein-coding	1q42.12
LCK	3932	lymphocyte-specific protein tyrosine kinase	protein-coding	1p34.3	MAPK10	5602	mitogen-activated protein kinase 10	protein-coding	4q22.1-q23
CLPP	8192	ClpP caseinolytic peptidase, ATP-dependent, proteolytic subunit homolog (E. coli)	protein-coding	19p13.3	SERPINC1	462	serpin peptidase inhibitor, clade C (antithrombin), member 1	protein-coding	1q25.1
FADS1	3992	fatty acid desaturase 1	protein-coding	11q12.2-q13.1	FADS2	9415	fatty acid desaturase 2	protein-coding	11q12.2
GAPDHS	26330	glyceraldehyde-3-phosphate dehydrogenase, spermatogenic	protein-coding	19q13.12	NDUFAB1	4706	NADH dehydrogenase (ubiquinone) 1, alpha/beta subcomplex, 1, 8kDa	protein-coding	16p12.2
HSD17B8	7923	hydroxysteroid (17-beta) dehydrogenase 8	protein-coding	6p21.3	NDUFA9	4704	NADH dehydrogenase (ubiquinone) 1 alpha subcomplex, 9, 39kDa	protein-coding	12p13.3
COMT	1312	catechol-O-methyltransferase	protein-coding	22q11.21	GNMT	27232	glycine N-methyltransferase	protein-coding	6p12
ALDH3A2	224	aldehyde dehydrogenase 3 family, member A2	protein-coding	17p11.2	HADH	3033	hydroxyacyl-CoA dehydrogenase	protein-coding	4q22-q26
GABRA1	2554	gamma-aminobutyric acid (GABA) A receptor, alpha 1	protein-coding	5q34	SLC6A2	6530	solute carrier family 6 (neurotransmitter transporter, noradrenalin), member 2	protein-coding	16q12.2
ARL5A	26225	ADP-ribosylation factor-like 5A	protein-coding	2q23.3	TGM2	7052	transglutaminase 2 (C polypeptide, protein-glutamine-gamma-glutamyltransferase)	protein-coding	20q12
CHRM5	1133	cholinergic receptor, muscarinic 5	protein-coding	15q26	SLC6A4	6532	solute carrier family 6 (neurotransmitter transporter, serotonin), member 4	protein-coding	17q11.2
IDH3B	3420	isocitrate dehydrogenase 3 (NAD+) beta	protein-coding	20p13	NDUFA4	4697	NADH dehydrogenase (ubiquinone) 1 alpha subcomplex, 4, 9kDa	protein-coding	7p21.3
KYNU	8942	kynureninase	protein-coding	2q22.2	SGPL1	8879	sphingosine-1-phosphate lyase 1	protein-coding	10q21
AKT1	207	v-akt murine thymoma viral oncogene homolog 1	protein-coding	14q32.32	JUN	3725	jun proto-oncogene	protein-coding	1p32-p31
ADH1C	126	alcohol dehydrogenase 1C (class I), gamma polypeptide	protein-coding	4q23	MDH1	4190	malate dehydrogenase 1, NAD (soluble)	protein-coding	2p13.3
ECI2	10455	enoyl-CoA delta isomerase 2	protein-coding	6p24.3	PPP3R1	5534	protein phosphatase 3, regulatory subunit B, alpha	protein-coding	2p15
GRID2	2895	glutamate receptor, ionotropic, delta 2	protein-coding	4q22	NADSYN1	55191	NAD synthetase 1	protein-coding	11q13.4
TAAR6	319100	trace amine associated receptor 6	protein-coding	6q23.2	PIGA	5277	phosphatidylinositol glycan anchor biosynthesis, class A	protein-coding	Xp22.1
F2	2147	coagulation factor II (thrombin)	protein-coding	11p11	PIN1	5300	peptidylprolyl cis/trans isomerase, NIMA-interacting 1	protein-coding	19p13
UQCRQ	27089	ubiquinol-cytochrome c reductase, complex III subunit VII, 9.5kDa	protein-coding	5q31.1	SDHD	6392	succinate dehydrogenase complex, subunit D, integral membrane protein	protein-coding	11q23
DHPS	1725	deoxyhypusine synthase	protein-coding	19p13.2	LDHB	3945	lactate dehydrogenase B	protein-coding	12p12.2-p12.1
ADH1A	124	alcohol dehydrogenase 1A (class I), alpha polypeptide	protein-coding	4q23	RDH5	5959	retinol dehydrogenase 5 (11-cis/9-cis)	protein-coding	12q13-q14
MDH1	4190	malate dehydrogenase 1, NAD (soluble)	protein-coding	2p13.3	NDUFB2	4708	NADH dehydrogenase (ubiquinone) 1 beta subcomplex, 2, 8kDa	protein-coding	7q34
LEPREL2	10536	leprecan-like 2	protein-coding	12q13	PPIG	9360	peptidylprolyl isomerase G (cyclophilin G)	protein-coding	2q31.1
HMOX2	3163	heme oxygenase (decycling) 2	protein-coding	16p13.3	NDUFB4	4710	NADH dehydrogenase (ubiquinone) 1 beta subcomplex, 4, 15kDa	protein-coding	3q13.33
HSD17B2	3294	hydroxysteroid (17-beta) dehydrogenase 2	protein-coding	16q24.1-q24.2	NDUFB8	4714	NADH dehydrogenase (ubiquinone) 1 beta subcomplex, 8, 19kDa	protein-coding	10q24.31
DNPEP	23549	aspartyl aminopeptidase	protein-coding	2q35	GRIA3	2892	glutamate receptor, ionotropic, AMPA 3	protein-coding	Xq25
CACNA1A	773	calcium channel, voltage-dependent, P/Q type, alpha 1A subunit	protein-coding	19p13	POMC	5443	proopiomelanocortin	protein-coding	2p23.3
ADORA2A	135	adenosine A2a receptor	protein-coding	22q11.23	ADORA3	140	adenosine A3 receptor	protein-coding	1p13.2
GRIK1	2897	glutamate receptor, ionotropic, kainate 1	protein-coding	21q22.11	GRIN2D	2906	glutamate receptor, ionotropic, N-methyl D-aspartate 2D	protein-coding	19q13.33
NDUFC1	4717	NADH dehydrogenase (ubiquinone) 1, subcomplex unknown, 1, 6kDa	protein-coding	4q31.1	OGDH	4967	oxoglutarate (alpha-ketoglutarate) dehydrogenase (lipoamide)	protein-coding	7p14-p13
KCNH2	3757	potassium voltage-gated channel, subfamily H (eag-related), member 2	protein-coding	7q36.1	KCNH6	81033	potassium voltage-gated channel, subfamily H (eag-related), member 6	protein-coding	17q23.3
ADRA1D	146	adrenoceptor alpha 1D	protein-coding	20p13	KCND3	3752	potassium voltage-gated channel, Shal-related subfamily, member 3	protein-coding	1p13.3
RNASE2	6036	ribonuclease, RNase A family, 2 (liver, eosinophil-derived neurotoxin)	protein-coding	14q24-q31	SULT1A1	6817	sulfotransferase family, cytosolic, 1A, phenol-preferring, member 1	protein-coding	16p12.1
CA9	768	carbonic anhydrase IX	protein-coding	9p13.3	SCN4B	6330	sodium channel, voltage-gated, type IV, beta subunit	protein-coding	11q23.3
GSR	2936	glutathione reductase	protein-coding	8p21.1	MRSD	4364	mental retardation-skeletal dysplasia	unknown	Xq27-q28
KLK6	5653	kallikrein-related peptidase 6	protein-coding	19q13.3	PRSS3	5646	protease, serine, 3	protein-coding	9p11.2
CDK1	983	cyclin-dependent kinase 1	protein-coding	10q21.1	MAPK1	5594	mitogen-activated protein kinase 1	protein-coding	22q11.21
AKR1B1	231	aldo-keto reductase family 1, member B1 (aldose reductase)	protein-coding	7q35	BLVRA	644	biliverdin reductase A	protein-coding	7p13
ALDH9A1	223	aldehyde dehydrogenase 9 family, member A1	protein-coding	1q23.1	HPGD	3248	hydroxyprostaglandin dehydrogenase 15-(NAD)	protein-coding	4q34-q35
L3HYPDH	112849	L-3-hydroxyproline dehydratase (trans-)	protein-coding	14q23.1	PROSC	11212	proline synthetase co-transcribed homolog (bacterial)	protein-coding	8p11.2
ASNS	440	asparagine synthetase (glutamine-hydrolyzing)	protein-coding	7q21.3	GRM1	2911	glutamate receptor, metabotropic 1	protein-coding	6q24
HPGD	3248	hydroxyprostaglandin dehydrogenase 15-(NAD)	protein-coding	4q34-q35	RDH5	5959	retinol dehydrogenase 5 (11-cis/9-cis)	protein-coding	12q13-q14
ADH5	128	alcohol dehydrogenase 5 (class III), chi polypeptide	protein-coding	4q23	NDUFB4	4710	NADH dehydrogenase (ubiquinone) 1 beta subcomplex, 4, 15kDa	protein-coding	3q13.33
GLUD2	2747	glutamate dehydrogenase 2	protein-coding	Xq24-q25	UGDH	7358	UDP-glucose 6-dehydrogenase	protein-coding	4p15.1
HADHA	3030	hydroxyacyl-CoA dehydrogenase/3-ketoacyl-CoA thiolase/enoyl-CoA hydratase (trifunctional protein), alpha subunit	protein-coding	2p23	NDUFS5	4725	NADH dehydrogenase (ubiquinone) Fe-S protein 5, 15kDa (NADH-coenzyme Q reductase)	protein-coding	1p34.2-p33
ASPH	444	aspartate beta-hydroxylase	protein-coding	8q12.1	TMLHE	55217	trimethyllysine hydroxylase, epsilon	protein-coding	Xq28
LRP2	4036	low density lipoprotein receptor-related protein 2	protein-coding	2q31.1	PLG	5340	plasminogen	protein-coding	6q26
ADCY1	107	adenylate cyclase 1 (brain)	protein-coding	7p13-p12	HINT1	3094	histidine triad nucleotide binding protein 1	protein-coding	5q31.2
DAO	1610	D-amino-acid oxidase	protein-coding	12q24	GSR	2936	glutathione reductase	protein-coding	8p21.1
AKR1C3	8644	aldo-keto reductase family 1, member C3	protein-coding	10p15-p14	HIBADH	11112	3-hydroxyisobutyrate dehydrogenase	protein-coding	7p15.2
NDUFA6	4700	NADH dehydrogenase (ubiquinone) 1 alpha subcomplex, 6, 14kDa	protein-coding	22q13.2	NDUFB5	4711	NADH dehydrogenase (ubiquinone) 1 beta subcomplex, 5, 16kDa	protein-coding	3q26.33
CA5B	11238	carbonic anhydrase VB, mitochondrial	protein-coding	Xp21.1	SCN2A	6326	sodium channel, voltage-gated, type II, alpha subunit	protein-coding	2q24.3
CYP17A1	1586	cytochrome P450, family 17, subfamily A, polypeptide 1	protein-coding	10q24.3	GLUD1	2746	glutamate dehydrogenase 1	protein-coding	10q23.3
GRIK1	2897	glutamate receptor, ionotropic, kainate 1	protein-coding	21q22.11	TAT	6898	tyrosine aminotransferase	protein-coding	16q22.1
EGLN1	54583	egl nine homolog 1 (C. elegans)	protein-coding	1q42.1	EGLN2	112398	egl nine homolog 2 (C. elegans)	protein-coding	19q13.2
PNP	4860	purine nucleoside phosphorylase	protein-coding	14q13.1	GPT	2875	glutamic-pyruvate transaminase (alanine aminotransferase)	protein-coding	8q24.3
AHR	196	aryl hydrocarbon receptor	protein-coding	7p15	CACNB4	785	calcium channel, voltage-dependent, beta 4 subunit	protein-coding	2q22-q23
NAGS	162417	N-acetylglutamate synthase	protein-coding	17q21.31	SLC1A6	6511	solute carrier family 1 (high affinity aspartate/glutamate transporter), member 6	protein-coding	19p13.12
GABRB3	2562	gamma-aminobutyric acid (GABA) A receptor, beta 3	protein-coding	15q12	GABRP	2568	gamma-aminobutyric acid (GABA) A receptor, pi	protein-coding	5q35.1
EARS2	124454	glutamyl-tRNA synthetase 2, mitochondrial	protein-coding	16p12.2	GRIK5	2901	glutamate receptor, ionotropic, kainate 5	protein-coding	19q13.2
NME1	4830	NME/NM23 nucleoside diphosphate kinase 1	protein-coding	17q21.3	NGFRAP1	27018	nerve growth factor receptor (TNFRSF16) associated protein 1	protein-coding	Xq22.2
CYTH2	9266	cytohesin 2	protein-coding	19q13.33	PDE4B	5142	phosphodiesterase 4B, cAMP-specific	protein-coding	1p31
PDE3A	5139	phosphodiesterase 3A, cGMP-inhibited	protein-coding	12p12	PDE5A	8654	phosphodiesterase 5A, cGMP-specific	protein-coding	4q27
TNNC1	7134	troponin C type 1 (slow)	protein-coding	3p21.1	TNNC2	7125	troponin C type 2 (fast)	protein-coding	20q12-q13.11
GRM8	2918	glutamate receptor, metabotropic 8	protein-coding	7q31.3-q32.1	SLC25A18	83733	solute carrier family 25 (glutamate carrier), member 18	protein-coding	22q11.2
GRIA2	2891	glutamate receptor, ionotropic, AMPA 2	protein-coding	4q32.1	NAGS	162417	N-acetylglutamate synthase	protein-coding	17q21.31
SCN10A	6336	sodium channel, voltage-gated, type X, alpha subunit	protein-coding	3p22.2	SLC6A4	6532	solute carrier family 6 (neurotransmitter transporter, serotonin), member 4	protein-coding	17q11.2
GOT1	2805	glutamic-oxaloacetic transaminase 1, soluble	protein-coding	10q24.1-q25.1	KYNU	8942	kynureninase	protein-coding	2q22.2
FGFR2	2263	fibroblast growth factor receptor 2	protein-coding	10q26	PTGS2	5743	prostaglandin-endoperoxide synthase 2 (prostaglandin G/H synthase and cyclooxygenase)	protein-coding	1q25.2-q25.3
HSD11B1	3290	hydroxysteroid (11-beta) dehydrogenase 1	protein-coding	1q32-q41	ERV9-1	100616497	endogenous retrovirus group 9, member 1	unknown	11q13.2
AMT	275	aminomethyltransferase	protein-coding	3p21.2-p21.1	EHHADH	1962	enoyl-CoA, hydratase/3-hydroxyacyl CoA dehydrogenase	protein-coding	3q26.3-q28
ACOX1	51	acyl-CoA oxidase 1, palmitoyl	protein-coding	17q25.1	MAOA	4128	monoamine oxidase A	protein-coding	Xp11.3
COX7B	1349	cytochrome c oxidase subunit VIIb	protein-coding	Xq21.1	SERPINC1	462	serpin peptidase inhibitor, clade C (antithrombin), member 1	protein-coding	1q25.1
HMGCR	3156	3-hydroxy-3-methylglutaryl-CoA reductase	protein-coding	5q13.3-q14	MDH2	4191	malate dehydrogenase 2, NAD (mitochondrial)	protein-coding	7cen-q22
APOH	350	apolipoprotein H (beta-2-glycoprotein I)	protein-coding	17q24.2	CES1	1066	carboxylesterase 1	protein-coding	16q22.2
AASS	10157	aminoadipate-semialdehyde synthase	protein-coding	7q31.3	UGDH	7358	UDP-glucose 6-dehydrogenase	protein-coding	4p15.1
PAPSS1	9061	3'-phosphoadenosine 5'-phosphosulfate synthase 1	protein-coding	4q24	TBX22	50945	T-box 22	protein-coding	Xq21.1
CALR	811	calreticulin	protein-coding	19p13.3-p13.2	MCFD2	90411	multiple coagulation factor deficiency 2	protein-coding	2p21
ALDH1A2	8854	aldehyde dehydrogenase 1 family, member A2	protein-coding	15q21.3	NR0B1	190	nuclear receptor subfamily 0, group B, member 1	protein-coding	Xp21.3
GLRX	2745	glutaredoxin (thioltransferase)	protein-coding	5q14	GPX8	493869	glutathione peroxidase 8 (putative)	protein-coding	5q11.2
ALDH4A1	8659	aldehyde dehydrogenase 4 family, member A1	protein-coding	1p36	MDH2	4191	malate dehydrogenase 2, NAD (mitochondrial)	protein-coding	7cen-q22
HIBADH	11112	3-hydroxyisobutyrate dehydrogenase	protein-coding	7p15.2	HMOX2	3163	heme oxygenase (decycling) 2	protein-coding	16p13.3
DLAT	1737	dihydrolipoamide S-acetyltransferase	protein-coding	11q23.1	NDUFV2	4729	NADH dehydrogenase (ubiquinone) flavoprotein 2, 24kDa	protein-coding	18p11.22
ADH5	128	alcohol dehydrogenase 5 (class III), chi polypeptide	protein-coding	4q23	CYP4A11	1579	cytochrome P450, family 4, subfamily A, polypeptide 11	protein-coding	1p33
NFE2L1	4779	nuclear factor (erythroid-derived 2)-like 1	protein-coding	17q21.3	RHO	6010	rhodopsin	protein-coding	3q21-q24
MMACHC	25974	methylmalonic aciduria (cobalamin deficiency) cblC type, with homocystinuria	protein-coding	1p34.1	MTR	4548	5-methyltetrahydrofolate-homocysteine methyltransferase	protein-coding	1q43
LDHAL6A	160287	lactate dehydrogenase A-like 6A	protein-coding	11p15.1	NDUFS1	4719	NADH dehydrogenase (ubiquinone) Fe-S protein 1, 75kDa (NADH-coenzyme Q reductase)	protein-coding	2q33-q34
LDHB	3945	lactate dehydrogenase B	protein-coding	12p12.2-p12.1	NDUFB1	4707	NADH dehydrogenase (ubiquinone) 1 beta subcomplex, 1, 7kDa	protein-coding	14q32.12
ARPC3	10094	actin related protein 2/3 complex, subunit 3, 21kDa	protein-coding	12q24.11	ARPC4	10093	actin related protein 2/3 complex, subunit 4, 20kDa	protein-coding	3p25.3
ADRB1	153	adrenoceptor beta 1	protein-coding	10q25.3	CHRM2	1129	cholinergic receptor, muscarinic 2	protein-coding	7q31-q35
ITPKA	3706	inositol-trisphosphate 3-kinase A	protein-coding	15q15.1	MAPKAPK2	9261	mitogen-activated protein kinase-activated protein kinase 2	protein-coding	1q32
PTGS2	5743	prostaglandin-endoperoxide synthase 2 (prostaglandin G/H synthase and cyclooxygenase)	protein-coding	1q25.2-q25.3	UGT1A9	54600	UDP glucuronosyltransferase 1 family, polypeptide A9	protein-coding	2q37
SFRP1	6422	secreted frizzled-related protein 1	protein-coding	8p11.21	NPTXR	23467	neuronal pentraxin receptor	protein-coding	22q13.1
NDUFA10	4705	NADH dehydrogenase (ubiquinone) 1 alpha subcomplex, 10, 42kDa	protein-coding	2q37.3	NDUFA3	4696	NADH dehydrogenase (ubiquinone) 1 alpha subcomplex, 3, 9kDa	protein-coding	19q13.42
HSD11B1	3290	hydroxysteroid (11-beta) dehydrogenase 1	protein-coding	1q32-q41	NDUFB6	4712	NADH dehydrogenase (ubiquinone) 1 beta subcomplex, 6, 17kDa	protein-coding	9p21.1
ADRBK2	157	adrenergic, beta, receptor kinase 2	protein-coding	22q12.1	TNK2	10188	tyrosine kinase, non-receptor, 2	protein-coding	3q29
MAPKAPK2	9261	mitogen-activated protein kinase-activated protein kinase 2	protein-coding	1q32	NME1	4830	NME/NM23 nucleoside diphosphate kinase 1	protein-coding	17q21.3
AKR1C4	1109	aldo-keto reductase family 1, member C4	protein-coding	10p15.1	IDH3G	3421	isocitrate dehydrogenase 3 (NAD+) gamma	protein-coding	Xq28
ADRB2	154	adrenoceptor beta 2, surface	protein-coding	5q31-q32	HRH1	3269	histamine receptor H1	protein-coding	3p25
ADCY1	107	adenylate cyclase 1 (brain)	protein-coding	7p13-p12	FBP1	2203	fructose-1,6-bisphosphatase 1	protein-coding	9q22.3
GLRA1	2741	glycine receptor, alpha 1	protein-coding	5q32	KCNN4	3783	potassium intermediate/small conductance calcium-activated channel, subfamily N, member 4	protein-coding	19q13.2
GSS	2937	glutathione synthetase	protein-coding	20q11.2	KIT	3815	v-kit Hardy-Zuckerman 4 feline sarcoma viral oncogene homolog	protein-coding	4q11-q12
SLC25A15	10166	solute carrier family 25 (mitochondrial carrier; ornithine transporter) member 15	protein-coding	13q14	SLC25A2	83884	solute carrier family 25 (mitochondrial carrier; ornithine transporter) member 2	protein-coding	5q31
LDHAL6A	160287	lactate dehydrogenase A-like 6A	protein-coding	11p15.1	LDHAL6B	92483	lactate dehydrogenase A-like 6B	protein-coding	15q22.2
ALDH3B2	222	aldehyde dehydrogenase 3 family, member B2	protein-coding	11q13	ALDH7A1	501	aldehyde dehydrogenase 7 family, member A1	protein-coding	5q31
ESR1	2099	estrogen receptor 1	protein-coding	6q25.1	GNRHR	2798	gonadotropin-releasing hormone receptor	protein-coding	4q21.2
ALDH3A1	218	aldehyde dehydrogenase 3 family, member A1	protein-coding	17p11.2	ABCD1	215	ATP-binding cassette, sub-family D (ALD), member 1	protein-coding	Xq28
PAPSS1	9061	3'-phosphoadenosine 5'-phosphosulfate synthase 1	protein-coding	4q24	PPAT	5471	phosphoribosyl pyrophosphate amidotransferase	protein-coding	4q12
NDUFA12	55967	NADH dehydrogenase (ubiquinone) 1 alpha subcomplex, 12	protein-coding	12q22	NNT	23530	nicotinamide nucleotide transhydrogenase	protein-coding	5p12
PKLR	5313	pyruvate kinase, liver and RBC	protein-coding	1q21	SLC16A7	9194	solute carrier family 16, member 7 (monocarboxylic acid transporter 2)	protein-coding	12q13
ADRA1B	147	adrenoceptor alpha 1B	protein-coding	5q33.3	CYP3A5	1577	cytochrome P450, family 3, subfamily A, polypeptide 5	protein-coding	7q21.1
ALOX5	240	arachidonate 5-lipoxygenase	protein-coding	10q11.2	PTK2B	2185	protein tyrosine kinase 2 beta	protein-coding	8p21.1
GAD2	2572	glutamate decarboxylase 2 (pancreatic islets and brain, 65kDa)	protein-coding	10p11.23	GRIK2	2898	glutamate receptor, ionotropic, kainate 2	protein-coding	6q16.3
FTCD	10841	formimidoyltransferase cyclodeaminase	protein-coding	21q22.3	OAT	4942	ornithine aminotransferase	protein-coding	10q26
CYP17A1	1586	cytochrome P450, family 17, subfamily A, polypeptide 1	protein-coding	10q24.3	NDUFB7	4713	NADH dehydrogenase (ubiquinone) 1 beta subcomplex, 7, 18kDa	protein-coding	19p13.12
AKR1C3	8644	aldo-keto reductase family 1, member C3	protein-coding	10p15-p14	HSD17B8	7923	hydroxysteroid (17-beta) dehydrogenase 8	protein-coding	6p21.3
LDHAL6B	92483	lactate dehydrogenase A-like 6B	protein-coding	15q22.2	NDUFS3	4722	NADH dehydrogenase (ubiquinone) Fe-S protein 3, 30kDa (NADH-coenzyme Q reductase)	protein-coding	11p11.11
GRIA4	2893	glutamate receptor, ionotropic, AMPA 4	protein-coding	11q22	OPLAH	26873	5-oxoprolinase (ATP-hydrolysing)	protein-coding	8q24.3
GRIK4	2900	glutamate receptor, ionotropic, kainate 4	protein-coding	11q22.3	OPLAH	26873	5-oxoprolinase (ATP-hydrolysing)	protein-coding	8q24.3
GM2A	2760	GM2 ganglioside activator	protein-coding	5q33.1	TRAPPC3	27095	trafficking protein particle complex 3	protein-coding	1p34.3
ATIC	471	5-aminoimidazole-4-carboxamide ribonucleotide formyltransferase/IMP cyclohydrolase	protein-coding	2q35	TGM3	7053	transglutaminase 3 (E polypeptide, protein-glutamine-gamma-glutamyltransferase)	protein-coding	20q11.2
OAT	4942	ornithine aminotransferase	protein-coding	10q26	SLC7A3	84889	solute carrier family 7 (cationic amino acid transporter, y+ system), member 3	protein-coding	Xq13.1
POLE2	5427	polymerase (DNA directed), epsilon 2, accessory subunit	protein-coding	14q21-q22	POLE4	56655	polymerase (DNA-directed), epsilon 4, accessory subunit	protein-coding	2p12
P4HA1	5033	prolyl 4-hydroxylase, alpha polypeptide I	protein-coding	10q21.3-q23.1	SLC6A7	6534	solute carrier family 6 (neurotransmitter transporter, L-proline), member 7	protein-coding	5q32
MST4	51765	serine/threonine protein kinase MST4	protein-coding	Xq26.2	SLK	9748	STE20-like kinase	protein-coding	10q24.33
HLA-B	3106	major histocompatibility complex, class I, B	protein-coding	6p21.3	RNASE1	6035	ribonuclease, RNase A family, 1 (pancreatic)	protein-coding	14q11.2
GSTA4	2941	glutathione S-transferase alpha 4	protein-coding	6p12.1	TXNDC12	51060	thioredoxin domain containing 12 (endoplasmic reticulum)	protein-coding	1p32.3
CDC25B	994	cell division cycle 25B	protein-coding	20p13	PRDX6	9588	peroxiredoxin 6	protein-coding	1q25.1
CYB5R3	1727	cytochrome b5 reductase 3	protein-coding	22q13.2	NDUFB6	4712	NADH dehydrogenase (ubiquinone) 1 beta subcomplex, 6, 17kDa	protein-coding	9p21.1
GSTM1	2944	glutathione S-transferase mu 1	protein-coding	1p13.3	GSTM3	2947	glutathione S-transferase mu 3 (brain)	protein-coding	1p13.3
MCCC1	56922	methylcrotonoyl-CoA carboxylase 1 (alpha)	protein-coding	3q27	PC	5091	pyruvate carboxylase	protein-coding	11q13.4-q13.5
AKT1	207	v-akt murine thymoma viral oncogene homolog 1	protein-coding	14q32.32	AMHR2	269	anti-Mullerian hormone receptor, type II	protein-coding	12q13
AKR1B10	57016	aldo-keto reductase family 1, member B10 (aldose reductase)	protein-coding	7q33	MTHFD1	4522	methylenetetrahydrofolate dehydrogenase (NADP+ dependent) 1, methenyltetrahydrofolate cyclohydrolase, formyltetrahydrofolate synthetase	protein-coding	14q24
PROS1	5627	protein S (alpha)	protein-coding	3q11.2	VKORC1	79001	vitamin K epoxide reductase complex, subunit 1	protein-coding	16p11.2
CDK5	1020	cyclin-dependent kinase 5	protein-coding	7q36	MAPK1	5594	mitogen-activated protein kinase 1	protein-coding	22q11.21
GAD2	2572	glutamate decarboxylase 2 (pancreatic islets and brain, 65kDa)	protein-coding	10p11.23	GLUD1	2746	glutamate dehydrogenase 1	protein-coding	10q23.3
RARG	5916	retinoic acid receptor, gamma	protein-coding	12q13	RXRB	6257	retinoid X receptor, beta	protein-coding	6p21.3
KCND2	3751	potassium voltage-gated channel, Shal-related subfamily, member 2	protein-coding	7q31	SCN5A	6331	sodium channel, voltage-gated, type V, alpha subunit	protein-coding	3p21
ABAT	18	4-aminobutyrate aminotransferase	protein-coding	16p13.2	SLC16A1	6566	solute carrier family 16, member 1 (monocarboxylic acid transporter 1)	protein-coding	1p12
ENPEP	2028	glutamyl aminopeptidase (aminopeptidase A)	protein-coding	4q25	SLC1A1	6505	solute carrier family 1 (neuronal/epithelial high affinity glutamate transporter, system Xag), member 1	protein-coding	9p24
FNTA	2339	farnesyltransferase, CAAX box, alpha	protein-coding	8p11	FNTB	2342	farnesyltransferase, CAAX box, beta	protein-coding	14q23.3
NDUFA5	4698	NADH dehydrogenase (ubiquinone) 1 alpha subcomplex, 5	protein-coding	7q31.33	NDUFS7	374291	NADH dehydrogenase (ubiquinone) Fe-S protein 7, 20kDa (NADH-coenzyme Q reductase)	protein-coding	19p13.3
ADH1C	126	alcohol dehydrogenase 1C (class I), gamma polypeptide	protein-coding	4q23	HSD11B1	3290	hydroxysteroid (11-beta) dehydrogenase 1	protein-coding	1q32-q41
KCNMA1	3778	potassium large conductance calcium-activated channel, subfamily M, alpha member 1	protein-coding	10q22.3	KCNN2	3781	potassium intermediate/small conductance calcium-activated channel, subfamily N, member 2	protein-coding	5q22.3
ADH5	128	alcohol dehydrogenase 5 (class III), chi polypeptide	protein-coding	4q23	NDUFA10	4705	NADH dehydrogenase (ubiquinone) 1 alpha subcomplex, 10, 42kDa	protein-coding	2q37.3
NPY2R	4887	neuropeptide Y receptor Y2	protein-coding	4q31	SST	6750	somatostatin	protein-coding	3q28
APAF1	317	apoptotic peptidase activating factor 1	protein-coding	12q23	NME1	4830	NME/NM23 nucleoside diphosphate kinase 1	protein-coding	17q21.3
GLYATL2	219970	glycine-N-acyltransferase-like 2	protein-coding	11q12.1	SLC32A1	140679	solute carrier family 32 (GABA vesicular transporter), member 1	protein-coding	20q11.23
KCNH2	3757	potassium voltage-gated channel, subfamily H (eag-related), member 2	protein-coding	7q36.1	SLC6A4	6532	solute carrier family 6 (neurotransmitter transporter, serotonin), member 4	protein-coding	17q11.2
GRIA3	2892	glutamate receptor, ionotropic, AMPA 3	protein-coding	Xq25	GRIN1	2902	glutamate receptor, ionotropic, N-methyl D-aspartate 1	protein-coding	9q34.3
ALKBH2	121642	alkB, alkylation repair homolog 2 (E. coli)	protein-coding	12q24.11	P4HTM	54681	prolyl 4-hydroxylase, transmembrane (endoplasmic reticulum)	protein-coding	3p21.31|3p21.3
HNF4G	3174	hepatocyte nuclear factor 4, gamma	protein-coding	8q21.11	RHO	6010	rhodopsin	protein-coding	3q21-q24
CHRNA7	1139	cholinergic receptor, nicotinic, alpha 7 (neuronal)	protein-coding	15q14	CHRNA9	55584	cholinergic receptor, nicotinic, alpha 9 (neuronal)	protein-coding	4p14
GAPDHS	26330	glyceraldehyde-3-phosphate dehydrogenase, spermatogenic	protein-coding	19q13.12	NDUFB8	4714	NADH dehydrogenase (ubiquinone) 1 beta subcomplex, 8, 19kDa	protein-coding	10q24.31
GLUD1	2746	glutamate dehydrogenase 1	protein-coding	10q23.3	GOT2	2806	glutamic-oxaloacetic transaminase 2, mitochondrial	protein-coding	16q21
SCN5A	6331	sodium channel, voltage-gated, type V, alpha subunit	protein-coding	3p21	SLC7A11	23657	solute carrier family 7 (anionic amino acid transporter light chain, xc- system), member 11	protein-coding	4q28-q32
GLUD2	2747	glutamate dehydrogenase 2	protein-coding	Xq24-q25	PDHB	5162	pyruvate dehydrogenase (lipoamide) beta	protein-coding	3p21.1-p14.2
GLUD2	2747	glutamate dehydrogenase 2	protein-coding	Xq24-q25	NDUFA6	4700	NADH dehydrogenase (ubiquinone) 1 alpha subcomplex, 6, 14kDa	protein-coding	22q13.2
ADH7	131	alcohol dehydrogenase 7 (class IV), mu or sigma polypeptide	protein-coding	4q23-q24	NDUFA10	4705	NADH dehydrogenase (ubiquinone) 1 alpha subcomplex, 10, 42kDa	protein-coding	2q37.3
TUBA1A	7846	tubulin, alpha 1a	protein-coding	12q13.12	TUBB2B	347733	tubulin, beta 2B class IIb	protein-coding	6p25
HSD17B2	3294	hydroxysteroid (17-beta) dehydrogenase 2	protein-coding	16q24.1-q24.2	PYCR1	5831	pyrroline-5-carboxylate reductase 1	protein-coding	17q25.3
ALDH1A3	220	aldehyde dehydrogenase 1 family, member A3	protein-coding	15q26.3	NDUFS8	4728	NADH dehydrogenase (ubiquinone) Fe-S protein 8, 23kDa (NADH-coenzyme Q reductase)	protein-coding	11q13
IGF1R	3480	insulin-like growth factor 1 receptor	protein-coding	15q26.3	SIGLEC7	27036	sialic acid binding Ig-like lectin 7	protein-coding	19q13.3
C1R	715	complement component 1, r subcomponent	protein-coding	12p13	CD2	914	CD2 molecule	protein-coding	1p13.1
ASNA1	439	arsA arsenite transporter, ATP-binding, homolog 1 (bacterial)	protein-coding	19q13.3	CMPK1	51727	cytidine monophosphate (UMP-CMP) kinase 1, cytosolic	protein-coding	1p32
ABCB1	5243	ATP-binding cassette, sub-family B (MDR/TAP), member 1	protein-coding	7q21.12	ASNA1	439	arsA arsenite transporter, ATP-binding, homolog 1 (bacterial)	protein-coding	19q13.3
ABAT	18	4-aminobutyrate aminotransferase	protein-coding	16p13.2	NFS1	9054	NFS1 nitrogen fixation 1 homolog (S. cerevisiae)	protein-coding	20q11.22
CA5B	11238	carbonic anhydrase VB, mitochondrial	protein-coding	Xp21.1	SCN4A	6329	sodium channel, voltage-gated, type IV, alpha subunit	protein-coding	17q23.3
ADH1C	126	alcohol dehydrogenase 1C (class I), gamma polypeptide	protein-coding	4q23	HRAS	3265	v-Ha-ras Harvey rat sarcoma viral oncogene homolog	protein-coding	11p15.5
BDH1	622	3-hydroxybutyrate dehydrogenase, type 1	protein-coding	3q29	NDUFA6	4700	NADH dehydrogenase (ubiquinone) 1 alpha subcomplex, 6, 14kDa	protein-coding	22q13.2
DPP4	1803	dipeptidyl-peptidase 4	protein-coding	2q24.3	SERPIND1	3053	serpin peptidase inhibitor, clade D (heparin cofactor), member 1	protein-coding	22q11.21
ADH1A	124	alcohol dehydrogenase 1A (class I), alpha polypeptide	protein-coding	4q23	AKR1C1	1645	aldo-keto reductase family 1, member C1	protein-coding	10p15-p14
PDXP	57026	pyridoxal (pyridoxine, vitamin B6) phosphatase	protein-coding	22q12.3	SDS	10993	serine dehydratase	protein-coding	12q24.13
KCNH2	3757	potassium voltage-gated channel, subfamily H (eag-related), member 2	protein-coding	7q36.1	KCNMA1	3778	potassium large conductance calcium-activated channel, subfamily M, alpha member 1	protein-coding	10q22.3
ALDH1A3	220	aldehyde dehydrogenase 1 family, member A3	protein-coding	15q26.3	AMT	275	aminomethyltransferase	protein-coding	3p21.2-p21.1
AKR1B1	231	aldo-keto reductase family 1, member B1 (aldose reductase)	protein-coding	7q35	NDUFB7	4713	NADH dehydrogenase (ubiquinone) 1 beta subcomplex, 7, 18kDa	protein-coding	19p13.12
GRM1	2911	glutamate receptor, metabotropic 1	protein-coding	6q24	NADSYN1	55191	NAD synthetase 1	protein-coding	11q13.4
HSD17B3	3293	hydroxysteroid (17-beta) dehydrogenase 3	protein-coding	9q22	SORD	6652	sorbitol dehydrogenase	protein-coding	15q15.3
ADH1C	126	alcohol dehydrogenase 1C (class I), gamma polypeptide	protein-coding	4q23	GAPDH	2597	glyceraldehyde-3-phosphate dehydrogenase	protein-coding	12p13
HMOX1	3162	heme oxygenase (decycling) 1	protein-coding	22q13.1	IMPDH1	3614	IMP (inosine 5'-monophosphate) dehydrogenase 1	protein-coding	7q31.3-q32
HMGCR	3156	3-hydroxy-3-methylglutaryl-CoA reductase	protein-coding	5q13.3-q14	IMPDH2	3615	IMP (inosine 5'-monophosphate) dehydrogenase 2	protein-coding	3p21.2
ADH1B	125	alcohol dehydrogenase 1B (class I), beta polypeptide	protein-coding	4q23	NDUFB5	4711	NADH dehydrogenase (ubiquinone) 1 beta subcomplex, 5, 16kDa	protein-coding	3q26.33
ASNS	440	asparagine synthetase (glutamine-hydrolyzing)	protein-coding	7q21.3	NARS	4677	asparaginyl-tRNA synthetase	protein-coding	18q21.31
PHGDH	26227	phosphoglycerate dehydrogenase	protein-coding	1p12	REXO1L1	254958	REX1, RNA exonuclease 1 homolog (S. cerevisiae)-like 1	protein-coding	8q21.2
LDHA	3939	lactate dehydrogenase A	protein-coding	11p15.4	NDUFA8	4702	NADH dehydrogenase (ubiquinone) 1 alpha subcomplex, 8, 19kDa	protein-coding	9q33.2
KCNMA1	3778	potassium large conductance calcium-activated channel, subfamily M, alpha member 1	protein-coding	10q22.3	SLC12A1	6557	solute carrier family 12 (sodium/potassium/chloride transporters), member 1	protein-coding	15q15-q21.1
CACNB2	783	calcium channel, voltage-dependent, beta 2 subunit	protein-coding	10p12	CHRM5	1133	cholinergic receptor, muscarinic 5	protein-coding	15q26
HSD17B1	3292	hydroxysteroid (17-beta) dehydrogenase 1	protein-coding	17q11-q21	NMNAT1	64802	nicotinamide nucleotide adenylyltransferase 1	protein-coding	1p36.22
ASNA1	439	arsA arsenite transporter, ATP-binding, homolog 1 (bacterial)	protein-coding	19q13.3	HSP90AB1	3326	heat shock protein 90kDa alpha (cytosolic), class B member 1	protein-coding	6p12
GABRB1	2560	gamma-aminobutyric acid (GABA) A receptor, beta 1	protein-coding	4p12	GLRA2	2742	glycine receptor, alpha 2	protein-coding	Xp22.2
ALDH3A1	218	aldehyde dehydrogenase 3 family, member A1	protein-coding	17p11.2	HADHA	3030	hydroxyacyl-CoA dehydrogenase/3-ketoacyl-CoA thiolase/enoyl-CoA hydratase (trifunctional protein), alpha subunit	protein-coding	2p23
MTHFD1	4522	methylenetetrahydrofolate dehydrogenase (NADP+ dependent) 1, methenyltetrahydrofolate cyclohydrolase, formyltetrahydrofolate synthetase	protein-coding	14q24	QDPR	5860	quinoid dihydropteridine reductase	protein-coding	4p15.31
CHRNA4	1137	cholinergic receptor, nicotinic, alpha 4 (neuronal)	protein-coding	20q13.2-q13.3	GABRA1	2554	gamma-aminobutyric acid (GABA) A receptor, alpha 1	protein-coding	5q34
SOD1	6647	superoxide dismutase 1, soluble	protein-coding	21q22.11	PPP4C	5531	protein phosphatase 4, catalytic subunit	protein-coding	16p11.2
HSD11B1	3290	hydroxysteroid (11-beta) dehydrogenase 1	protein-coding	1q32-q41	PHGDH	26227	phosphoglycerate dehydrogenase	protein-coding	1p12
ALDH1A2	8854	aldehyde dehydrogenase 1 family, member A2	protein-coding	15q21.3	ALDH5A1	7915	aldehyde dehydrogenase 5 family, member A1	protein-coding	6p22
MDH1	4190	malate dehydrogenase 1, NAD (soluble)	protein-coding	2p13.3	REXO1L1	254958	REX1, RNA exonuclease 1 homolog (S. cerevisiae)-like 1	protein-coding	8q21.2
C1QC	714	complement component 1, q subcomponent, C chain	protein-coding	1p36.11	CD3G	917	CD3g molecule, gamma (CD3-TCR complex)	protein-coding	11q23
AKR1C1	1645	aldo-keto reductase family 1, member C1	protein-coding	10p15-p14	HMOX2	3163	heme oxygenase (decycling) 2	protein-coding	16p13.3
ALAS1	211	aminolevulinate, delta-, synthase 1	protein-coding	3p21.1	GLRA2	2742	glycine receptor, alpha 2	protein-coding	Xp22.2
ADRB2	154	adrenoceptor beta 2, surface	protein-coding	5q31-q32	NPPB	4879	natriuretic peptide B	protein-coding	1p36.2
CYP17A1	1586	cytochrome P450, family 17, subfamily A, polypeptide 1	protein-coding	10q24.3	HSD3B2	3284	hydroxy-delta-5-steroid dehydrogenase, 3 beta- and steroid delta-isomerase 2	protein-coding	1p13.1
HIBADH	11112	3-hydroxyisobutyrate dehydrogenase	protein-coding	7p15.2	PDHA2	5161	pyruvate dehydrogenase (lipoamide) alpha 2	protein-coding	4q22-q23
IL12B	3593	interleukin 12B (natural killer cell stimulatory factor 2, cytotoxic lymphocyte maturation factor 2, p40)	protein-coding	5q31.1-q33.1	LCT	3938	lactase	protein-coding	2q21
JAK2	3717	Janus kinase 2	protein-coding	9p24	JAK3	3718	Janus kinase 3	protein-coding	19p13.1
ALDH3A1	218	aldehyde dehydrogenase 3 family, member A1	protein-coding	17p11.2	PDHB	5162	pyruvate dehydrogenase (lipoamide) beta	protein-coding	3p21.1-p14.2
ADH1A	124	alcohol dehydrogenase 1A (class I), alpha polypeptide	protein-coding	4q23	CTBP1	1487	C-terminal binding protein 1	protein-coding	4p16
ADH4	127	alcohol dehydrogenase 4 (class II), pi polypeptide	protein-coding	4q22	LDHC	3948	lactate dehydrogenase C	protein-coding	11p15.1
ALDH1B1	219	aldehyde dehydrogenase 1 family, member B1	protein-coding	9p11.1	ME1	4199	malic enzyme 1, NADP(+)-dependent, cytosolic	protein-coding	6q12
KDM5D	8284	lysine (K)-specific demethylase 5D	protein-coding	Yq11	P4HA1	5033	prolyl 4-hydroxylase, alpha polypeptide I	protein-coding	10q21.3-q23.1
BCHE	590	butyrylcholinesterase	protein-coding	3q26.1-q26.2	IL12B	3593	interleukin 12B (natural killer cell stimulatory factor 2, cytotoxic lymphocyte maturation factor 2, p40)	protein-coding	5q31.1-q33.1
DPP6	1804	dipeptidyl-peptidase 6	protein-coding	7q36.2	SERPIND1	3053	serpin peptidase inhibitor, clade D (heparin cofactor), member 1	protein-coding	22q11.21
NDUFB9	4715	NADH dehydrogenase (ubiquinone) 1 beta subcomplex, 9, 22kDa	protein-coding	8q13.3	QDPR	5860	quinoid dihydropteridine reductase	protein-coding	4p15.31
HDC	3067	histidine decarboxylase	protein-coding	15q21-q22	SPTLC3	55304	serine palmitoyltransferase, long chain base subunit 3	protein-coding	20p12.1
AGXT2	64902	alanine--glyoxylate aminotransferase 2	protein-coding	5p13	GLRA3	8001	glycine receptor, alpha 3	protein-coding	4q34.1
GSTZ1	2954	glutathione S-transferase zeta 1	protein-coding	14q24.3	MGST2	4258	microsomal glutathione S-transferase 2	protein-coding	4q28.3
HSD3B1	3283	hydroxy-delta-5-steroid dehydrogenase, 3 beta- and steroid delta-isomerase 1	protein-coding	1p13.1	RDH5	5959	retinol dehydrogenase 5 (11-cis/9-cis)	protein-coding	12q13-q14
ASPH	444	aspartate beta-hydroxylase	protein-coding	8q12.1	LEPRE1	64175	leucine proline-enriched proteoglycan (leprecan) 1	protein-coding	1p34.1
CTBP1	1487	C-terminal binding protein 1	protein-coding	4p16	ABCD1	215	ATP-binding cassette, sub-family D (ALD), member 1	protein-coding	Xq28
GNAT1	2779	guanine nucleotide binding protein (G protein), alpha transducing activity polypeptide 1	protein-coding	3p21	NOS3	4846	nitric oxide synthase 3 (endothelial cell)	protein-coding	7q36
DNPEP	23549	aspartyl aminopeptidase	protein-coding	2q35	SLC1A3	6507	solute carrier family 1 (glial high affinity glutamate transporter), member 3	protein-coding	5p13
ALAS1	211	aminolevulinate, delta-, synthase 1	protein-coding	3p21.1	GRIN2A	2903	glutamate receptor, ionotropic, N-methyl D-aspartate 2A	protein-coding	16p13.2
HSPA1A	3303	heat shock 70kDa protein 1A	protein-coding	6p21.3	YME1L1	10730	YME1-like 1 ATPase	protein-coding	10p14
GCAT	23464	glycine C-acetyltransferase	protein-coding	22q13.1	ODC1	4953	ornithine decarboxylase 1	protein-coding	2p25
AMT	275	aminomethyltransferase	protein-coding	3p21.2-p21.1	NSDHL	50814	NAD(P) dependent steroid dehydrogenase-like	protein-coding	Xq28
GRIN2C	2905	glutamate receptor, ionotropic, N-methyl D-aspartate 2C	protein-coding	17q25.1	OPLAH	26873	5-oxoprolinase (ATP-hydrolysing)	protein-coding	8q24.3
BCHE	590	butyrylcholinesterase	protein-coding	3q26.1-q26.2	MAN2C1	4123	mannosidase, alpha, class 2C, member 1	protein-coding	15q11-q13
ARAF	369	v-raf murine sarcoma 3611 viral oncogene homolog	protein-coding	Xp11.4-p11.2	ASNS	440	asparagine synthetase (glutamine-hydrolyzing)	protein-coding	7q21.3
SDS	10993	serine dehydratase	protein-coding	12q24.13	SHMT2	6472	serine hydroxymethyltransferase 2 (mitochondrial)	protein-coding	12q12-q14
NFKB1	4790	nuclear factor of kappa light polypeptide gene enhancer in B-cells 1	protein-coding	4q24	TNF	7124	tumor necrosis factor	protein-coding	6p21.3
ABAT	18	4-aminobutyrate aminotransferase	protein-coding	16p13.2	ODC1	4953	ornithine decarboxylase 1	protein-coding	2p25
HSD17B7	51478	hydroxysteroid (17-beta) dehydrogenase 7	protein-coding	1q23	ME1	4199	malic enzyme 1, NADP(+)-dependent, cytosolic	protein-coding	6q12
HK1	3098	hexokinase 1	protein-coding	10q22	IGF1R	3480	insulin-like growth factor 1 receptor	protein-coding	15q26.3
GALE	2582	UDP-galactose-4-epimerase	protein-coding	1p36-p35	IMPDH2	3615	IMP (inosine 5'-monophosphate) dehydrogenase 2	protein-coding	3p21.2
JUN	3725	jun proto-oncogene	protein-coding	1p32-p31	TUBE1	51175	tubulin, epsilon 1	protein-coding	6q21
PSAT1	29968	phosphoserine aminotransferase 1	protein-coding	9q21.2	SLC1A6	6511	solute carrier family 1 (high affinity aspartate/glutamate transporter), member 6	protein-coding	19p13.12
AGXT	189	alanine-glyoxylate aminotransferase	protein-coding	2q37.3	GLRA2	2742	glycine receptor, alpha 2	protein-coding	Xp22.2
NDUFA4	4697	NADH dehydrogenase (ubiquinone) 1 alpha subcomplex, 4, 9kDa	protein-coding	7p21.3	NDUFA8	4702	NADH dehydrogenase (ubiquinone) 1 alpha subcomplex, 8, 19kDa	protein-coding	9q33.2
HSD17B2	3294	hydroxysteroid (17-beta) dehydrogenase 2	protein-coding	16q24.1-q24.2	HSD17B7	51478	hydroxysteroid (17-beta) dehydrogenase 7	protein-coding	1q23
DHFR	1719	dihydrofolate reductase	protein-coding	5q11.2-q13.2	NDUFS6	4726	NADH dehydrogenase (ubiquinone) Fe-S protein 6, 13kDa (NADH-coenzyme Q reductase)	protein-coding	5p15.33
HMOX1	3162	heme oxygenase (decycling) 1	protein-coding	22q13.1	PIGA	5277	phosphatidylinositol glycan anchor biosynthesis, class A	protein-coding	Xp22.1
ADSSL1	122622	adenylosuccinate synthase like 1	protein-coding	14q32.33	RAB6A	5870	RAB6A, member RAS oncogene family	protein-coding	11q13.3
LRAT	9227	lecithin retinol acyltransferase (phosphatidylcholine--retinol O-acyltransferase)	protein-coding	4q32.1	RDH8	50700	retinol dehydrogenase 8 (all-trans)	protein-coding	19p13.2
IDH3B	3420	isocitrate dehydrogenase 3 (NAD+) beta	protein-coding	20p13	ME1	4199	malic enzyme 1, NADP(+)-dependent, cytosolic	protein-coding	6q12
CALM1	801	calmodulin 1 (phosphorylase kinase, delta)	protein-coding	14q32.11	SCN5A	6331	sodium channel, voltage-gated, type V, alpha subunit	protein-coding	3p21
DPYD	1806	dihydropyrimidine dehydrogenase	protein-coding	1p22	XDH	7498	xanthine dehydrogenase	protein-coding	2p23.1
NDUFS5	4725	NADH dehydrogenase (ubiquinone) Fe-S protein 5, 15kDa (NADH-coenzyme Q reductase)	protein-coding	1p34.2-p33	PYCR2	29920	pyrroline-5-carboxylate reductase family, member 2	protein-coding	1q42.12
GPX7	2882	glutathione peroxidase 7	protein-coding	1p32	GSTA2	2939	glutathione S-transferase alpha 2	protein-coding	6p12.1
CLCNKA	1187	chloride channel, voltage-sensitive Ka	protein-coding	1p36	PTGS2	5743	prostaglandin-endoperoxide synthase 2 (prostaglandin G/H synthase and cyclooxygenase)	protein-coding	1q25.2-q25.3
ADSS	159	adenylosuccinate synthase	protein-coding	1q44	HRAS	3265	v-Ha-ras Harvey rat sarcoma viral oncogene homolog	protein-coding	11p15.5
NDUFA1	4694	NADH dehydrogenase (ubiquinone) 1 alpha subcomplex, 1, 7.5kDa	protein-coding	Xq24	NDUFA12	55967	NADH dehydrogenase (ubiquinone) 1 alpha subcomplex, 12	protein-coding	12q22
BCAT1	586	branched chain amino-acid transaminase 1, cytosolic	protein-coding	12p12.1	GCLM	2730	glutamate-cysteine ligase, modifier subunit	protein-coding	1p22.1
NDUFB3	4709	NADH dehydrogenase (ubiquinone) 1 beta subcomplex, 3, 12kDa	protein-coding	2q31.3	PDHA1	5160	pyruvate dehydrogenase (lipoamide) alpha 1	protein-coding	Xp22.1
NOS2	4843	nitric oxide synthase 2, inducible	protein-coding	17q11.2-q12	PADI6	353238	peptidyl arginine deiminase, type VI	protein-coding	1p36.13
HSD3B2	3284	hydroxy-delta-5-steroid dehydrogenase, 3 beta- and steroid delta-isomerase 2	protein-coding	1p13.1	ME3	10873	malic enzyme 3, NADP(+)-dependent, mitochondrial	protein-coding	11cen-q22.3
KCNH7	90134	potassium voltage-gated channel, subfamily H (eag-related), member 7	protein-coding	2q24.2	KCNMB1	3779	potassium large conductance calcium-activated channel, subfamily M, beta member 1	protein-coding	5q34
GRIN2A	2903	glutamate receptor, ionotropic, N-methyl D-aspartate 2A	protein-coding	16p13.2	KCNJ3	3760	potassium inwardly-rectifying channel, subfamily J, member 3	protein-coding	2q24.1
GADL1	339896	glutamate decarboxylase-like 1	protein-coding	3p24.1-p23	PNPO	55163	pyridoxamine 5'-phosphate oxidase	protein-coding	17q21.32
C1QA	712	complement component 1, q subcomponent, A chain	protein-coding	1p36.12	ITGB3	3690	integrin, beta 3 (platelet glycoprotein IIIa, antigen CD61)	protein-coding	17q21.32
TYMS	7298	thymidylate synthetase	protein-coding	18p11.32	ERVW-4	100616496	endogenous retrovirus group W, member 4	unknown	15q21.3
PGA3	643834	pepsinogen 3, group I (pepsinogen A)	protein-coding	11q12.2	RPL10L	140801	ribosomal protein L10-like	protein-coding	14q21.2
GRIN3B	116444	glutamate receptor, ionotropic, N-methyl-D-aspartate 3B	protein-coding	19p13.3	PFAS	5198	phosphoribosylformylglycinamidine synthase	protein-coding	17p13.1
PPIB	5479	peptidylprolyl isomerase B (cyclophilin B)	protein-coding	15q21-q22	PYCR2	29920	pyrroline-5-carboxylate reductase family, member 2	protein-coding	1q42.12
MTR	4548	5-methyltetrahydrofolate-homocysteine methyltransferase	protein-coding	1q43	SHMT1	6470	serine hydroxymethyltransferase 1 (soluble)	protein-coding	17p11.2
DNPEP	23549	aspartyl aminopeptidase	protein-coding	2q35	GRIK4	2900	glutamate receptor, ionotropic, kainate 4	protein-coding	11q22.3
ACADS	35	acyl-CoA dehydrogenase, C-2 to C-3 short chain	protein-coding	12q24.31	NDUFA3	4696	NADH dehydrogenase (ubiquinone) 1 alpha subcomplex, 3, 9kDa	protein-coding	19q13.42
GOT1	2805	glutamic-oxaloacetic transaminase 1, soluble	protein-coding	10q24.1-q25.1	GRIN3B	116444	glutamate receptor, ionotropic, N-methyl-D-aspartate 3B	protein-coding	19p13.3
PTPN6	5777	protein tyrosine phosphatase, non-receptor type 6	protein-coding	12p13	MAN2C1	4123	mannosidase, alpha, class 2C, member 1	protein-coding	15q11-q13
CXCR1	3577	chemokine (C-X-C motif) receptor 1	protein-coding	2q35	PTGS1	5742	prostaglandin-endoperoxide synthase 1 (prostaglandin G/H synthase and cyclooxygenase)	protein-coding	9q32-q33.3
DRD5	1816	dopamine receptor D5	protein-coding	4p16.1	SLC6A3	6531	solute carrier family 6 (neurotransmitter transporter, dopamine), member 3	protein-coding	5p15.3
GCLC	2729	glutamate-cysteine ligase, catalytic subunit	protein-coding	6p12	PFAS	5198	phosphoribosylformylglycinamidine synthase	protein-coding	17p13.1
HSD17B10	3028	hydroxysteroid (17-beta) dehydrogenase 10	protein-coding	Xp11.2	IDH3B	3420	isocitrate dehydrogenase 3 (NAD+) beta	protein-coding	20p13
H6PD	9563	hexose-6-phosphate dehydrogenase (glucose 1-dehydrogenase)	protein-coding	1p36	NDUFA1	4694	NADH dehydrogenase (ubiquinone) 1 alpha subcomplex, 1, 7.5kDa	protein-coding	Xq24
ASPA	443	aspartoacylase	protein-coding	17p13.3	SLC25A12	8604	solute carrier family 25 (aspartate/glutamate carrier), member 12	protein-coding	2q24
AKR1C2	1646	aldo-keto reductase family 1, member C2	protein-coding	10p15-p14	GNPTAB	79158	N-acetylglucosamine-1-phosphate transferase, alpha and beta subunits	protein-coding	12q23.2
AMT	275	aminomethyltransferase	protein-coding	3p21.2-p21.1	NDUFS6	4726	NADH dehydrogenase (ubiquinone) Fe-S protein 6, 13kDa (NADH-coenzyme Q reductase)	protein-coding	5p15.33
GOT1	2805	glutamic-oxaloacetic transaminase 1, soluble	protein-coding	10q24.1-q25.1	GRIA4	2893	glutamate receptor, ionotropic, AMPA 4	protein-coding	11q22
PRKAA1	5562	protein kinase, AMP-activated, alpha 1 catalytic subunit	protein-coding	5p12	PRKAB2	5565	protein kinase, AMP-activated, beta 2 non-catalytic subunit	protein-coding	1q21.1
SDHD	6392	succinate dehydrogenase complex, subunit D, integral membrane protein	protein-coding	11q23	SUCLG2	8801	succinate-CoA ligase, GDP-forming, beta subunit	protein-coding	3p14.1
OPLAH	26873	5-oxoprolinase (ATP-hydrolysing)	protein-coding	8q24.3	TAT	6898	tyrosine aminotransferase	protein-coding	16q22.1
MMP21	118856	matrix metallopeptidase 21	protein-coding	10q26.13	MMP3	4314	matrix metallopeptidase 3 (stromelysin 1, progelatinase)	protein-coding	11q22.3
GAPDH	2597	glyceraldehyde-3-phosphate dehydrogenase	protein-coding	12p13	IMPDH1	3614	IMP (inosine 5'-monophosphate) dehydrogenase 1	protein-coding	7q31.3-q32
MPO	4353	myeloperoxidase	protein-coding	17q23.1	MTNR1A	4543	melatonin receptor 1A	protein-coding	4q35.1
CCBL2	56267	cysteine conjugate-beta lyase 2	protein-coding	1p22.2	GRIA4	2893	glutamate receptor, ionotropic, AMPA 4	protein-coding	11q22
CTH	1491	cystathionase (cystathionine gamma-lyase)	protein-coding	1p31.1	HDC	3067	histidine decarboxylase	protein-coding	15q21-q22
GAPDHS	26330	glyceraldehyde-3-phosphate dehydrogenase, spermatogenic	protein-coding	19q13.12	IMPDH2	3615	IMP (inosine 5'-monophosphate) dehydrogenase 2	protein-coding	3p21.2
AFG3L2	10939	AFG3 ATPase family member 3-like 2 (S. cerevisiae)	protein-coding	18p11	TNK2	10188	tyrosine kinase, non-receptor, 2	protein-coding	3q29
GPR18	2841	G protein-coupled receptor 18	protein-coding	13q32	SHMT2	6472	serine hydroxymethyltransferase 2 (mitochondrial)	protein-coding	12q12-q14
HSD17B8	7923	hydroxysteroid (17-beta) dehydrogenase 8	protein-coding	6p21.3	PYCR2	29920	pyrroline-5-carboxylate reductase family, member 2	protein-coding	1q42.12
ADH1B	125	alcohol dehydrogenase 1B (class I), beta polypeptide	protein-coding	4q23	CTBP1	1487	C-terminal binding protein 1	protein-coding	4p16
GLA	2717	galactosidase, alpha	protein-coding	Xq22	NPR3	4883	natriuretic peptide receptor C/guanylate cyclase C (atrionatriuretic peptide receptor C)	protein-coding	5p14-p13
GRIN2C	2905	glutamate receptor, ionotropic, N-methyl D-aspartate 2C	protein-coding	17q25.1	SLC1A2	6506	solute carrier family 1 (glial high affinity glutamate transporter), member 2	protein-coding	11p13-p12
AKR1C2	1646	aldo-keto reductase family 1, member C2	protein-coding	10p15-p14	NDUFA12	55967	NADH dehydrogenase (ubiquinone) 1 alpha subcomplex, 12	protein-coding	12q22
CTBP1	1487	C-terminal binding protein 1	protein-coding	4p16	GPHN	10243	gephyrin	protein-coding	14q23.3
ADH1C	126	alcohol dehydrogenase 1C (class I), gamma polypeptide	protein-coding	4q23	DLD	1738	dihydrolipoamide dehydrogenase	protein-coding	7q31-q32
ARF6	382	ADP-ribosylation factor 6	protein-coding	14q21.3	LY96	23643	lymphocyte antigen 96	protein-coding	8q21.11
HSD11B1	3290	hydroxysteroid (11-beta) dehydrogenase 1	protein-coding	1q32-q41	NDUFS4	4724	NADH dehydrogenase (ubiquinone) Fe-S protein 4, 18kDa (NADH-coenzyme Q reductase)	protein-coding	5q11.1
AMT	275	aminomethyltransferase	protein-coding	3p21.2-p21.1	TSTA3	7264	tissue specific transplantation antigen P35B	protein-coding	8q24.3
CYGB	114757	cytoglobin	protein-coding	17q25	PTGS1	5742	prostaglandin-endoperoxide synthase 1 (prostaglandin G/H synthase and cyclooxygenase)	protein-coding	9q32-q33.3
PNP	4860	purine nucleoside phosphorylase	protein-coding	14q13.1	POLE2	5427	polymerase (DNA directed), epsilon 2, accessory subunit	protein-coding	14q21-q22
ABCB11	8647	ATP-binding cassette, sub-family B (MDR/TAP), member 11	protein-coding	2q24	ACSS1	84532	acyl-CoA synthetase short-chain family member 1	protein-coding	20p11.23-p11.21
ATP2A1	487	ATPase, Ca++ transporting, cardiac muscle, fast twitch 1	protein-coding	16p12.1	MAT1A	4143	methionine adenosyltransferase I, alpha	protein-coding	10q22
LDHAL6B	92483	lactate dehydrogenase A-like 6B	protein-coding	15q22.2	TYR	7299	tyrosinase	protein-coding	11q14-q21
AGXT	189	alanine-glyoxylate aminotransferase	protein-coding	2q37.3	PSAT1	29968	phosphoserine aminotransferase 1	protein-coding	9q21.2
CBS	875	cystathionine-beta-synthase	protein-coding	21q22.3	SUOX	6821	sulfite oxidase	protein-coding	12q13.2
GAPDH	2597	glyceraldehyde-3-phosphate dehydrogenase	protein-coding	12p13	NDUFV1	4723	NADH dehydrogenase (ubiquinone) flavoprotein 1, 51kDa	protein-coding	11q13
DBH	1621	dopamine beta-hydroxylase (dopamine beta-monooxygenase)	protein-coding	9q34	P4HA1	5033	prolyl 4-hydroxylase, alpha polypeptide I	protein-coding	10q21.3-q23.1
POR	5447	P450 (cytochrome) oxidoreductase	protein-coding	7q11.2	AVP	551	arginine vasopressin	protein-coding	20p13
CKMT1A	548596	creatine kinase, mitochondrial 1A	protein-coding	15q15	CKMT2	1160	creatine kinase, mitochondrial 2 (sarcomeric)	protein-coding	5q13.3
ALDH1A2	8854	aldehyde dehydrogenase 1 family, member A2	protein-coding	15q21.3	CDO1	1036	cysteine dioxygenase type 1	protein-coding	5q23.2
CALM1	801	calmodulin 1 (phosphorylase kinase, delta)	protein-coding	14q32.11	OPRM1	4988	opioid receptor, mu 1	protein-coding	6q24-q25
CHRNB3	1142	cholinergic receptor, nicotinic, beta 3 (neuronal)	protein-coding	8p11.2	CHRNB4	1143	cholinergic receptor, nicotinic, beta 4 (neuronal)	protein-coding	15q24
ACADS	35	acyl-CoA dehydrogenase, C-2 to C-3 short chain	protein-coding	12q24.31	MTHFD1	4522	methylenetetrahydrofolate dehydrogenase (NADP+ dependent) 1, methenyltetrahydrofolate cyclohydrolase, formyltetrahydrofolate synthetase	protein-coding	14q24
GPX7	2882	glutathione peroxidase 7	protein-coding	1p32	GSTA1	2938	glutathione S-transferase alpha 1	protein-coding	6p12.1
ASIC1	41	acid-sensing (proton-gated) ion channel 1	protein-coding	12q12	PTGS1	5742	prostaglandin-endoperoxide synthase 1 (prostaglandin G/H synthase and cyclooxygenase)	protein-coding	9q32-q33.3
AKR1C4	1109	aldo-keto reductase family 1, member C4	protein-coding	10p15.1	GAPDH	2597	glyceraldehyde-3-phosphate dehydrogenase	protein-coding	12p13
PARK7	11315	parkinson protein 7	protein-coding	1p36.23	PREP	5550	prolyl endopeptidase	protein-coding	6q22
GSK3B	2932	glycogen synthase kinase 3 beta	protein-coding	3q13.3	CLPX	10845	ClpX caseinolytic peptidase X homolog (E. coli)	protein-coding	15q22.31
CES1P1	51716	carboxylesterase 1 pseudogene 1	pseudo	16q12.2	LCN2	3934	lipocalin 2	protein-coding	9q34
PTGS2	5743	prostaglandin-endoperoxide synthase 2 (prostaglandin G/H synthase and cyclooxygenase)	protein-coding	1q25.2-q25.3	PIGA	5277	phosphatidylinositol glycan anchor biosynthesis, class A	protein-coding	Xp22.1
AKR1C2	1646	aldo-keto reductase family 1, member C2	protein-coding	10p15-p14	HADH	3033	hydroxyacyl-CoA dehydrogenase	protein-coding	4q22-q26
KIF5B	3799	kinesin family member 5B	protein-coding	10p11.22	KIT	3815	v-kit Hardy-Zuckerman 4 feline sarcoma viral oncogene homolog	protein-coding	4q11-q12
KCNJ11	3767	potassium inwardly-rectifying channel, subfamily J, member 11	protein-coding	11p15.1	KCNK6	9424	potassium channel, subfamily K, member 6	protein-coding	19q13.1
GPT2	84706	glutamic pyruvate transaminase (alanine aminotransferase) 2	protein-coding	16q12.1	SLC1A6	6511	solute carrier family 1 (high affinity aspartate/glutamate transporter), member 6	protein-coding	19p13.12
ALAS1	211	aminolevulinate, delta-, synthase 1	protein-coding	3p21.1	SGPL1	8879	sphingosine-1-phosphate lyase 1	protein-coding	10q21
NDUFV1	4723	NADH dehydrogenase (ubiquinone) flavoprotein 1, 51kDa	protein-coding	11q13	NDUFV3	4731	NADH dehydrogenase (ubiquinone) flavoprotein 3, 10kDa	protein-coding	21q22.3
DLD	1738	dihydrolipoamide dehydrogenase	protein-coding	7q31-q32	PDHA1	5160	pyruvate dehydrogenase (lipoamide) alpha 1	protein-coding	Xp22.1
CEACAM1	634	carcinoembryonic antigen-related cell adhesion molecule 1 (biliary glycoprotein)	protein-coding	19q13.2	SERPINC1	462	serpin peptidase inhibitor, clade C (antithrombin), member 1	protein-coding	1q25.1
AASS	10157	aminoadipate-semialdehyde synthase	protein-coding	7q31.3	EARS2	124454	glutamyl-tRNA synthetase 2, mitochondrial	protein-coding	16p12.2
HSD11B2	3291	hydroxysteroid (11-beta) dehydrogenase 2	protein-coding	16q22	NDUFS3	4722	NADH dehydrogenase (ubiquinone) Fe-S protein 3, 30kDa (NADH-coenzyme Q reductase)	protein-coding	11p11.11
GLUD1	2746	glutamate dehydrogenase 1	protein-coding	10q23.3	TSTA3	7264	tissue specific transplantation antigen P35B	protein-coding	8q24.3
NDUFB10	4716	NADH dehydrogenase (ubiquinone) 1 beta subcomplex, 10, 22kDa	protein-coding	16p13.3	NDUFS8	4728	NADH dehydrogenase (ubiquinone) Fe-S protein 8, 23kDa (NADH-coenzyme Q reductase)	protein-coding	11q13
DBH	1621	dopamine beta-hydroxylase (dopamine beta-monooxygenase)	protein-coding	9q34	DRD5	1816	dopamine receptor D5	protein-coding	4p16.1
CDO1	1036	cysteine dioxygenase type 1	protein-coding	5q23.2	NDUFS7	374291	NADH dehydrogenase (ubiquinone) Fe-S protein 7, 20kDa (NADH-coenzyme Q reductase)	protein-coding	19p13.3
ALDH5A1	7915	aldehyde dehydrogenase 5 family, member A1	protein-coding	6p22	NDUFS4	4724	NADH dehydrogenase (ubiquinone) Fe-S protein 4, 18kDa (NADH-coenzyme Q reductase)	protein-coding	5q11.1
AKR1B1	231	aldo-keto reductase family 1, member B1 (aldose reductase)	protein-coding	7q35	NDUFA12	55967	NADH dehydrogenase (ubiquinone) 1 alpha subcomplex, 12	protein-coding	12q22
APOH	350	apolipoprotein H (beta-2-glycoprotein I)	protein-coding	17q24.2	IGF1R	3480	insulin-like growth factor 1 receptor	protein-coding	15q26.3
GLUD2	2747	glutamate dehydrogenase 2	protein-coding	Xq24-q25	SLC1A3	6507	solute carrier family 1 (glial high affinity glutamate transporter), member 3	protein-coding	5p13
CAT	847	catalase	protein-coding	11p13	TAAR6	319100	trace amine associated receptor 6	protein-coding	6q23.2
AASS	10157	aminoadipate-semialdehyde synthase	protein-coding	7q31.3	GRIN3B	116444	glutamate receptor, ionotropic, N-methyl-D-aspartate 3B	protein-coding	19p13.3
ALOX5	240	arachidonate 5-lipoxygenase	protein-coding	10q11.2	SEC14L4	284904	SEC14-like 4 (S. cerevisiae)	protein-coding	22q12.2
SLC6A5	9152	solute carrier family 6 (neurotransmitter transporter, glycine), member 5	protein-coding	11p15.1	SLC6A9	6536	solute carrier family 6 (neurotransmitter transporter, glycine), member 9	protein-coding	1p33
AKR1C4	1109	aldo-keto reductase family 1, member C4	protein-coding	10p15.1	LDHC	3948	lactate dehydrogenase C	protein-coding	11p15.1
MAOB	4129	monoamine oxidase B	protein-coding	Xp11.23	TRNAA1	7154	transfer RNA alanine 1 (anticodon UGC)	tRNA	6p22.1
IMPDH2	3615	IMP (inosine 5'-monophosphate) dehydrogenase 2	protein-coding	3p21.2	PDHB	5162	pyruvate dehydrogenase (lipoamide) beta	protein-coding	3p21.1-p14.2
ACE	1636	angiotensin I converting enzyme	protein-coding	17q23.3	ACE2	59272	angiotensin I converting enzyme 2	protein-coding	Xp22
ADRA2C	152	adrenoceptor alpha 2C	protein-coding	4p16	ADRB1	153	adrenoceptor beta 1	protein-coding	10q25.3
COX7A1	1346	cytochrome c oxidase subunit VIIa polypeptide 1 (muscle)	protein-coding	19q13.1	COX7C	1350	cytochrome c oxidase subunit VIIc	protein-coding	5q14
LDHAL6A	160287	lactate dehydrogenase A-like 6A	protein-coding	11p15.1	NDUFV2	4729	NADH dehydrogenase (ubiquinone) flavoprotein 2, 24kDa	protein-coding	18p11.22
HSD17B3	3293	hydroxysteroid (17-beta) dehydrogenase 3	protein-coding	9q22	LDHAL6A	160287	lactate dehydrogenase A-like 6A	protein-coding	11p15.1
MTHFD1	4522	methylenetetrahydrofolate dehydrogenase (NADP+ dependent) 1, methenyltetrahydrofolate cyclohydrolase, formyltetrahydrofolate synthetase	protein-coding	14q24	PYCR1	5831	pyrroline-5-carboxylate reductase 1	protein-coding	17q25.3
GLUD1	2746	glutamate dehydrogenase 1	protein-coding	10q23.3	NDUFA6	4700	NADH dehydrogenase (ubiquinone) 1 alpha subcomplex, 6, 14kDa	protein-coding	22q13.2
GLS	2744	glutaminase	protein-coding	2q32-q34	GLUL	2752	glutamate-ammonia ligase	protein-coding	1q31
ABCB11	8647	ATP-binding cassette, sub-family B (MDR/TAP), member 11	protein-coding	2q24	CFTR	1080	cystic fibrosis transmembrane conductance regulator (ATP-binding cassette sub-family C, member 7)	protein-coding	7q31.2
ITPKA	3706	inositol-trisphosphate 3-kinase A	protein-coding	15q15.1	TBX22	50945	T-box 22	protein-coding	Xq21.1
GRM7	2917	glutamate receptor, metabotropic 7	protein-coding	3p26.1-p25.1	PFAS	5198	phosphoribosylformylglycinamidine synthase	protein-coding	17p13.1
DHCR7	1717	7-dehydrocholesterol reductase	protein-coding	11q13.4	NDUFA6	4700	NADH dehydrogenase (ubiquinone) 1 alpha subcomplex, 6, 14kDa	protein-coding	22q13.2
AKR1C3	8644	aldo-keto reductase family 1, member C3	protein-coding	10p15-p14	AR	367	androgen receptor	protein-coding	Xq12
GRIA1	2890	glutamate receptor, ionotropic, AMPA 1	protein-coding	5q31.1	LGSN	51557	lengsin, lens protein with glutamine synthetase domain	protein-coding	6pter-q22.33
CYP17A1	1586	cytochrome P450, family 17, subfamily A, polypeptide 1	protein-coding	10q24.3	CYP4A11	1579	cytochrome P450, family 4, subfamily A, polypeptide 11	protein-coding	1p33
LDHC	3948	lactate dehydrogenase C	protein-coding	11p15.1	NDUFA3	4696	NADH dehydrogenase (ubiquinone) 1 alpha subcomplex, 3, 9kDa	protein-coding	19q13.42
BDH1	622	3-hydroxybutyrate dehydrogenase, type 1	protein-coding	3q29	CDO1	1036	cysteine dioxygenase type 1	protein-coding	5q23.2
ADRA1A	148	adrenoceptor alpha 1A	protein-coding	8p21.2	GABRA1	2554	gamma-aminobutyric acid (GABA) A receptor, alpha 1	protein-coding	5q34
HSD17B2	3294	hydroxysteroid (17-beta) dehydrogenase 2	protein-coding	16q24.1-q24.2	PYCR2	29920	pyrroline-5-carboxylate reductase family, member 2	protein-coding	1q42.12
AKR1B1	231	aldo-keto reductase family 1, member B1 (aldose reductase)	protein-coding	7q35	NDUFB9	4715	NADH dehydrogenase (ubiquinone) 1 beta subcomplex, 9, 22kDa	protein-coding	8q13.3
NDUFC2	4718	NADH dehydrogenase (ubiquinone) 1, subcomplex unknown, 2, 14.5kDa	protein-coding	11q14.1	PDHA2	5161	pyruvate dehydrogenase (lipoamide) alpha 2	protein-coding	4q22-q23
ADSSL1	122622	adenylosuccinate synthase like 1	protein-coding	14q32.33	RHOA	387	ras homolog family member A	protein-coding	3p21.3
ADRA2A	150	adrenoceptor alpha 2A	protein-coding	10q25.2	HTR1D	3352	5-hydroxytryptamine (serotonin) receptor 1D, G protein-coupled	protein-coding	1p36.3-p34.3
BCAT1	586	branched chain amino-acid transaminase 1, cytosolic	protein-coding	12p12.1	SLC1A1	6505	solute carrier family 1 (neuronal/epithelial high affinity glutamate transporter, system Xag), member 1	protein-coding	9p24
CA1	759	carbonic anhydrase I	protein-coding	8q21.2	KCNJ11	3767	potassium inwardly-rectifying channel, subfamily J, member 11	protein-coding	11p15.1
LDHC	3948	lactate dehydrogenase C	protein-coding	11p15.1	NDUFA13	51079	NADH dehydrogenase (ubiquinone) 1 alpha subcomplex, 13	protein-coding	19p13.2
ADH1B	125	alcohol dehydrogenase 1B (class I), beta polypeptide	protein-coding	4q23	ME1	4199	malic enzyme 1, NADP(+)-dependent, cytosolic	protein-coding	6q12
GAPDHS	26330	glyceraldehyde-3-phosphate dehydrogenase, spermatogenic	protein-coding	19q13.12	NDUFA2	4695	NADH dehydrogenase (ubiquinone) 1 alpha subcomplex, 2, 8kDa	protein-coding	5q31.2
CYP4A11	1579	cytochrome P450, family 4, subfamily A, polypeptide 11	protein-coding	1p33	HSD17B3	3293	hydroxysteroid (17-beta) dehydrogenase 3	protein-coding	9q22
GLUD2	2747	glutamate dehydrogenase 2	protein-coding	Xq24-q25	NDUFA13	51079	NADH dehydrogenase (ubiquinone) 1 alpha subcomplex, 13	protein-coding	19p13.2
F10	2159	coagulation factor X	protein-coding	13q34	NQO1	1728	NAD(P)H dehydrogenase, quinone 1	protein-coding	16q22.1
CFL1	1072	cofilin 1 (non-muscle)	protein-coding	11q13	MAOB	4129	monoamine oxidase B	protein-coding	Xp11.23
ASNS	440	asparagine synthetase (glutamine-hydrolyzing)	protein-coding	7q21.3	GRIA1	2890	glutamate receptor, ionotropic, AMPA 1	protein-coding	5q31.1
LRAT	9227	lecithin retinol acyltransferase (phosphatidylcholine--retinol O-acyltransferase)	protein-coding	4q32.1	RDH14	57665	retinol dehydrogenase 14 (all-trans/9-cis/11-cis)	protein-coding	2p24.2
COX4I1	1327	cytochrome c oxidase subunit IV isoform 1	protein-coding	16q24.1	RABGGTA	5875	Rab geranylgeranyltransferase, alpha subunit	protein-coding	14q11.2
AKR1C3	8644	aldo-keto reductase family 1, member C3	protein-coding	10p15-p14	HSD17B3	3293	hydroxysteroid (17-beta) dehydrogenase 3	protein-coding	9q22
GLDC	2731	glycine dehydrogenase (decarboxylating)	protein-coding	9p22	SLC6A9	6536	solute carrier family 6 (neurotransmitter transporter, glycine), member 9	protein-coding	1p33
ARF6	382	ADP-ribosylation factor 6	protein-coding	14q21.3	PVR	5817	poliovirus receptor	protein-coding	19q13.2
ACSL1	2180	acyl-CoA synthetase long-chain family member 1	protein-coding	4q35	ACVR1B	91	activin A receptor, type IB	protein-coding	12q13
ACPP	55	acid phosphatase, prostate	protein-coding	3q22.1	CD209	30835	CD209 molecule	protein-coding	19p13
GSR	2936	glutathione reductase	protein-coding	8p21.1	ACAA1	30	acetyl-CoA acyltransferase 1	protein-coding	3p22.2
BCHE	590	butyrylcholinesterase	protein-coding	3q26.1-q26.2	CES1	1066	carboxylesterase 1	protein-coding	16q22.2
GRIK1	2897	glutamate receptor, ionotropic, kainate 1	protein-coding	21q22.11	GRIK3	2899	glutamate receptor, ionotropic, kainate 3	protein-coding	1p34.3
GPX1	2876	glutathione peroxidase 1	protein-coding	3p21.3	GSTA2	2939	glutathione S-transferase alpha 2	protein-coding	6p12.1
AKR1B1	231	aldo-keto reductase family 1, member B1 (aldose reductase)	protein-coding	7q35	NDUFB3	4709	NADH dehydrogenase (ubiquinone) 1 beta subcomplex, 3, 12kDa	protein-coding	2q31.3
HSD17B8	7923	hydroxysteroid (17-beta) dehydrogenase 8	protein-coding	6p21.3	NDUFV2	4729	NADH dehydrogenase (ubiquinone) flavoprotein 2, 24kDa	protein-coding	18p11.22
COX7C	1350	cytochrome c oxidase subunit VIIc	protein-coding	5q14	RNASE1	6035	ribonuclease, RNase A family, 1 (pancreatic)	protein-coding	14q11.2
PDE4A	5141	phosphodiesterase 4A, cAMP-specific	protein-coding	19p13.2	PLAT	5327	plasminogen activator, tissue	protein-coding	8p12
ENPEP	2028	glutamyl aminopeptidase (aminopeptidase A)	protein-coding	4q25	GRM4	2914	glutamate receptor, metabotropic 4	protein-coding	6p21.3
ALDH1B1	219	aldehyde dehydrogenase 1 family, member B1	protein-coding	9p11.1	GAPDH	2597	glyceraldehyde-3-phosphate dehydrogenase	protein-coding	12p13
ALDH1A3	220	aldehyde dehydrogenase 1 family, member A3	protein-coding	15q26.3	HPGD	3248	hydroxyprostaglandin dehydrogenase 15-(NAD)	protein-coding	4q34-q35
RAC1	5879	ras-related C3 botulinum toxin substrate 1 (rho family, small GTP binding protein Rac1)	protein-coding	7p22	TGM2	7052	transglutaminase 2 (C polypeptide, protein-glutamine-gamma-glutamyltransferase)	protein-coding	20q12
ASNS	440	asparagine synthetase (glutamine-hydrolyzing)	protein-coding	7q21.3	ASS1	445	argininosuccinate synthase 1	protein-coding	9q34.1
ACADS	35	acyl-CoA dehydrogenase, C-2 to C-3 short chain	protein-coding	12q24.31	MSMO1	6307	methylsterol monooxygenase 1	protein-coding	4q32-q34
ALDH2	217	aldehyde dehydrogenase 2 family (mitochondrial)	protein-coding	12q24.2	PDHA2	5161	pyruvate dehydrogenase (lipoamide) alpha 2	protein-coding	4q22-q23
HIBCH	26275	3-hydroxyisobutyryl-CoA hydrolase	protein-coding	2q32.2	STK17B	9262	serine/threonine kinase 17b	protein-coding	2q32.3
BCAT2	587	branched chain amino-acid transaminase 2, mitochondrial	protein-coding	19q13	GPT2	84706	glutamic pyruvate transaminase (alanine aminotransferase) 2	protein-coding	16q12.1
AADAT	51166	aminoadipate aminotransferase	protein-coding	4q33	KYNU	8942	kynureninase	protein-coding	2q22.2
CA1	759	carbonic anhydrase I	protein-coding	8q21.2	CACNA2D3	55799	calcium channel, voltage-dependent, alpha 2/delta subunit 3	protein-coding	3p21.1
HDC	3067	histidine decarboxylase	protein-coding	15q21-q22	NFS1	9054	NFS1 nitrogen fixation 1 homolog (S. cerevisiae)	protein-coding	20q11.22
NOS1	4842	nitric oxide synthase 1 (neuronal)	protein-coding	12q24.2-q24.31	ERV9-1	100616497	endogenous retrovirus group 9, member 1	unknown	11q13.2
DHRS4	10901	dehydrogenase/reductase (SDR family) member 4	protein-coding	14q11.2	RDH14	57665	retinol dehydrogenase 14 (all-trans/9-cis/11-cis)	protein-coding	2p24.2
GLUD2	2747	glutamate dehydrogenase 2	protein-coding	Xq24-q25	SLC7A11	23657	solute carrier family 7 (anionic amino acid transporter light chain, xc- system), member 11	protein-coding	4q28-q32
CFTR	1080	cystic fibrosis transmembrane conductance regulator (ATP-binding cassette sub-family C, member 7)	protein-coding	7q31.2	MAPK10	5602	mitogen-activated protein kinase 10	protein-coding	4q22.1-q23
ATP5A1	498	ATP synthase, H+ transporting, mitochondrial F1 complex, alpha subunit 1, cardiac muscle	protein-coding	18q21	ATP5B	506	ATP synthase, H+ transporting, mitochondrial F1 complex, beta polypeptide	protein-coding	12q13.13
BCHE	590	butyrylcholinesterase	protein-coding	3q26.1-q26.2	CTLA4	1493	cytotoxic T-lymphocyte-associated protein 4	protein-coding	2q33
GCLC	2729	glutamate-cysteine ligase, catalytic subunit	protein-coding	6p12	PSAT1	29968	phosphoserine aminotransferase 1	protein-coding	9q21.2
PMS2	5395	PMS2 postmeiotic segregation increased 2 (S. cerevisiae)	protein-coding	7p22.2	PTK2	5747	protein tyrosine kinase 2	protein-coding	8q24.3
ALDH1A2	8854	aldehyde dehydrogenase 1 family, member A2	protein-coding	15q21.3	BDH1	622	3-hydroxybutyrate dehydrogenase, type 1	protein-coding	3q29
GSK3B	2932	glycogen synthase kinase 3 beta	protein-coding	3q13.3	KIF5B	3799	kinesin family member 5B	protein-coding	10p11.22
ALDH5A1	7915	aldehyde dehydrogenase 5 family, member A1	protein-coding	6p22	NDUFA8	4702	NADH dehydrogenase (ubiquinone) 1 alpha subcomplex, 8, 19kDa	protein-coding	9q33.2
GLUD2	2747	glutamate dehydrogenase 2	protein-coding	Xq24-q25	LDHB	3945	lactate dehydrogenase B	protein-coding	12p12.2-p12.1
ALDH7A1	501	aldehyde dehydrogenase 7 family, member A1	protein-coding	5q31	NDUFB9	4715	NADH dehydrogenase (ubiquinone) 1 beta subcomplex, 9, 22kDa	protein-coding	8q13.3
ALDH1A1	216	aldehyde dehydrogenase 1 family, member A1	protein-coding	9q21.13	AMT	275	aminomethyltransferase	protein-coding	3p21.2-p21.1
ABCA1	19	ATP-binding cassette, sub-family A (ABC1), member 1	protein-coding	9q31.1	AMHR2	269	anti-Mullerian hormone receptor, type II	protein-coding	12q13
TST	7263	thiosulfate sulfurtransferase (rhodanese)	protein-coding	22q13.1	PTPN6	5777	protein tyrosine phosphatase, non-receptor type 6	protein-coding	12p13
HMGCR	3156	3-hydroxy-3-methylglutaryl-CoA reductase	protein-coding	5q13.3-q14	POR	5447	P450 (cytochrome) oxidoreductase	protein-coding	7q11.2
LGSN	51557	lengsin, lens protein with glutamine synthetase domain	protein-coding	6pter-q22.33	SLC25A18	83733	solute carrier family 25 (glutamate carrier), member 18	protein-coding	22q11.2
GLO1	2739	glyoxalase I	protein-coding	6p21.3-p21.1	GSTZ1	2954	glutathione S-transferase zeta 1	protein-coding	14q24.3
GRIN3A	116443	glutamate receptor, ionotropic, N-methyl-D-aspartate 3A	protein-coding	9q31.1	KCNJ6	3763	potassium inwardly-rectifying channel, subfamily J, member 6	protein-coding	21q22.1
PPIA	5478	peptidylprolyl isomerase A (cyclophilin A)	protein-coding	7p13	PPIC	5480	peptidylprolyl isomerase C (cyclophilin C)	protein-coding	5q23.2
HSD17B2	3294	hydroxysteroid (17-beta) dehydrogenase 2	protein-coding	16q24.1-q24.2	NDUFA1	4694	NADH dehydrogenase (ubiquinone) 1 alpha subcomplex, 1, 7.5kDa	protein-coding	Xq24
SUCLA2	8803	succinate-CoA ligase, ADP-forming, beta subunit	protein-coding	13q12.2-q13.3	TMLHE	55217	trimethyllysine hydroxylase, epsilon	protein-coding	Xq28
CD2	914	CD2 molecule	protein-coding	1p13.1	IL12B	3593	interleukin 12B (natural killer cell stimulatory factor 2, cytotoxic lymphocyte maturation factor 2, p40)	protein-coding	5q31.1-q33.1
NDUFA2	4695	NADH dehydrogenase (ubiquinone) 1 alpha subcomplex, 2, 8kDa	protein-coding	5q31.2	SORD	6652	sorbitol dehydrogenase	protein-coding	15q15.3
HADHA	3030	hydroxyacyl-CoA dehydrogenase/3-ketoacyl-CoA thiolase/enoyl-CoA hydratase (trifunctional protein), alpha subunit	protein-coding	2p23	PHGDH	26227	phosphoglycerate dehydrogenase	protein-coding	1p12
GAD2	2572	glutamate decarboxylase 2 (pancreatic islets and brain, 65kDa)	protein-coding	10p11.23	GRIN3A	116443	glutamate receptor, ionotropic, N-methyl-D-aspartate 3A	protein-coding	9q31.1
NAE1	8883	NEDD8 activating enzyme E1 subunit 1	protein-coding	16q22	PRKAA1	5562	protein kinase, AMP-activated, alpha 1 catalytic subunit	protein-coding	5p12
ADH1A	124	alcohol dehydrogenase 1A (class I), alpha polypeptide	protein-coding	4q23	NDUFA9	4704	NADH dehydrogenase (ubiquinone) 1 alpha subcomplex, 9, 39kDa	protein-coding	12p13.3
ACADS	35	acyl-CoA dehydrogenase, C-2 to C-3 short chain	protein-coding	12q24.31	NDUFS8	4728	NADH dehydrogenase (ubiquinone) Fe-S protein 8, 23kDa (NADH-coenzyme Q reductase)	protein-coding	11q13
ALOX5	240	arachidonate 5-lipoxygenase	protein-coding	10q11.2	CYP2C8	1558	cytochrome P450, family 2, subfamily C, polypeptide 8	protein-coding	10q23.33
ALDH1A2	8854	aldehyde dehydrogenase 1 family, member A2	protein-coding	15q21.3	PDHB	5162	pyruvate dehydrogenase (lipoamide) beta	protein-coding	3p21.1-p14.2
ADSS	159	adenylosuccinate synthase	protein-coding	1q44	TGM3	7053	transglutaminase 3 (E polypeptide, protein-glutamine-gamma-glutamyltransferase)	protein-coding	20q11.2
MYH14	79784	myosin, heavy chain 14, non-muscle	protein-coding	19q13.33	RBKS	64080	ribokinase	protein-coding	2p23.3
CCBL1	883	cysteine conjugate-beta lyase, cytoplasmic	protein-coding	9q34.11	GOT2	2806	glutamic-oxaloacetic transaminase 2, mitochondrial	protein-coding	16q21
ADC	113451	arginine decarboxylase	protein-coding	1p35.1	PDXP	57026	pyridoxal (pyridoxine, vitamin B6) phosphatase	protein-coding	22q12.3
ABCC9	10060	ATP-binding cassette, sub-family C (CFTR/MRP), member 9	protein-coding	12p12.1	CDK15	65061	cyclin-dependent kinase 15	protein-coding	2q33.2
ABL1	25	c-abl oncogene 1, non-receptor tyrosine kinase	protein-coding	9q34.1	YES1	7525	v-yes-1 Yamaguchi sarcoma viral oncogene homolog 1	protein-coding	18p11.31-p11.21
GRIK3	2899	glutamate receptor, ionotropic, kainate 3	protein-coding	1p34.3	SLC7A11	23657	solute carrier family 7 (anionic amino acid transporter light chain, xc- system), member 11	protein-coding	4q28-q32
NDUFB6	4712	NADH dehydrogenase (ubiquinone) 1 beta subcomplex, 6, 17kDa	protein-coding	9p21.1	PYCR2	29920	pyrroline-5-carboxylate reductase family, member 2	protein-coding	1q42.12
ALDH6A1	4329	aldehyde dehydrogenase 6 family, member A1	protein-coding	14q24.3	NDUFS1	4719	NADH dehydrogenase (ubiquinone) Fe-S protein 1, 75kDa (NADH-coenzyme Q reductase)	protein-coding	2q33-q34
GRIK2	2898	glutamate receptor, ionotropic, kainate 2	protein-coding	6q16.3	PSAT1	29968	phosphoserine aminotransferase 1	protein-coding	9q21.2
HMOX2	3163	heme oxygenase (decycling) 2	protein-coding	16p13.3	TAAR6	319100	trace amine associated receptor 6	protein-coding	6q23.2
AASS	10157	aminoadipate-semialdehyde synthase	protein-coding	7q31.3	IDH3A	3419	isocitrate dehydrogenase 3 (NAD+) alpha	protein-coding	15q25.1-q25.2
GALE	2582	UDP-galactose-4-epimerase	protein-coding	1p36-p35	HSD17B1	3292	hydroxysteroid (17-beta) dehydrogenase 1	protein-coding	17q11-q21
ERBB2	2064	v-erb-b2 erythroblastic leukemia viral oncogene homolog 2, neuro/glioblastoma derived oncogene homolog (avian)	protein-coding	17q12	FCGR3A	2214	Fc fragment of IgG, low affinity IIIa, receptor (CD16a)	protein-coding	1q23
HSD11B2	3291	hydroxysteroid (11-beta) dehydrogenase 2	protein-coding	16q22	NDUFB10	4716	NADH dehydrogenase (ubiquinone) 1 beta subcomplex, 10, 22kDa	protein-coding	16p13.3
CFTR	1080	cystic fibrosis transmembrane conductance regulator (ATP-binding cassette sub-family C, member 7)	protein-coding	7q31.2	HSP90AA1	3320	heat shock protein 90kDa alpha (cytosolic), class A member 1	protein-coding	14q32.33
CHRM5	1133	cholinergic receptor, muscarinic 5	protein-coding	15q26	HTR1E	3354	5-hydroxytryptamine (serotonin) receptor 1E, G protein-coupled	protein-coding	6q14-q15
GMPS	8833	guanine monphosphate synthase	protein-coding	3q24	SLC1A2	6506	solute carrier family 1 (glial high affinity glutamate transporter), member 2	protein-coding	11p13-p12
BCAT1	586	branched chain amino-acid transaminase 1, cytosolic	protein-coding	12p12.1	CBS	875	cystathionine-beta-synthase	protein-coding	21q22.3
AMT	275	aminomethyltransferase	protein-coding	3p21.2-p21.1	HMOX2	3163	heme oxygenase (decycling) 2	protein-coding	16p13.3
ALDH3B2	222	aldehyde dehydrogenase 3 family, member B2	protein-coding	11q13	HSD17B8	7923	hydroxysteroid (17-beta) dehydrogenase 8	protein-coding	6p21.3
ASNA1	439	arsA arsenite transporter, ATP-binding, homolog 1 (bacterial)	protein-coding	19q13.3	MAT1A	4143	methionine adenosyltransferase I, alpha	protein-coding	10q22
APOH	350	apolipoprotein H (beta-2-glycoprotein I)	protein-coding	17q24.2	DPP4	1803	dipeptidyl-peptidase 4	protein-coding	2q24.3
HSD3B2	3284	hydroxy-delta-5-steroid dehydrogenase, 3 beta- and steroid delta-isomerase 2	protein-coding	1p13.1	NDUFA9	4704	NADH dehydrogenase (ubiquinone) 1 alpha subcomplex, 9, 39kDa	protein-coding	12p13.3
SPR	6697	sepiapterin reductase (7,8-dihydrobiopterin:NADP+ oxidoreductase)	protein-coding	2p14-p12	ERV9-1	100616497	endogenous retrovirus group 9, member 1	unknown	11q13.2
GRIA4	2893	glutamate receptor, ionotropic, AMPA 4	protein-coding	11q22	SLC25A18	83733	solute carrier family 25 (glutamate carrier), member 18	protein-coding	22q11.2
FGA	2243	fibrinogen alpha chain	protein-coding	4q28	SIGLEC7	27036	sialic acid binding Ig-like lectin 7	protein-coding	19q13.3
DAO	1610	D-amino-acid oxidase	protein-coding	12q24	TPR	7175	translocated promoter region, nuclear basket protein	protein-coding	1q25
MDH2	4191	malate dehydrogenase 2, NAD (mitochondrial)	protein-coding	7cen-q22	NDUFA10	4705	NADH dehydrogenase (ubiquinone) 1 alpha subcomplex, 10, 42kDa	protein-coding	2q37.3
KCNC4	3749	potassium voltage-gated channel, Shaw-related subfamily, member 4	protein-coding	1p21	PYGL	5836	phosphorylase, glycogen, liver	protein-coding	14q21-q22
ADH1A	124	alcohol dehydrogenase 1A (class I), alpha polypeptide	protein-coding	4q23	NDUFB10	4716	NADH dehydrogenase (ubiquinone) 1 beta subcomplex, 10, 22kDa	protein-coding	16p13.3
GSK3B	2932	glycogen synthase kinase 3 beta	protein-coding	3q13.3	MURC	347273	muscle-related coiled-coil protein	protein-coding	9q31.1
NDUFA1	4694	NADH dehydrogenase (ubiquinone) 1 alpha subcomplex, 1, 7.5kDa	protein-coding	Xq24	NDUFA6	4700	NADH dehydrogenase (ubiquinone) 1 alpha subcomplex, 6, 14kDa	protein-coding	22q13.2
ACAD8	27034	acyl-CoA dehydrogenase family, member 8	protein-coding	11q25	GCDH	2639	glutaryl-CoA dehydrogenase	protein-coding	19p13.2
ATP2C1	27032	ATPase, Ca++ transporting, type 2C, member 1	protein-coding	3q22.1	GRIN3B	116444	glutamate receptor, ionotropic, N-methyl-D-aspartate 3B	protein-coding	19p13.3
SLC13A1	6561	solute carrier family 13 (sodium/sulfate symporters), member 1	protein-coding	7q31.32	SLC13A2	9058	solute carrier family 13 (sodium-dependent dicarboxylate transporter), member 2	protein-coding	17p13.2
NDUFA8	4702	NADH dehydrogenase (ubiquinone) 1 alpha subcomplex, 8, 19kDa	protein-coding	9q33.2	TYR	7299	tyrosinase	protein-coding	11q14-q21
BLVRA	644	biliverdin reductase A	protein-coding	7p13	ME2	4200	malic enzyme 2, NAD(+)-dependent, mitochondrial	protein-coding	18q21
GLRX2	51022	glutaredoxin 2	protein-coding	1q31.2	GPX8	493869	glutathione peroxidase 8 (putative)	protein-coding	5q11.2
HADH	3033	hydroxyacyl-CoA dehydrogenase	protein-coding	4q22-q26	NDUFS8	4728	NADH dehydrogenase (ubiquinone) Fe-S protein 8, 23kDa (NADH-coenzyme Q reductase)	protein-coding	11q13
RPL23	9349	ribosomal protein L23	protein-coding	17q	PDP1	54704	pyruvate dehyrogenase phosphatase catalytic subunit 1	protein-coding	8q22.1
ACOX1	51	acyl-CoA oxidase 1, palmitoyl	protein-coding	17q25.1	DLD	1738	dihydrolipoamide dehydrogenase	protein-coding	7q31-q32
CA14	23632	carbonic anhydrase XIV	protein-coding	1q21	SCN3B	55800	sodium channel, voltage-gated, type III, beta subunit	protein-coding	11q23.3
F3	2152	coagulation factor III (thromboplastin, tissue factor)	protein-coding	1p22-p21	TFPI	7035	tissue factor pathway inhibitor (lipoprotein-associated coagulation inhibitor)	protein-coding	2q32
ASPH	444	aspartate beta-hydroxylase	protein-coding	8q12.1	SLC25A10	1468	solute carrier family 25 (mitochondrial carrier; dicarboxylate transporter), member 10	protein-coding	17q25.3
CFB	629	complement factor B	protein-coding	6p21.3	PMAIP1	5366	phorbol-12-myristate-13-acetate-induced protein 1	protein-coding	18q21.32
ASNS	440	asparagine synthetase (glutamine-hydrolyzing)	protein-coding	7q21.3	SLC7A11	23657	solute carrier family 7 (anionic amino acid transporter light chain, xc- system), member 11	protein-coding	4q28-q32
CYB5A	1528	cytochrome b5 type A (microsomal)	protein-coding	18q23	NOS1	4842	nitric oxide synthase 1 (neuronal)	protein-coding	12q24.2-q24.31
CTH	1491	cystathionase (cystathionine gamma-lyase)	protein-coding	1p31.1	DDC	1644	dopa decarboxylase (aromatic L-amino acid decarboxylase)	protein-coding	7p12.2
CACNA1B	774	calcium channel, voltage-dependent, N type, alpha 1B subunit	protein-coding	9q34	CACNB2	783	calcium channel, voltage-dependent, beta 2 subunit	protein-coding	10p12
GP1BA	2811	glycoprotein Ib (platelet), alpha polypeptide	protein-coding	17pter-p12	MAN1B1	11253	mannosidase, alpha, class 1B, member 1	protein-coding	9q34
HMOX2	3163	heme oxygenase (decycling) 2	protein-coding	16p13.3	TYR	7299	tyrosinase	protein-coding	11q14-q21
DBH	1621	dopamine beta-hydroxylase (dopamine beta-monooxygenase)	protein-coding	9q34	LEPREL1	55214	leprecan-like 1	protein-coding	3q28
CEACAM1	634	carcinoembryonic antigen-related cell adhesion molecule 1 (biliary glycoprotein)	protein-coding	19q13.2	NOS1	4842	nitric oxide synthase 1 (neuronal)	protein-coding	12q24.2-q24.31
ADORA2B	136	adenosine A2b receptor	protein-coding	17p12	PDE4A	5141	phosphodiesterase 4A, cAMP-specific	protein-coding	19p13.2
ACAT2	39	acetyl-CoA acetyltransferase 2	protein-coding	6q25.3	GSTA1	2938	glutathione S-transferase alpha 1	protein-coding	6p12.1
ATP2A1	487	ATPase, Ca++ transporting, cardiac muscle, fast twitch 1	protein-coding	16p12.1	HSPA8	3312	heat shock 70kDa protein 8	protein-coding	11q24.1
C1QA	712	complement component 1, q subcomponent, A chain	protein-coding	1p36.12	C1R	715	complement component 1, r subcomponent	protein-coding	12p13
GSTM1	2944	glutathione S-transferase mu 1	protein-coding	1p13.3	LTC4S	4056	leukotriene C4 synthase	protein-coding	5q35
GALK1	2584	galactokinase 1	protein-coding	17q24	IGF1R	3480	insulin-like growth factor 1 receptor	protein-coding	15q26.3
SHMT2	6472	serine hydroxymethyltransferase 2 (mitochondrial)	protein-coding	12q12-q14	SPTLC2	9517	serine palmitoyltransferase, long chain base subunit 2	protein-coding	14q24.3
ALDH1A2	8854	aldehyde dehydrogenase 1 family, member A2	protein-coding	15q21.3	NDUFA4	4697	NADH dehydrogenase (ubiquinone) 1 alpha subcomplex, 4, 9kDa	protein-coding	7p21.3
BDH1	622	3-hydroxybutyrate dehydrogenase, type 1	protein-coding	3q29	GLUD2	2747	glutamate dehydrogenase 2	protein-coding	Xq24-q25
ADH1C	126	alcohol dehydrogenase 1C (class I), gamma polypeptide	protein-coding	4q23	NDUFV2	4729	NADH dehydrogenase (ubiquinone) flavoprotein 2, 24kDa	protein-coding	18p11.22
GLRA3	8001	glycine receptor, alpha 3	protein-coding	4q34.1	SLC32A1	140679	solute carrier family 32 (GABA vesicular transporter), member 1	protein-coding	20q11.23
ADH1A	124	alcohol dehydrogenase 1A (class I), alpha polypeptide	protein-coding	4q23	NSDHL	50814	NAD(P) dependent steroid dehydrogenase-like	protein-coding	Xq28
AASS	10157	aminoadipate-semialdehyde synthase	protein-coding	7q31.3	ADH1A	124	alcohol dehydrogenase 1A (class I), alpha polypeptide	protein-coding	4q23
ADRA1D	146	adrenoceptor alpha 1D	protein-coding	20p13	OPRD1	4985	opioid receptor, delta 1	protein-coding	1p36.1-p34.3
HRH1	3269	histamine receptor H1	protein-coding	3p25	SLC6A3	6531	solute carrier family 6 (neurotransmitter transporter, dopamine), member 3	protein-coding	5p15.3
DHODH	1723	dihydroorotate dehydrogenase (quinone)	protein-coding	16q22	PTK2B	2185	protein tyrosine kinase 2 beta	protein-coding	8p21.1
EGLN1	54583	egl nine homolog 1 (C. elegans)	protein-coding	1q42.1	P4HA1	5033	prolyl 4-hydroxylase, alpha polypeptide I	protein-coding	10q21.3-q23.1
ENPEP	2028	glutamyl aminopeptidase (aminopeptidase A)	protein-coding	4q25	PSAT1	29968	phosphoserine aminotransferase 1	protein-coding	9q21.2
DHFR	1719	dihydrofolate reductase	protein-coding	5q11.2-q13.2	IDH3A	3419	isocitrate dehydrogenase 3 (NAD+) alpha	protein-coding	15q25.1-q25.2
DHFR	1719	dihydrofolate reductase	protein-coding	5q11.2-q13.2	PDHB	5162	pyruvate dehydrogenase (lipoamide) beta	protein-coding	3p21.1-p14.2
ADRA2A	150	adrenoceptor alpha 2A	protein-coding	10q25.2	BCHE	590	butyrylcholinesterase	protein-coding	3q26.1-q26.2
HTR2A	3356	5-hydroxytryptamine (serotonin) receptor 2A, G protein-coupled	protein-coding	13q14-q21	SIGMAR1	10280	sigma non-opioid intracellular receptor 1	protein-coding	9p13.3
ALDH1A3	220	aldehyde dehydrogenase 1 family, member A3	protein-coding	15q26.3	RDH11	51109	retinol dehydrogenase 11 (all-trans/9-cis/11-cis)	protein-coding	14q24.1
HSD17B4	3295	hydroxysteroid (17-beta) dehydrogenase 4	protein-coding	5q21	ME1	4199	malic enzyme 1, NADP(+)-dependent, cytosolic	protein-coding	6q12
AASS	10157	aminoadipate-semialdehyde synthase	protein-coding	7q31.3	NQO2	4835	NAD(P)H dehydrogenase, quinone 2	protein-coding	6p25.2
DLD	1738	dihydrolipoamide dehydrogenase	protein-coding	7q31-q32	XYLB	9942	xylulokinase homolog (H. influenzae)	protein-coding	3p22-p21.3
ASNA1	439	arsA arsenite transporter, ATP-binding, homolog 1 (bacterial)	protein-coding	19q13.3	MYH14	79784	myosin, heavy chain 14, non-muscle	protein-coding	19q13.33
KIT	3815	v-kit Hardy-Zuckerman 4 feline sarcoma viral oncogene homolog	protein-coding	4q11-q12	PDGFRA	5156	platelet-derived growth factor receptor, alpha polypeptide	protein-coding	4q12
CYC1	1537	cytochrome c-1	protein-coding	8q24.3	SDHD	6392	succinate dehydrogenase complex, subunit D, integral membrane protein	protein-coding	11q23
DHCR7	1717	7-dehydrocholesterol reductase	protein-coding	11q13.4	NDUFS6	4726	NADH dehydrogenase (ubiquinone) Fe-S protein 6, 13kDa (NADH-coenzyme Q reductase)	protein-coding	5p15.33
GLDC	2731	glycine dehydrogenase (decarboxylating)	protein-coding	9p22	SRR	63826	serine racemase	protein-coding	17p13
AKR1B1	231	aldo-keto reductase family 1, member B1 (aldose reductase)	protein-coding	7q35	HS3ST3A1	9955	heparan sulfate (glucosamine) 3-O-sulfotransferase 3A1	protein-coding	17p12
FCGR1A	2209	Fc fragment of IgG, high affinity Ia, receptor (CD64)	protein-coding	1q21.2-q21.3	TNFRSF1B	7133	tumor necrosis factor receptor superfamily, member 1B	protein-coding	1p36.22
ADRA2B	151	adrenoceptor alpha 2B	protein-coding	2q11.1	CHRM4	1132	cholinergic receptor, muscarinic 4	protein-coding	11p12-p11.2
AASS	10157	aminoadipate-semialdehyde synthase	protein-coding	7q31.3	ALDH6A1	4329	aldehyde dehydrogenase 6 family, member A1	protein-coding	14q24.3
HSD3B1	3283	hydroxy-delta-5-steroid dehydrogenase, 3 beta- and steroid delta-isomerase 1	protein-coding	1p13.1	IMPDH1	3614	IMP (inosine 5'-monophosphate) dehydrogenase 1	protein-coding	7q31.3-q32
ADH1A	124	alcohol dehydrogenase 1A (class I), alpha polypeptide	protein-coding	4q23	NDUFS8	4728	NADH dehydrogenase (ubiquinone) Fe-S protein 8, 23kDa (NADH-coenzyme Q reductase)	protein-coding	11q13
APOH	350	apolipoprotein H (beta-2-glycoprotein I)	protein-coding	17q24.2	ERVW-1	30816	endogenous retrovirus group W, member 1	protein-coding	7q21.2
CACNA1B	774	calcium channel, voltage-dependent, N type, alpha 1B subunit	protein-coding	9q34	CACNA1G	8913	calcium channel, voltage-dependent, T type, alpha 1G subunit	protein-coding	17q22
HNF4A	3172	hepatocyte nuclear factor 4, alpha	protein-coding	20q13.12	TLR4	7099	toll-like receptor 4	protein-coding	9q33.1
ADH7	131	alcohol dehydrogenase 7 (class IV), mu or sigma polypeptide	protein-coding	4q23-q24	PDHA1	5160	pyruvate dehydrogenase (lipoamide) alpha 1	protein-coding	Xp22.1
ALDH1B1	219	aldehyde dehydrogenase 1 family, member B1	protein-coding	9p11.1	NDUFS5	4725	NADH dehydrogenase (ubiquinone) Fe-S protein 5, 15kDa (NADH-coenzyme Q reductase)	protein-coding	1p34.2-p33
CALY	50632	calcyon neuron-specific vesicular protein	protein-coding	10q26.3	HTR2A	3356	5-hydroxytryptamine (serotonin) receptor 2A, G protein-coupled	protein-coding	13q14-q21
EEF2	1938	eukaryotic translation elongation factor 2	protein-coding	19p13.3	GMDS	2762	GDP-mannose 4,6-dehydratase	protein-coding	6p25
ALDH3A2	224	aldehyde dehydrogenase 3 family, member A2	protein-coding	17p11.2	HMOX2	3163	heme oxygenase (decycling) 2	protein-coding	16p13.3
GABRD	2563	gamma-aminobutyric acid (GABA) A receptor, delta	protein-coding	1p36.3	GABRG1	2565	gamma-aminobutyric acid (GABA) A receptor, gamma 1	protein-coding	4p12
ADRB3	155	adrenoceptor beta 3	protein-coding	8p12	TNF	7124	tumor necrosis factor	protein-coding	6p21.3
AHCY	191	adenosylhomocysteinase	protein-coding	20q11.22	SIRT5	23408	sirtuin 5	protein-coding	6p23
ATP5D	513	ATP synthase, H+ transporting, mitochondrial F1 complex, delta subunit	protein-coding	19p13.3	GRIN3B	116444	glutamate receptor, ionotropic, N-methyl-D-aspartate 3B	protein-coding	19p13.3
CES1	1066	carboxylesterase 1	protein-coding	16q22.2	CES1P1	51716	carboxylesterase 1 pseudogene 1	pseudo	16q12.2
AMD1	262	adenosylmethionine decarboxylase 1	protein-coding	6q21	VEGFA	7422	vascular endothelial growth factor A	protein-coding	6p12
COX6A2	1339	cytochrome c oxidase subunit VIa polypeptide 2	protein-coding	16p11.12	COX6C	1345	cytochrome c oxidase subunit VIc	protein-coding	8q22.2
AR	367	androgen receptor	protein-coding	Xq12	CCL2	6347	chemokine (C-C motif) ligand 2	protein-coding	17q11.2-q12
NDUFA7	4701	NADH dehydrogenase (ubiquinone) 1 alpha subcomplex, 7, 14.5kDa	protein-coding	19p13.2	PDHB	5162	pyruvate dehydrogenase (lipoamide) beta	protein-coding	3p21.1-p14.2
NDUFA3	4696	NADH dehydrogenase (ubiquinone) 1 alpha subcomplex, 3, 9kDa	protein-coding	19q13.42	NDUFB3	4709	NADH dehydrogenase (ubiquinone) 1 beta subcomplex, 3, 12kDa	protein-coding	2q31.3
ASRGL1	80150	asparaginase like 1	protein-coding	11q12.3	NARS	4677	asparaginyl-tRNA synthetase	protein-coding	18q21.31
HSD17B7	51478	hydroxysteroid (17-beta) dehydrogenase 7	protein-coding	1q23	NDUFA1	4694	NADH dehydrogenase (ubiquinone) 1 alpha subcomplex, 1, 7.5kDa	protein-coding	Xq24
NOS1	4842	nitric oxide synthase 1 (neuronal)	protein-coding	12q24.2-q24.31	TAAR6	319100	trace amine associated receptor 6	protein-coding	6q23.2
ADRA2B	151	adrenoceptor alpha 2B	protein-coding	2q11.1	MAOA	4128	monoamine oxidase A	protein-coding	Xp11.3
F7	2155	coagulation factor VII (serum prothrombin conversion accelerator)	protein-coding	13q34	PROS1	5627	protein S (alpha)	protein-coding	3q11.2
MMP11	4320	matrix metallopeptidase 11 (stromelysin 3)	protein-coding	22q11.23	MMP14	4323	matrix metallopeptidase 14 (membrane-inserted)	protein-coding	14q11-q12
ADC	113451	arginine decarboxylase	protein-coding	1p35.1	OAT	4942	ornithine aminotransferase	protein-coding	10q26
ATP1A1	476	ATPase, Na+/K+ transporting, alpha 1 polypeptide	protein-coding	1p21	CA2	760	carbonic anhydrase II	protein-coding	8q22
HMOX2	3163	heme oxygenase (decycling) 2	protein-coding	16p13.3	NDUFA4	4697	NADH dehydrogenase (ubiquinone) 1 alpha subcomplex, 4, 9kDa	protein-coding	7p21.3
H6PD	9563	hexose-6-phosphate dehydrogenase (glucose 1-dehydrogenase)	protein-coding	1p36	PHGDH	26227	phosphoglycerate dehydrogenase	protein-coding	1p12
MTHFD1	4522	methylenetetrahydrofolate dehydrogenase (NADP+ dependent) 1, methenyltetrahydrofolate cyclohydrolase, formyltetrahydrofolate synthetase	protein-coding	14q24	NDUFB8	4714	NADH dehydrogenase (ubiquinone) 1 beta subcomplex, 8, 19kDa	protein-coding	10q24.31
LEPREL1	55214	leprecan-like 1	protein-coding	3q28	OGFOD1	55239	2-oxoglutarate and iron-dependent oxygenase domain containing 1	protein-coding	16q12.2
GLUD1	2746	glutamate dehydrogenase 1	protein-coding	10q23.3	NDUFV1	4723	NADH dehydrogenase (ubiquinone) flavoprotein 1, 51kDa	protein-coding	11q13
ADRA1A	148	adrenoceptor alpha 1A	protein-coding	8p21.2	DRD5	1816	dopamine receptor D5	protein-coding	4p16.1
PHYKPL	85007	5-phosphohydroxy-L-lysine phospho-lyase	protein-coding	5q35.3	SLC7A8	23428	solute carrier family 7 (amino acid transporter light chain, L system), member 8	protein-coding	14q11.2
ANG	283	angiogenin, ribonuclease, RNase A family, 5	protein-coding	14q11.1-q11.2	BHMT	635	betaine--homocysteine S-methyltransferase	protein-coding	5q14.1
CGA	1081	glycoprotein hormones, alpha polypeptide	protein-coding	6q12-q21	LCN2	3934	lipocalin 2	protein-coding	9q34
NDUFS7	374291	NADH dehydrogenase (ubiquinone) Fe-S protein 7, 20kDa (NADH-coenzyme Q reductase)	protein-coding	19p13.3	PYCR1	5831	pyrroline-5-carboxylate reductase 1	protein-coding	17q25.3
CYB5A	1528	cytochrome b5 type A (microsomal)	protein-coding	18q23	NGB	58157	neuroglobin	protein-coding	14q24.3
AGXT	189	alanine-glyoxylate aminotransferase	protein-coding	2q37.3	SPTLC1	10558	serine palmitoyltransferase, long chain base subunit 1	protein-coding	9q22.2
ABCG1	9619	ATP-binding cassette, sub-family G (WHITE), member 1	protein-coding	21q22.3	NAE1	8883	NEDD8 activating enzyme E1 subunit 1	protein-coding	16q22
CKM	1158	creatine kinase, muscle	protein-coding	19q13.32	HMGCR	3156	3-hydroxy-3-methylglutaryl-CoA reductase	protein-coding	5q13.3-q14
DRD2	1813	dopamine receptor D2	protein-coding	11q23	GRIA2	2891	glutamate receptor, ionotropic, AMPA 2	protein-coding	4q32.1
IARS	3376	isoleucyl-tRNA synthetase	protein-coding	9q21	IARS2	55699	isoleucyl-tRNA synthetase 2, mitochondrial	protein-coding	1q41
CACNA1C	775	calcium channel, voltage-dependent, L type, alpha 1C subunit	protein-coding	12p13.3	CHRM5	1133	cholinergic receptor, muscarinic 5	protein-coding	15q26
NDUFB1	4707	NADH dehydrogenase (ubiquinone) 1 beta subcomplex, 1, 7kDa	protein-coding	14q32.12	NQO2	4835	NAD(P)H dehydrogenase, quinone 2	protein-coding	6p25.2
DRD1	1812	dopamine receptor D1	protein-coding	5q35.1	GABRA1	2554	gamma-aminobutyric acid (GABA) A receptor, alpha 1	protein-coding	5q34
CSF2RB	1439	colony stimulating factor 2 receptor, beta, low-affinity (granulocyte-macrophage)	protein-coding	22q13.1	CTLA4	1493	cytotoxic T-lymphocyte-associated protein 4	protein-coding	2q33
PROSC	11212	proline synthetase co-transcribed homolog (bacterial)	protein-coding	8p11.2	SHMT2	6472	serine hydroxymethyltransferase 2 (mitochondrial)	protein-coding	12q12-q14
GSR	2936	glutathione reductase	protein-coding	8p21.1	HMGCR	3156	3-hydroxy-3-methylglutaryl-CoA reductase	protein-coding	5q13.3-q14
AASS	10157	aminoadipate-semialdehyde synthase	protein-coding	7q31.3	HMOX1	3162	heme oxygenase (decycling) 1	protein-coding	22q13.1
GPX1	2876	glutathione peroxidase 1	protein-coding	3p21.3	GSTM3	2947	glutathione S-transferase mu 3 (brain)	protein-coding	1p13.3
DGKG	1608	diacylglycerol kinase, gamma 90kDa	protein-coding	3q27.2-q27.3	SCARB1	949	scavenger receptor class B, member 1	protein-coding	12q24.31
CYP17A1	1586	cytochrome P450, family 17, subfamily A, polypeptide 1	protein-coding	10q24.3	NDUFV3	4731	NADH dehydrogenase (ubiquinone) flavoprotein 3, 10kDa	protein-coding	21q22.3
PRSS1	5644	protease, serine, 1 (trypsin 1)	protein-coding	7q34	PMAIP1	5366	phorbol-12-myristate-13-acetate-induced protein 1	protein-coding	18q21.32
HSD17B1	3292	hydroxysteroid (17-beta) dehydrogenase 1	protein-coding	17q11-q21	IDH3B	3420	isocitrate dehydrogenase 3 (NAD+) beta	protein-coding	20p13
DHFR	1719	dihydrofolate reductase	protein-coding	5q11.2-q13.2	PHGDH	26227	phosphoglycerate dehydrogenase	protein-coding	1p12
NDUFB10	4716	NADH dehydrogenase (ubiquinone) 1 beta subcomplex, 10, 22kDa	protein-coding	16p13.3	TSTA3	7264	tissue specific transplantation antigen P35B	protein-coding	8q24.3
SERPINB5	5268	serpin peptidase inhibitor, clade B (ovalbumin), member 5	protein-coding	18q21.33	TYMS	7298	thymidylate synthetase	protein-coding	18p11.32
GLUD1	2746	glutamate dehydrogenase 1	protein-coding	10q23.3	NDUFA2	4695	NADH dehydrogenase (ubiquinone) 1 alpha subcomplex, 2, 8kDa	protein-coding	5q31.2
MAPKAPK2	9261	mitogen-activated protein kinase-activated protein kinase 2	protein-coding	1q32	PIM1	5292	pim-1 oncogene	protein-coding	6p21.2
GAPDH	2597	glyceraldehyde-3-phosphate dehydrogenase	protein-coding	12p13	NSDHL	50814	NAD(P) dependent steroid dehydrogenase-like	protein-coding	Xq28
IL12B	3593	interleukin 12B (natural killer cell stimulatory factor 2, cytotoxic lymphocyte maturation factor 2, p40)	protein-coding	5q31.1-q33.1	SIGLEC7	27036	sialic acid binding Ig-like lectin 7	protein-coding	19q13.3
LCK	3932	lymphocyte-specific protein tyrosine kinase	protein-coding	1p34.3	TOP2B	7155	topoisomerase (DNA) II beta 180kDa	protein-coding	3p24
HMOX2	3163	heme oxygenase (decycling) 2	protein-coding	16p13.3	PIGA	5277	phosphatidylinositol glycan anchor biosynthesis, class A	protein-coding	Xp22.1
GRM7	2917	glutamate receptor, metabotropic 7	protein-coding	3p26.1-p25.1	PET112	5188	PET112 homolog (yeast)	protein-coding	4q31.3
ADRA2B	151	adrenoceptor alpha 2B	protein-coding	2q11.1	CHRM5	1133	cholinergic receptor, muscarinic 5	protein-coding	15q26
NDUFA4L2	56901	NADH dehydrogenase (ubiquinone) 1 alpha subcomplex, 4-like 2	protein-coding	12q13.3	NDUFB8	4714	NADH dehydrogenase (ubiquinone) 1 beta subcomplex, 8, 19kDa	protein-coding	10q24.31
ALDH4A1	8659	aldehyde dehydrogenase 4 family, member A1	protein-coding	1p36	H6PD	9563	hexose-6-phosphate dehydrogenase (glucose 1-dehydrogenase)	protein-coding	1p36
MMP10	4319	matrix metallopeptidase 10 (stromelysin 2)	protein-coding	11q22.3	MMP3	4314	matrix metallopeptidase 3 (stromelysin 1, progelatinase)	protein-coding	11q22.3
ESR1	2099	estrogen receptor 1	protein-coding	6q25.1	NCOA2	10499	nuclear receptor coactivator 2	protein-coding	8q13.3
CTH	1491	cystathionase (cystathionine gamma-lyase)	protein-coding	1p31.1	THNSL1	79896	threonine synthase-like 1 (S. cerevisiae)	protein-coding	10p12.1
DPP4	1803	dipeptidyl-peptidase 4	protein-coding	2q24.3	GP1BA	2811	glycoprotein Ib (platelet), alpha polypeptide	protein-coding	17pter-p12
LDHA	3939	lactate dehydrogenase A	protein-coding	11p15.4	NDUFV3	4731	NADH dehydrogenase (ubiquinone) flavoprotein 3, 10kDa	protein-coding	21q22.3
CHRNA6	8973	cholinergic receptor, nicotinic, alpha 6 (neuronal)	protein-coding	8p11.21	CHRNB3	1142	cholinergic receptor, nicotinic, beta 3 (neuronal)	protein-coding	8p11.2
ALDH1B1	219	aldehyde dehydrogenase 1 family, member B1	protein-coding	9p11.1	NSDHL	50814	NAD(P) dependent steroid dehydrogenase-like	protein-coding	Xq28
ALDH1A3	220	aldehyde dehydrogenase 1 family, member A3	protein-coding	15q26.3	EHHADH	1962	enoyl-CoA, hydratase/3-hydroxyacyl CoA dehydrogenase	protein-coding	3q26.3-q28
HTR2C	3358	5-hydroxytryptamine (serotonin) receptor 2C, G protein-coupled	protein-coding	Xq24	OPRK1	4986	opioid receptor, kappa 1	protein-coding	8q11.2
FCGR3B	2215	Fc fragment of IgG, low affinity IIIb, receptor (CD16b)	protein-coding	1q23	ITGA2B	3674	integrin, alpha 2b (platelet glycoprotein IIb of IIb/IIIa complex, antigen CD41)	protein-coding	17q21.32
AZGP1	563	alpha-2-glycoprotein 1, zinc-binding	protein-coding	7q22.1	RTN4R	65078	reticulon 4 receptor	protein-coding	22q11.21
ABCG1	9619	ATP-binding cassette, sub-family G (WHITE), member 1	protein-coding	21q22.3	SLC25A4	291	solute carrier family 25 (mitochondrial carrier; adenine nucleotide translocator), member 4	protein-coding	4q35
GADL1	339896	glutamate decarboxylase-like 1	protein-coding	3p24.1-p23	PYGL	5836	phosphorylase, glycogen, liver	protein-coding	14q21-q22
ME1	4199	malic enzyme 1, NADP(+)-dependent, cytosolic	protein-coding	6q12	PDHA2	5161	pyruvate dehydrogenase (lipoamide) alpha 2	protein-coding	4q22-q23
FARS2	10667	phenylalanyl-tRNA synthetase 2, mitochondrial	protein-coding	6p25.1	TAT	6898	tyrosine aminotransferase	protein-coding	16q22.1
NDUFB6	4712	NADH dehydrogenase (ubiquinone) 1 beta subcomplex, 6, 17kDa	protein-coding	9p21.1	NDUFS4	4724	NADH dehydrogenase (ubiquinone) Fe-S protein 4, 18kDa (NADH-coenzyme Q reductase)	protein-coding	5q11.1
NDUFB9	4715	NADH dehydrogenase (ubiquinone) 1 beta subcomplex, 9, 22kDa	protein-coding	8q13.3	NDUFS5	4725	NADH dehydrogenase (ubiquinone) Fe-S protein 5, 15kDa (NADH-coenzyme Q reductase)	protein-coding	1p34.2-p33
NDUFA5	4698	NADH dehydrogenase (ubiquinone) 1 alpha subcomplex, 5	protein-coding	7q31.33	MSMO1	6307	methylsterol monooxygenase 1	protein-coding	4q32-q34
C1QB	713	complement component 1, q subcomponent, B chain	protein-coding	1p36.12	CD2	914	CD2 molecule	protein-coding	1p13.1
GPT2	84706	glutamic pyruvate transaminase (alanine aminotransferase) 2	protein-coding	16q12.1	PSAT1	29968	phosphoserine aminotransferase 1	protein-coding	9q21.2
ALDH3A1	218	aldehyde dehydrogenase 3 family, member A1	protein-coding	17p11.2	NDUFA1	4694	NADH dehydrogenase (ubiquinone) 1 alpha subcomplex, 1, 7.5kDa	protein-coding	Xq24
GALK1	2584	galactokinase 1	protein-coding	17q24	SRPK2	6733	SRSF protein kinase 2	protein-coding	7q22-q31.1
GAD2	2572	glutamate decarboxylase 2 (pancreatic islets and brain, 65kDa)	protein-coding	10p11.23	SPTLC1	10558	serine palmitoyltransferase, long chain base subunit 1	protein-coding	9q22.2
DECR1	1666	2,4-dienoyl CoA reductase 1, mitochondrial	protein-coding	8q21.3	GSR	2936	glutathione reductase	protein-coding	8p21.1
ADCY1	107	adenylate cyclase 1 (brain)	protein-coding	7p13-p12	AKT1	207	v-akt murine thymoma viral oncogene homolog 1	protein-coding	14q32.32
LDHA	3939	lactate dehydrogenase A	protein-coding	11p15.4	PYCR1	5831	pyrroline-5-carboxylate reductase 1	protein-coding	17q25.3
MDH2	4191	malate dehydrogenase 2, NAD (mitochondrial)	protein-coding	7cen-q22	RDH5	5959	retinol dehydrogenase 5 (11-cis/9-cis)	protein-coding	12q13-q14
NDUFV1	4723	NADH dehydrogenase (ubiquinone) flavoprotein 1, 51kDa	protein-coding	11q13	MSMO1	6307	methylsterol monooxygenase 1	protein-coding	4q32-q34
BLVRA	644	biliverdin reductase A	protein-coding	7p13	MDH2	4191	malate dehydrogenase 2, NAD (mitochondrial)	protein-coding	7cen-q22
P4HA1	5033	prolyl 4-hydroxylase, alpha polypeptide I	protein-coding	10q21.3-q23.1	SDHB	6390	succinate dehydrogenase complex, subunit B, iron sulfur (Ip)	protein-coding	1p36.1-p35
AKR1C3	8644	aldo-keto reductase family 1, member C3	protein-coding	10p15-p14	NDUFS4	4724	NADH dehydrogenase (ubiquinone) Fe-S protein 4, 18kDa (NADH-coenzyme Q reductase)	protein-coding	5q11.1
ABL1	25	c-abl oncogene 1, non-receptor tyrosine kinase	protein-coding	9q34.1	RCVRN	5957	recoverin	protein-coding	17p13.1
ABL1	25	c-abl oncogene 1, non-receptor tyrosine kinase	protein-coding	9q34.1	ADRBK1	156	adrenergic, beta, receptor kinase 1	protein-coding	11q13.1
CACNG1	786	calcium channel, voltage-dependent, gamma subunit 1	protein-coding	17q24	KCNK1	3775	potassium channel, subfamily K, member 1	protein-coding	1q42-q43
ABCC8	6833	ATP-binding cassette, sub-family C (CFTR/MRP), member 8	protein-coding	11p15.1	ABL2	27	v-abl Abelson murine leukemia viral oncogene homolog 2	protein-coding	1q25.2
CYB5R3	1727	cytochrome b5 reductase 3	protein-coding	22q13.2	GAPDH	2597	glyceraldehyde-3-phosphate dehydrogenase	protein-coding	12p13
AKR1C3	8644	aldo-keto reductase family 1, member C3	protein-coding	10p15-p14	ARSD	414	arylsulfatase D	protein-coding	Xp22.3
HMGCR	3156	3-hydroxy-3-methylglutaryl-CoA reductase	protein-coding	5q13.3-q14	PYCR2	29920	pyrroline-5-carboxylate reductase family, member 2	protein-coding	1q42.12
GPT2	84706	glutamic pyruvate transaminase (alanine aminotransferase) 2	protein-coding	16q12.1	SEPSECS	51091	Sep (O-phosphoserine) tRNA:Sec (selenocysteine) tRNA synthase	protein-coding	4p15.2
NDUFS3	4722	NADH dehydrogenase (ubiquinone) Fe-S protein 3, 30kDa (NADH-coenzyme Q reductase)	protein-coding	11p11.11	TYR	7299	tyrosinase	protein-coding	11q14-q21
CYP4A11	1579	cytochrome P450, family 4, subfamily A, polypeptide 11	protein-coding	1p33	NQO2	4835	NAD(P)H dehydrogenase, quinone 2	protein-coding	6p25.2
NDUFA4	4697	NADH dehydrogenase (ubiquinone) 1 alpha subcomplex, 4, 9kDa	protein-coding	7p21.3	NDUFS3	4722	NADH dehydrogenase (ubiquinone) Fe-S protein 3, 30kDa (NADH-coenzyme Q reductase)	protein-coding	11p11.11
HSD17B4	3295	hydroxysteroid (17-beta) dehydrogenase 4	protein-coding	5q21	TSTA3	7264	tissue specific transplantation antigen P35B	protein-coding	8q24.3
CSNK2A1	1457	casein kinase 2, alpha 1 polypeptide	protein-coding	20p13	MURC	347273	muscle-related coiled-coil protein	protein-coding	9q31.1
ALOX5	240	arachidonate 5-lipoxygenase	protein-coding	10q11.2	PLA2G2A	5320	phospholipase A2, group IIA (platelets, synovial fluid)	protein-coding	1p35
NDUFS3	4722	NADH dehydrogenase (ubiquinone) Fe-S protein 3, 30kDa (NADH-coenzyme Q reductase)	protein-coding	11p11.11	UGDH	7358	UDP-glucose 6-dehydrogenase	protein-coding	4p15.1
HADHA	3030	hydroxyacyl-CoA dehydrogenase/3-ketoacyl-CoA thiolase/enoyl-CoA hydratase (trifunctional protein), alpha subunit	protein-coding	2p23	NDUFA1	4694	NADH dehydrogenase (ubiquinone) 1 alpha subcomplex, 1, 7.5kDa	protein-coding	Xq24
ADH7	131	alcohol dehydrogenase 7 (class IV), mu or sigma polypeptide	protein-coding	4q23-q24	HADH	3033	hydroxyacyl-CoA dehydrogenase	protein-coding	4q22-q26
DECR1	1666	2,4-dienoyl CoA reductase 1, mitochondrial	protein-coding	8q21.3	GAPDH	2597	glyceraldehyde-3-phosphate dehydrogenase	protein-coding	12p13
ACSL1	2180	acyl-CoA synthetase long-chain family member 1	protein-coding	4q35	CDK15	65061	cyclin-dependent kinase 15	protein-coding	2q33.2
AKR1C3	8644	aldo-keto reductase family 1, member C3	protein-coding	10p15-p14	IMPDH1	3614	IMP (inosine 5'-monophosphate) dehydrogenase 1	protein-coding	7q31.3-q32
GLUD2	2747	glutamate dehydrogenase 2	protein-coding	Xq24-q25	LDHC	3948	lactate dehydrogenase C	protein-coding	11p15.1
ADRA1D	146	adrenoceptor alpha 1D	protein-coding	20p13	HTR2B	3357	5-hydroxytryptamine (serotonin) receptor 2B, G protein-coupled	protein-coding	2q36.3-q37.1
HS3ST3A1	9955	heparan sulfate (glucosamine) 3-O-sulfotransferase 3A1	protein-coding	17p12	SULT1A1	6817	sulfotransferase family, cytosolic, 1A, phenol-preferring, member 1	protein-coding	16p12.1
ADRA2B	151	adrenoceptor alpha 2B	protein-coding	2q11.1	HTR7	3363	5-hydroxytryptamine (serotonin) receptor 7, adenylate cyclase-coupled	protein-coding	10q21-q24
CYC1	1537	cytochrome c-1	protein-coding	8q24.3	UQCRQ	27089	ubiquinol-cytochrome c reductase, complex III subunit VII, 9.5kDa	protein-coding	5q31.1
FOLH1	2346	folate hydrolase (prostate-specific membrane antigen) 1	protein-coding	11p11.2	GAD2	2572	glutamate decarboxylase 2 (pancreatic islets and brain, 65kDa)	protein-coding	10p11.23
GLRA2	2742	glycine receptor, alpha 2	protein-coding	Xp22.2	GRIN2C	2905	glutamate receptor, ionotropic, N-methyl D-aspartate 2C	protein-coding	17q25.1
GSR	2936	glutathione reductase	protein-coding	8p21.1	MGST2	4258	microsomal glutathione S-transferase 2	protein-coding	4q28.3
LDHC	3948	lactate dehydrogenase C	protein-coding	11p15.1	NNT	23530	nicotinamide nucleotide transhydrogenase	protein-coding	5p12
NR3C2	4306	nuclear receptor subfamily 3, group C, member 2	protein-coding	4q31.1	PDE1A	5136	phosphodiesterase 1A, calmodulin-dependent	protein-coding	2q32.1
COX5A	9377	cytochrome c oxidase subunit Va	protein-coding	15q24.1	ESRRG	2104	estrogen-related receptor gamma	protein-coding	1q41
BLM	641	Bloom syndrome, RecQ helicase-like	protein-coding	15q26.1	GNPTAB	79158	N-acetylglucosamine-1-phosphate transferase, alpha and beta subunits	protein-coding	12q23.2
BDH1	622	3-hydroxybutyrate dehydrogenase, type 1	protein-coding	3q29	NDUFS3	4722	NADH dehydrogenase (ubiquinone) Fe-S protein 3, 30kDa (NADH-coenzyme Q reductase)	protein-coding	11p11.11
ATOX1	475	antioxidant 1 copper chaperone	protein-coding	5q32	ECI1	1632	enoyl-CoA delta isomerase 1	protein-coding	16p13.3
ADRB3	155	adrenoceptor beta 3	protein-coding	8p12	MAPK1	5594	mitogen-activated protein kinase 1	protein-coding	22q11.21
CP	1356	ceruloplasmin (ferroxidase)	protein-coding	3q23-q25	SERPINB6	5269	serpin peptidase inhibitor, clade B (ovalbumin), member 6	protein-coding	6p25
ADC	113451	arginine decarboxylase	protein-coding	1p35.1	ASL	435	argininosuccinate lyase	protein-coding	7q11.21
KIF11	3832	kinesin family member 11	protein-coding	10q24.1	GUK1	2987	guanylate kinase 1	protein-coding	1q32-q41
CYGB	114757	cytoglobin	protein-coding	17q25	HMOX2	3163	heme oxygenase (decycling) 2	protein-coding	16p13.3
ALDH18A1	5832	aldehyde dehydrogenase 18 family, member A1	protein-coding	10q24.3	FTCD	10841	formimidoyltransferase cyclodeaminase	protein-coding	21q22.3
ALAS1	211	aminolevulinate, delta-, synthase 1	protein-coding	3p21.1	GLYATL2	219970	glycine-N-acyltransferase-like 2	protein-coding	11q12.1
GAPDHS	26330	glyceraldehyde-3-phosphate dehydrogenase, spermatogenic	protein-coding	19q13.12	SORD	6652	sorbitol dehydrogenase	protein-coding	15q15.3
NDUFB1	4707	NADH dehydrogenase (ubiquinone) 1 beta subcomplex, 1, 7kDa	protein-coding	14q32.12	NDUFC2	4718	NADH dehydrogenase (ubiquinone) 1, subcomplex unknown, 2, 14.5kDa	protein-coding	11q14.1
ALDH7A1	501	aldehyde dehydrogenase 7 family, member A1	protein-coding	5q31	CYB5R3	1727	cytochrome b5 reductase 3	protein-coding	22q13.2
GLS2	27165	glutaminase 2 (liver, mitochondrial)	protein-coding	12q13	PSAT1	29968	phosphoserine aminotransferase 1	protein-coding	9q21.2
IDH3B	3420	isocitrate dehydrogenase 3 (NAD+) beta	protein-coding	20p13	NDUFB2	4708	NADH dehydrogenase (ubiquinone) 1 beta subcomplex, 2, 8kDa	protein-coding	7q34
GGCX	2677	gamma-glutamyl carboxylase	protein-coding	2p12	GRIN3A	116443	glutamate receptor, ionotropic, N-methyl-D-aspartate 3A	protein-coding	9q31.1
AKR1C4	1109	aldo-keto reductase family 1, member C4	protein-coding	10p15.1	NDUFS3	4722	NADH dehydrogenase (ubiquinone) Fe-S protein 3, 30kDa (NADH-coenzyme Q reductase)	protein-coding	11p11.11
HADH	3033	hydroxyacyl-CoA dehydrogenase	protein-coding	4q22-q26	LDHB	3945	lactate dehydrogenase B	protein-coding	12p12.2-p12.1
HSD3B1	3283	hydroxy-delta-5-steroid dehydrogenase, 3 beta- and steroid delta-isomerase 1	protein-coding	1p13.1	NDUFA5	4698	NADH dehydrogenase (ubiquinone) 1 alpha subcomplex, 5	protein-coding	7q31.33
ASPH	444	aspartate beta-hydroxylase	protein-coding	8q12.1	SDHB	6390	succinate dehydrogenase complex, subunit B, iron sulfur (Ip)	protein-coding	1p36.1-p35
CTBP1	1487	C-terminal binding protein 1	protein-coding	4p16	GAPDH	2597	glyceraldehyde-3-phosphate dehydrogenase	protein-coding	12p13
DLD	1738	dihydrolipoamide dehydrogenase	protein-coding	7q31-q32	NDUFS7	374291	NADH dehydrogenase (ubiquinone) Fe-S protein 7, 20kDa (NADH-coenzyme Q reductase)	protein-coding	19p13.3
GOT2	2806	glutamic-oxaloacetic transaminase 2, mitochondrial	protein-coding	16q21	GRIK1	2897	glutamate receptor, ionotropic, kainate 1	protein-coding	21q22.11
CD3E	916	CD3e molecule, epsilon (CD3-TCR complex)	protein-coding	11q23	FCGR2C	9103	Fc fragment of IgG, low affinity IIc, receptor for (CD32) (gene/pseudogene)	protein-coding	1q23.3
GUCA1A	2978	guanylate cyclase activator 1A (retina)	protein-coding	6p21.1	PRKACA	5566	protein kinase, cAMP-dependent, catalytic, alpha	protein-coding	19p13.1
HSD17B10	3028	hydroxysteroid (17-beta) dehydrogenase 10	protein-coding	Xp11.2	ME2	4200	malic enzyme 2, NAD(+)-dependent, mitochondrial	protein-coding	18q21
NOS1	4842	nitric oxide synthase 1 (neuronal)	protein-coding	12q24.2-q24.31	PTGS2	5743	prostaglandin-endoperoxide synthase 2 (prostaglandin G/H synthase and cyclooxygenase)	protein-coding	1q25.2-q25.3
IL6R	3570	interleukin 6 receptor	protein-coding	1q21	PTGS1	5742	prostaglandin-endoperoxide synthase 1 (prostaglandin G/H synthase and cyclooxygenase)	protein-coding	9q32-q33.3
AMT	275	aminomethyltransferase	protein-coding	3p21.2-p21.1	GSR	2936	glutathione reductase	protein-coding	8p21.1
PDHA1	5160	pyruvate dehydrogenase (lipoamide) alpha 1	protein-coding	Xp22.1	PYCR1	5831	pyrroline-5-carboxylate reductase 1	protein-coding	17q25.3
DCK	1633	deoxycytidine kinase	protein-coding	4q13.3-q21.1	HMGCR	3156	3-hydroxy-3-methylglutaryl-CoA reductase	protein-coding	5q13.3-q14
PIN1	5300	peptidylprolyl cis/trans isomerase, NIMA-interacting 1	protein-coding	19p13	YARS	8565	tyrosyl-tRNA synthetase	protein-coding	1p35.1
CYP4A11	1579	cytochrome P450, family 4, subfamily A, polypeptide 11	protein-coding	1p33	NDUFB2	4708	NADH dehydrogenase (ubiquinone) 1 beta subcomplex, 2, 8kDa	protein-coding	7q34
AZGP1	563	alpha-2-glycoprotein 1, zinc-binding	protein-coding	7q22.1	CES1	1066	carboxylesterase 1	protein-coding	16q22.2
AIFM1	9131	apoptosis-inducing factor, mitochondrion-associated, 1	protein-coding	Xq26.1	CYB5R3	1727	cytochrome b5 reductase 3	protein-coding	22q13.2
AKR1C3	8644	aldo-keto reductase family 1, member C3	protein-coding	10p15-p14	GLUD1	2746	glutamate dehydrogenase 1	protein-coding	10q23.3
ALDH3A1	218	aldehyde dehydrogenase 3 family, member A1	protein-coding	17p11.2	NDUFA4	4697	NADH dehydrogenase (ubiquinone) 1 alpha subcomplex, 4, 9kDa	protein-coding	7p21.3
CACNB2	783	calcium channel, voltage-dependent, beta 2 subunit	protein-coding	10p12	PDE1A	5136	phosphodiesterase 1A, calmodulin-dependent	protein-coding	2q32.1
EGLN3	112399	egl nine homolog 3 (C. elegans)	protein-coding	14q13.1	KDM5D	8284	lysine (K)-specific demethylase 5D	protein-coding	Yq11
CHRM4	1132	cholinergic receptor, muscarinic 4	protein-coding	11p12-p11.2	HRH2	3274	histamine receptor H2	protein-coding	5q35.2
GPX3	2878	glutathione peroxidase 3 (plasma)	protein-coding	5q23	GSTT1	2952	glutathione S-transferase theta 1	protein-coding	22q11.23
HMGCR	3156	3-hydroxy-3-methylglutaryl-CoA reductase	protein-coding	5q13.3-q14	NDUFV3	4731	NADH dehydrogenase (ubiquinone) flavoprotein 3, 10kDa	protein-coding	21q22.3
GMPS	8833	guanine monphosphate synthase	protein-coding	3q24	RFXANK	8625	regulatory factor X-associated ankyrin-containing protein	protein-coding	19p12
NR1H2	7376	nuclear receptor subfamily 1, group H, member 2	protein-coding	19q13.3	NR1H3	10062	nuclear receptor subfamily 1, group H, member 3	protein-coding	11p11.2
IMPDH1	3614	IMP (inosine 5'-monophosphate) dehydrogenase 1	protein-coding	7q31.3-q32	LDHA	3939	lactate dehydrogenase A	protein-coding	11p15.4
GRIA3	2892	glutamate receptor, ionotropic, AMPA 3	protein-coding	Xq25	GRM8	2918	glutamate receptor, metabotropic 8	protein-coding	7q31.3-q32.1
PKLR	5313	pyruvate kinase, liver and RBC	protein-coding	1q21	SLC16A4	9122	solute carrier family 16, member 4 (monocarboxylic acid transporter 5)	protein-coding	1p13.3
GGCX	2677	gamma-glutamyl carboxylase	protein-coding	2p12	PROS1	5627	protein S (alpha)	protein-coding	3q11.2
REG1A	5967	regenerating islet-derived 1 alpha	protein-coding	2p12	RHO	6010	rhodopsin	protein-coding	3q21-q24
AMT	275	aminomethyltransferase	protein-coding	3p21.2-p21.1	NDUFA12	55967	NADH dehydrogenase (ubiquinone) 1 alpha subcomplex, 12	protein-coding	12q22
ALDH9A1	223	aldehyde dehydrogenase 9 family, member A1	protein-coding	1q23.1	NDUFA10	4705	NADH dehydrogenase (ubiquinone) 1 alpha subcomplex, 10, 42kDa	protein-coding	2q37.3
HADHA	3030	hydroxyacyl-CoA dehydrogenase/3-ketoacyl-CoA thiolase/enoyl-CoA hydratase (trifunctional protein), alpha subunit	protein-coding	2p23	NDUFS7	374291	NADH dehydrogenase (ubiquinone) Fe-S protein 7, 20kDa (NADH-coenzyme Q reductase)	protein-coding	19p13.3
ALAS1	211	aminolevulinate, delta-, synthase 1	protein-coding	3p21.1	NFS1	9054	NFS1 nitrogen fixation 1 homolog (S. cerevisiae)	protein-coding	20q11.22
KCNJ8	3764	potassium inwardly-rectifying channel, subfamily J, member 8	protein-coding	12p11.23	PRKAA1	5562	protein kinase, AMP-activated, alpha 1 catalytic subunit	protein-coding	5p12
DHODH	1723	dihydroorotate dehydrogenase (quinone)	protein-coding	16q22	PCDH8	5100	protocadherin 8	protein-coding	13q21.1
CA2	760	carbonic anhydrase II	protein-coding	8q22	CASK	8573	calcium/calmodulin-dependent serine protein kinase (MAGUK family)	protein-coding	Xp11.4
DHFR	1719	dihydrofolate reductase	protein-coding	5q11.2-q13.2	NDUFA7	4701	NADH dehydrogenase (ubiquinone) 1 alpha subcomplex, 7, 14.5kDa	protein-coding	19p13.2
ABCG1	9619	ATP-binding cassette, sub-family G (WHITE), member 1	protein-coding	21q22.3	ADRBK1	156	adrenergic, beta, receptor kinase 1	protein-coding	11q13.1
ALDH2	217	aldehyde dehydrogenase 2 family (mitochondrial)	protein-coding	12q24.2	BLVRA	644	biliverdin reductase A	protein-coding	7p13
PFAS	5198	phosphoribosylformylglycinamidine synthase	protein-coding	17p13.1	RBKS	64080	ribokinase	protein-coding	2p23.3
GP1BA	2811	glycoprotein Ib (platelet), alpha polypeptide	protein-coding	17pter-p12	IGHE	3497	immunoglobulin heavy constant epsilon	other	14q32.33
LEPREL2	10536	leprecan-like 2	protein-coding	12q13	SDHB	6390	succinate dehydrogenase complex, subunit B, iron sulfur (Ip)	protein-coding	1p36.1-p35
ASRGL1	80150	asparaginase like 1	protein-coding	11q12.3	SLC1A5	6510	solute carrier family 1 (neutral amino acid transporter), member 5	protein-coding	19q13.3
IGF2R	3482	insulin-like growth factor 2 receptor	protein-coding	6q26	SIGLEC7	27036	sialic acid binding Ig-like lectin 7	protein-coding	19q13.3
CA5A	763	carbonic anhydrase VA, mitochondrial	protein-coding	16q24.3	CA5B	11238	carbonic anhydrase VB, mitochondrial	protein-coding	Xp21.1
CRAT	1384	carnitine O-acetyltransferase	protein-coding	9q34.1	GPX1	2876	glutathione peroxidase 1	protein-coding	3p21.3
AIFM1	9131	apoptosis-inducing factor, mitochondrion-associated, 1	protein-coding	Xq26.1	POR	5447	P450 (cytochrome) oxidoreductase	protein-coding	7q11.2
BLVRB	645	biliverdin reductase B (flavin reductase (NADPH))	protein-coding	19q13.1-q13.2	RFK	55312	riboflavin kinase	protein-coding	9q21.13
ABCC8	6833	ATP-binding cassette, sub-family C (CFTR/MRP), member 8	protein-coding	11p15.1	ACVR1B	91	activin A receptor, type IB	protein-coding	12q13
NOS1	4842	nitric oxide synthase 1 (neuronal)	protein-coding	12q24.2-q24.31	SPR	6697	sepiapterin reductase (7,8-dihydrobiopterin:NADP+ oxidoreductase)	protein-coding	2p14-p12
HSD3B2	3284	hydroxy-delta-5-steroid dehydrogenase, 3 beta- and steroid delta-isomerase 2	protein-coding	1p13.1	NNT	23530	nicotinamide nucleotide transhydrogenase	protein-coding	5p12
GPX1	2876	glutathione peroxidase 1	protein-coding	3p21.3	GFER	2671	growth factor, augmenter of liver regeneration	protein-coding	16p13.3-p13.12
CYB5A	1528	cytochrome b5 type A (microsomal)	protein-coding	18q23	IMMT	10989	inner membrane protein, mitochondrial	protein-coding	2p11.2|2
GSTA3	2940	glutathione S-transferase alpha 3	protein-coding	6p12.1	TXNDC12	51060	thioredoxin domain containing 12 (endoplasmic reticulum)	protein-coding	1p32.3
ALDH1B1	219	aldehyde dehydrogenase 1 family, member B1	protein-coding	9p11.1	ALDH5A1	7915	aldehyde dehydrogenase 5 family, member A1	protein-coding	6p22
ATP2A1	487	ATPase, Ca++ transporting, cardiac muscle, fast twitch 1	protein-coding	16p12.1	TAP1	6890	transporter 1, ATP-binding cassette, sub-family B (MDR/TAP)	protein-coding	6p21.3
GSTA3	2940	glutathione S-transferase alpha 3	protein-coding	6p12.1	GSTP1	2950	glutathione S-transferase pi 1	protein-coding	11q13
LY96	23643	lymphocyte antigen 96	protein-coding	8q21.11	PKIA	5569	protein kinase (cAMP-dependent, catalytic) inhibitor alpha	protein-coding	8q21.12
GSR	2936	glutathione reductase	protein-coding	8p21.1	HMOX1	3162	heme oxygenase (decycling) 1	protein-coding	22q13.1
ADH1B	125	alcohol dehydrogenase 1B (class I), beta polypeptide	protein-coding	4q23	NGFRAP1	27018	nerve growth factor receptor (TNFRSF16) associated protein 1	protein-coding	Xq22.2
PYGL	5836	phosphorylase, glycogen, liver	protein-coding	14q21-q22	INHA	3623	inhibin, alpha	protein-coding	2q33-q36
NOS2	4843	nitric oxide synthase 2, inducible	protein-coding	17q11.2-q12	NR3C1	2908	nuclear receptor subfamily 3, group C, member 1 (glucocorticoid receptor)	protein-coding	5q31.3
PGA3	643834	pepsinogen 3, group I (pepsinogen A)	protein-coding	11q12.2	RPL26L1	51121	ribosomal protein L26-like 1	protein-coding	5q35.1
ABL2	27	v-abl Abelson murine leukemia viral oncogene homolog 2	protein-coding	1q25.2	ASNA1	439	arsA arsenite transporter, ATP-binding, homolog 1 (bacterial)	protein-coding	19q13.3
MMP27	64066	matrix metallopeptidase 27	protein-coding	11q24	MMP3	4314	matrix metallopeptidase 3 (stromelysin 1, progelatinase)	protein-coding	11q22.3
ABCA1	19	ATP-binding cassette, sub-family A (ABC1), member 1	protein-coding	9q31.1	ARAF	369	v-raf murine sarcoma 3611 viral oncogene homolog	protein-coding	Xp11.4-p11.2
LRP1	4035	low density lipoprotein receptor-related protein 1	protein-coding	12q13.3	SERPINB2	5055	serpin peptidase inhibitor, clade B (ovalbumin), member 2	protein-coding	18q21.3
GABRA5	2558	gamma-aminobutyric acid (GABA) A receptor, alpha 5	protein-coding	15q12	TSPO	706	translocator protein (18kDa)	protein-coding	22q13.31
GGCX	2677	gamma-glutamyl carboxylase	protein-coding	2p12	GRM4	2914	glutamate receptor, metabotropic 4	protein-coding	6p21.3
ALDH3B1	221	aldehyde dehydrogenase 3 family, member B1	protein-coding	11q13	NDUFB3	4709	NADH dehydrogenase (ubiquinone) 1 beta subcomplex, 3, 12kDa	protein-coding	2q31.3
H6PD	9563	hexose-6-phosphate dehydrogenase (glucose 1-dehydrogenase)	protein-coding	1p36	HSD17B8	7923	hydroxysteroid (17-beta) dehydrogenase 8	protein-coding	6p21.3
NDUFA7	4701	NADH dehydrogenase (ubiquinone) 1 alpha subcomplex, 7, 14.5kDa	protein-coding	19p13.2	NDUFA8	4702	NADH dehydrogenase (ubiquinone) 1 alpha subcomplex, 8, 19kDa	protein-coding	9q33.2
BLVRA	644	biliverdin reductase A	protein-coding	7p13	SORD	6652	sorbitol dehydrogenase	protein-coding	15q15.3
ART1	417	ADP-ribosyltransferase 1	protein-coding	11p15	GLUD2	2747	glutamate dehydrogenase 2	protein-coding	Xq24-q25
ALDH4A1	8659	aldehyde dehydrogenase 4 family, member A1	protein-coding	1p36	HSD11B2	3291	hydroxysteroid (11-beta) dehydrogenase 2	protein-coding	16q22
HSD17B1	3292	hydroxysteroid (17-beta) dehydrogenase 1	protein-coding	17q11-q21	NDUFS3	4722	NADH dehydrogenase (ubiquinone) Fe-S protein 3, 30kDa (NADH-coenzyme Q reductase)	protein-coding	11p11.11
CRYZ	1429	crystallin, zeta (quinone reductase)	protein-coding	1p31.1	IDH1	3417	isocitrate dehydrogenase 1 (NADP+), soluble	protein-coding	2q33.3
CD4	920	CD4 molecule	protein-coding	12p13.31	FCGR2B	2213	Fc fragment of IgG, low affinity IIb, receptor (CD32)	protein-coding	1q23
C1R	715	complement component 1, r subcomponent	protein-coding	12p13	LCT	3938	lactase	protein-coding	2q21
GM2A	2760	GM2 ganglioside activator	protein-coding	5q33.1	GUCA1A	2978	guanylate cyclase activator 1A (retina)	protein-coding	6p21.1
DHFR	1719	dihydrofolate reductase	protein-coding	5q11.2-q13.2	TYR	7299	tyrosinase	protein-coding	11q14-q21
FTCD	10841	formimidoyltransferase cyclodeaminase	protein-coding	21q22.3	GPT2	84706	glutamic pyruvate transaminase (alanine aminotransferase) 2	protein-coding	16q12.1
CTLA4	1493	cytotoxic T-lymphocyte-associated protein 4	protein-coding	2q33	ERVW-1	30816	endogenous retrovirus group W, member 1	protein-coding	7q21.2
HRH1	3269	histamine receptor H1	protein-coding	3p25	KCNA1	3736	potassium voltage-gated channel, shaker-related subfamily, member 1 (episodic ataxia with myokymia)	protein-coding	12p13.32
ADH4	127	alcohol dehydrogenase 4 (class II), pi polypeptide	protein-coding	4q22	NDUFB1	4707	NADH dehydrogenase (ubiquinone) 1 beta subcomplex, 1, 7kDa	protein-coding	14q32.12
CA12	771	carbonic anhydrase XII	protein-coding	15q22	SCN3B	55800	sodium channel, voltage-gated, type III, beta subunit	protein-coding	11q23.3
NAGS	162417	N-acetylglutamate synthase	protein-coding	17q21.31	PFAS	5198	phosphoribosylformylglycinamidine synthase	protein-coding	17p13.1
CD2	914	CD2 molecule	protein-coding	1p13.1	FCER1A	2205	Fc fragment of IgE, high affinity I, receptor for; alpha polypeptide	protein-coding	1q23
HPGD	3248	hydroxyprostaglandin dehydrogenase 15-(NAD)	protein-coding	4q34-q35	PYCR2	29920	pyrroline-5-carboxylate reductase family, member 2	protein-coding	1q42.12
ADH4	127	alcohol dehydrogenase 4 (class II), pi polypeptide	protein-coding	4q22	H6PD	9563	hexose-6-phosphate dehydrogenase (glucose 1-dehydrogenase)	protein-coding	1p36
COL1A2	1278	collagen, type I, alpha 2	protein-coding	7q22.1	COL2A1	1280	collagen, type II, alpha 1	protein-coding	12q13.11
NDUFC1	4717	NADH dehydrogenase (ubiquinone) 1, subcomplex unknown, 1, 6kDa	protein-coding	4q31.1	UGDH	7358	UDP-glucose 6-dehydrogenase	protein-coding	4p15.1
EARS2	124454	glutamyl-tRNA synthetase 2, mitochondrial	protein-coding	16p12.2	GAD1	2571	glutamate decarboxylase 1 (brain, 67kDa)	protein-coding	2q31
NOS1	4842	nitric oxide synthase 1 (neuronal)	protein-coding	12q24.2-q24.31	RNASE1	6035	ribonuclease, RNase A family, 1 (pancreatic)	protein-coding	14q11.2
GGT1	2678	gamma-glutamyltransferase 1	protein-coding	22q11.23	MGST3	4259	microsomal glutathione S-transferase 3	protein-coding	1q23
APAF1	317	apoptotic peptidase activating factor 1	protein-coding	12q23	GUK1	2987	guanylate kinase 1	protein-coding	1q32-q41
ALDH1A3	220	aldehyde dehydrogenase 1 family, member A3	protein-coding	15q26.3	ALDH3A1	218	aldehyde dehydrogenase 3 family, member A1	protein-coding	17p11.2
GLUD1	2746	glutamate dehydrogenase 1	protein-coding	10q23.3	GRIK1	2897	glutamate receptor, ionotropic, kainate 1	protein-coding	21q22.11
NDUFA4	4697	NADH dehydrogenase (ubiquinone) 1 alpha subcomplex, 4, 9kDa	protein-coding	7p21.3	NDUFV3	4731	NADH dehydrogenase (ubiquinone) flavoprotein 3, 10kDa	protein-coding	21q22.3
CFL1	1072	cofilin 1 (non-muscle)	protein-coding	11q13	TRNAA1	7154	transfer RNA alanine 1 (anticodon UGC)	tRNA	6p22.1
NADSYN1	55191	NAD synthetase 1	protein-coding	11q13.4	SLC1A6	6511	solute carrier family 1 (high affinity aspartate/glutamate transporter), member 6	protein-coding	19p13.12
BGLAP	632	bone gamma-carboxyglutamate (gla) protein	protein-coding	1q22	F7	2155	coagulation factor VII (serum prothrombin conversion accelerator)	protein-coding	13q34
ADH1B	125	alcohol dehydrogenase 1B (class I), beta polypeptide	protein-coding	4q23	NDUFA6	4700	NADH dehydrogenase (ubiquinone) 1 alpha subcomplex, 6, 14kDa	protein-coding	22q13.2
DLAT	1737	dihydrolipoamide S-acetyltransferase	protein-coding	11q23.1	OGDH	4967	oxoglutarate (alpha-ketoglutarate) dehydrogenase (lipoamide)	protein-coding	7p14-p13
GAD1	2571	glutamate decarboxylase 1 (brain, 67kDa)	protein-coding	2q31	GRIN3B	116444	glutamate receptor, ionotropic, N-methyl-D-aspartate 3B	protein-coding	19p13.3
ABL1	25	c-abl oncogene 1, non-receptor tyrosine kinase	protein-coding	9q34.1	ADRBK2	157	adrenergic, beta, receptor kinase 2	protein-coding	22q12.1
ABAT	18	4-aminobutyrate aminotransferase	protein-coding	16p13.2	CTH	1491	cystathionase (cystathionine gamma-lyase)	protein-coding	1p31.1
HSPA8	3312	heat shock 70kDa protein 8	protein-coding	11q24.1	SRPK2	6733	SRSF protein kinase 2	protein-coding	7q22-q31.1
ALDH1A3	220	aldehyde dehydrogenase 1 family, member A3	protein-coding	15q26.3	ALDH6A1	4329	aldehyde dehydrogenase 6 family, member A1	protein-coding	14q24.3
CHRM5	1133	cholinergic receptor, muscarinic 5	protein-coding	15q26	NTRK1	4914	neurotrophic tyrosine kinase, receptor, type 1	protein-coding	1q21-q22
CHRM4	1132	cholinergic receptor, muscarinic 4	protein-coding	11p12-p11.2	KCND2	3751	potassium voltage-gated channel, Shal-related subfamily, member 2	protein-coding	7q31
ENPEP	2028	glutamyl aminopeptidase (aminopeptidase A)	protein-coding	4q25	SLC1A7	6512	solute carrier family 1 (glutamate transporter), member 7	protein-coding	1p32.3
CNR1	1268	cannabinoid receptor 1 (brain)	protein-coding	6q14-q15	CNR2	1269	cannabinoid receptor 2 (macrophage)	protein-coding	1p36.11
KCNK1	3775	potassium channel, subfamily K, member 1	protein-coding	1q42-q43	KCNK6	9424	potassium channel, subfamily K, member 6	protein-coding	19q13.1
RPL11	6135	ribosomal protein L11	protein-coding	1p36.1-p35	RPL37	6167	ribosomal protein L37	protein-coding	5p13
H6PD	9563	hexose-6-phosphate dehydrogenase (glucose 1-dehydrogenase)	protein-coding	1p36	NDUFA5	4698	NADH dehydrogenase (ubiquinone) 1 alpha subcomplex, 5	protein-coding	7q31.33
GPT	2875	glutamic-pyruvate transaminase (alanine aminotransferase)	protein-coding	8q24.3	PFAS	5198	phosphoribosylformylglycinamidine synthase	protein-coding	17p13.1
KIF1A	547	kinesin family member 1A	protein-coding	2q37.3	ADK	132	adenosine kinase	protein-coding	10q22|10q11-q24
NDUFB10	4716	NADH dehydrogenase (ubiquinone) 1 beta subcomplex, 10, 22kDa	protein-coding	16p13.3	NDUFS5	4725	NADH dehydrogenase (ubiquinone) Fe-S protein 5, 15kDa (NADH-coenzyme Q reductase)	protein-coding	1p34.2-p33
AKR1C2	1646	aldo-keto reductase family 1, member C2	protein-coding	10p15-p14	PYCR1	5831	pyrroline-5-carboxylate reductase 1	protein-coding	17q25.3
CCBL1	883	cysteine conjugate-beta lyase, cytoplasmic	protein-coding	9q34.11	OAT	4942	ornithine aminotransferase	protein-coding	10q26
HBB	3043	hemoglobin, beta	protein-coding	11p15.5	NOS2	4843	nitric oxide synthase 2, inducible	protein-coding	17q11.2-q12
DLAT	1737	dihydrolipoamide S-acetyltransferase	protein-coding	11q23.1	HMOX2	3163	heme oxygenase (decycling) 2	protein-coding	16p13.3
CA11	770	carbonic anhydrase XI	protein-coding	19q13.3	CA13	377677	carbonic anhydrase XIII	protein-coding	8q21.2
PTGS1	5742	prostaglandin-endoperoxide synthase 1 (prostaglandin G/H synthase and cyclooxygenase)	protein-coding	9q32-q33.3	SLC8A1	6546	solute carrier family 8 (sodium/calcium exchanger), member 1	protein-coding	2p23-p22
TPI1	7167	triosephosphate isomerase 1	protein-coding	12p13	TYMS	7298	thymidylate synthetase	protein-coding	18p11.32
HSD17B2	3294	hydroxysteroid (17-beta) dehydrogenase 2	protein-coding	16q24.1-q24.2	NDUFB10	4716	NADH dehydrogenase (ubiquinone) 1 beta subcomplex, 10, 22kDa	protein-coding	16p13.3
ACVR1B	91	activin A receptor, type IB	protein-coding	12q13	PRKAA1	5562	protein kinase, AMP-activated, alpha 1 catalytic subunit	protein-coding	5p12
CMPK1	51727	cytidine monophosphate (UMP-CMP) kinase 1, cytosolic	protein-coding	1p32	GLUD1	2746	glutamate dehydrogenase 1	protein-coding	10q23.3
ADH4	127	alcohol dehydrogenase 4 (class II), pi polypeptide	protein-coding	4q22	GLUD2	2747	glutamate dehydrogenase 2	protein-coding	Xq24-q25
NDUFB6	4712	NADH dehydrogenase (ubiquinone) 1 beta subcomplex, 6, 17kDa	protein-coding	9p21.1	NDUFS7	374291	NADH dehydrogenase (ubiquinone) Fe-S protein 7, 20kDa (NADH-coenzyme Q reductase)	protein-coding	19p13.3
NDUFA1	4694	NADH dehydrogenase (ubiquinone) 1 alpha subcomplex, 1, 7.5kDa	protein-coding	Xq24	NDUFB6	4712	NADH dehydrogenase (ubiquinone) 1 beta subcomplex, 6, 17kDa	protein-coding	9p21.1
CTBP1	1487	C-terminal binding protein 1	protein-coding	4p16	LDHB	3945	lactate dehydrogenase B	protein-coding	12p12.2-p12.1
ALDH3A2	224	aldehyde dehydrogenase 3 family, member A2	protein-coding	17p11.2	HSD17B2	3294	hydroxysteroid (17-beta) dehydrogenase 2	protein-coding	16q24.1-q24.2
ALDH3B2	222	aldehyde dehydrogenase 3 family, member B2	protein-coding	11q13	IMPDH2	3615	IMP (inosine 5'-monophosphate) dehydrogenase 2	protein-coding	3p21.2
UQCR11	10975	ubiquinol-cytochrome c reductase, complex III subunit XI	protein-coding	19p13.3	UQCRH	7388	ubiquinol-cytochrome c reductase hinge protein	protein-coding	1p34.1
TRAPPC3	27095	trafficking protein particle complex 3	protein-coding	1p34.3	TRAPPC6A	79090	trafficking protein particle complex 6A	protein-coding	19q13.32
ALDH1A1	216	aldehyde dehydrogenase 1 family, member A1	protein-coding	9q21.13	NMNAT1	64802	nicotinamide nucleotide adenylyltransferase 1	protein-coding	1p36.22
HRAS	3265	v-Ha-ras Harvey rat sarcoma viral oncogene homolog	protein-coding	11p15.5	TGM3	7053	transglutaminase 3 (E polypeptide, protein-glutamine-gamma-glutamyltransferase)	protein-coding	20q11.2
CYP2C8	1558	cytochrome P450, family 2, subfamily C, polypeptide 8	protein-coding	10q23.33	NOS2	4843	nitric oxide synthase 2, inducible	protein-coding	17q11.2-q12
HTR3A	3359	5-hydroxytryptamine (serotonin) receptor 3A, ionotropic	protein-coding	11q23.1	SLC6A3	6531	solute carrier family 6 (neurotransmitter transporter, dopamine), member 3	protein-coding	5p15.3
AKR1B1	231	aldo-keto reductase family 1, member B1 (aldose reductase)	protein-coding	7q35	GLUD1	2746	glutamate dehydrogenase 1	protein-coding	10q23.3
MMP12	4321	matrix metallopeptidase 12 (macrophage elastase)	protein-coding	11q22.3	MMP26	56547	matrix metallopeptidase 26	protein-coding	11p15
GLS	2744	glutaminase	protein-coding	2q32-q34	GPT2	84706	glutamic pyruvate transaminase (alanine aminotransferase) 2	protein-coding	16q12.1
ABCA1	19	ATP-binding cassette, sub-family A (ABC1), member 1	protein-coding	9q31.1	ABCG1	9619	ATP-binding cassette, sub-family G (WHITE), member 1	protein-coding	21q22.3
GLUD2	2747	glutamate dehydrogenase 2	protein-coding	Xq24-q25	GNPTAB	79158	N-acetylglucosamine-1-phosphate transferase, alpha and beta subunits	protein-coding	12q23.2
ALDH6A1	4329	aldehyde dehydrogenase 6 family, member A1	protein-coding	14q24.3	HSD17B3	3293	hydroxysteroid (17-beta) dehydrogenase 3	protein-coding	9q22
ACADM	34	acyl-CoA dehydrogenase, C-4 to C-12 straight chain	protein-coding	1p31	GCDH	2639	glutaryl-CoA dehydrogenase	protein-coding	19p13.2
EPRS	2058	glutamyl-prolyl-tRNA synthetase	protein-coding	1q41	SLC1A1	6505	solute carrier family 1 (neuronal/epithelial high affinity glutamate transporter, system Xag), member 1	protein-coding	9p24
LCT	3938	lactase	protein-coding	2q21	P4HA1	5033	prolyl 4-hydroxylase, alpha polypeptide I	protein-coding	10q21.3-q23.1
ADK	132	adenosine kinase	protein-coding	10q22|10q11-q24	RBM14	10432	RNA binding motif protein 14	protein-coding	11q13.2
NME1	4830	NME/NM23 nucleoside diphosphate kinase 1	protein-coding	17q21.3	PMS2	5395	PMS2 postmeiotic segregation increased 2 (S. cerevisiae)	protein-coding	7p22.2
IMPDH2	3615	IMP (inosine 5'-monophosphate) dehydrogenase 2	protein-coding	3p21.2	NDUFA7	4701	NADH dehydrogenase (ubiquinone) 1 alpha subcomplex, 7, 14.5kDa	protein-coding	19p13.2
ADH1A	124	alcohol dehydrogenase 1A (class I), alpha polypeptide	protein-coding	4q23	AKR1B1	231	aldo-keto reductase family 1, member B1 (aldose reductase)	protein-coding	7q35
ACTA1	58	actin, alpha 1, skeletal muscle	protein-coding	1q42.13	GSN	2934	gelsolin	protein-coding	9q33
HMOX2	3163	heme oxygenase (decycling) 2	protein-coding	16p13.3	ME1	4199	malic enzyme 1, NADP(+)-dependent, cytosolic	protein-coding	6q12
RAC1	5879	ras-related C3 botulinum toxin substrate 1 (rho family, small GTP binding protein Rac1)	protein-coding	7p22	TGM3	7053	transglutaminase 3 (E polypeptide, protein-glutamine-gamma-glutamyltransferase)	protein-coding	20q11.2
F9	2158	coagulation factor IX	protein-coding	Xq27.1-q27.2	NQO1	1728	NAD(P)H dehydrogenase, quinone 1	protein-coding	16q22.1
ALDH3B1	221	aldehyde dehydrogenase 3 family, member B1	protein-coding	11q13	GLUD2	2747	glutamate dehydrogenase 2	protein-coding	Xq24-q25
ESR1	2099	estrogen receptor 1	protein-coding	6q25.1	MAP1A	4130	microtubule-associated protein 1A	protein-coding	15q15.3
AKR1C2	1646	aldo-keto reductase family 1, member C2	protein-coding	10p15-p14	OGDH	4967	oxoglutarate (alpha-ketoglutarate) dehydrogenase (lipoamide)	protein-coding	7p14-p13
NDUFA4L2	56901	NADH dehydrogenase (ubiquinone) 1 alpha subcomplex, 4-like 2	protein-coding	12q13.3	OGDH	4967	oxoglutarate (alpha-ketoglutarate) dehydrogenase (lipoamide)	protein-coding	7p14-p13
CFTR	1080	cystic fibrosis transmembrane conductance regulator (ATP-binding cassette sub-family C, member 7)	protein-coding	7q31.2	KCNJ5	3762	potassium inwardly-rectifying channel, subfamily J, member 5	protein-coding	11q24
IMPDH2	3615	IMP (inosine 5'-monophosphate) dehydrogenase 2	protein-coding	3p21.2	LDHB	3945	lactate dehydrogenase B	protein-coding	12p12.2-p12.1
NDUFB4	4710	NADH dehydrogenase (ubiquinone) 1 beta subcomplex, 4, 15kDa	protein-coding	3q13.33	MSMO1	6307	methylsterol monooxygenase 1	protein-coding	4q32-q34
TAT	6898	tyrosine aminotransferase	protein-coding	16q22.1	THNSL1	79896	threonine synthase-like 1 (S. cerevisiae)	protein-coding	10p12.1
ACTA1	58	actin, alpha 1, skeletal muscle	protein-coding	1q42.13	ITPKA	3706	inositol-trisphosphate 3-kinase A	protein-coding	15q15.1
CTH	1491	cystathionase (cystathionine gamma-lyase)	protein-coding	1p31.1	FTCD	10841	formimidoyltransferase cyclodeaminase	protein-coding	21q22.3
CYP4A11	1579	cytochrome P450, family 4, subfamily A, polypeptide 11	protein-coding	1p33	HMOX2	3163	heme oxygenase (decycling) 2	protein-coding	16p13.3
HSD17B7	51478	hydroxysteroid (17-beta) dehydrogenase 7	protein-coding	1q23	SORD	6652	sorbitol dehydrogenase	protein-coding	15q15.3
ACSS1	84532	acyl-CoA synthetase short-chain family member 1	protein-coding	20p11.23-p11.21	ACVRL1	94	activin A receptor type II-like 1	protein-coding	12q13.13
GABRA1	2554	gamma-aminobutyric acid (GABA) A receptor, alpha 1	protein-coding	5q34	GABRA3	2556	gamma-aminobutyric acid (GABA) A receptor, alpha 3	protein-coding	Xq28
KIT	3815	v-kit Hardy-Zuckerman 4 feline sarcoma viral oncogene homolog	protein-coding	4q11-q12	CLPX	10845	ClpX caseinolytic peptidase X homolog (E. coli)	protein-coding	15q22.31
AKR1C3	8644	aldo-keto reductase family 1, member C3	protein-coding	10p15-p14	HMGCR	3156	3-hydroxy-3-methylglutaryl-CoA reductase	protein-coding	5q13.3-q14
AASS	10157	aminoadipate-semialdehyde synthase	protein-coding	7q31.3	NDUFB10	4716	NADH dehydrogenase (ubiquinone) 1 beta subcomplex, 10, 22kDa	protein-coding	16p13.3
NCOA2	10499	nuclear receptor coactivator 2	protein-coding	8q13.3	PGR	5241	progesterone receptor	protein-coding	11q22-q23
FGF2	2247	fibroblast growth factor 2 (basic)	protein-coding	4q26	FGG	2266	fibrinogen gamma chain	protein-coding	4q28
ACY1	95	aminoacylase 1	protein-coding	3p21.1	ACY3	91703	aspartoacylase (aminocyclase) 3	protein-coding	11q13.2
ALDH9A1	223	aldehyde dehydrogenase 9 family, member A1	protein-coding	1q23.1	LDHAL6B	92483	lactate dehydrogenase A-like 6B	protein-coding	15q22.2
BCHE	590	butyrylcholinesterase	protein-coding	3q26.1-q26.2	GLA	2717	galactosidase, alpha	protein-coding	Xq22
ALDH1A1	216	aldehyde dehydrogenase 1 family, member A1	protein-coding	9q21.13	NDUFB2	4708	NADH dehydrogenase (ubiquinone) 1 beta subcomplex, 2, 8kDa	protein-coding	7q34
ADH4	127	alcohol dehydrogenase 4 (class II), pi polypeptide	protein-coding	4q22	DHFR	1719	dihydrofolate reductase	protein-coding	5q11.2-q13.2
ACAD8	27034	acyl-CoA dehydrogenase family, member 8	protein-coding	11q25	IVD	3712	isovaleryl-CoA dehydrogenase	protein-coding	15q14-q15
LDHB	3945	lactate dehydrogenase B	protein-coding	12p12.2-p12.1	OGDH	4967	oxoglutarate (alpha-ketoglutarate) dehydrogenase (lipoamide)	protein-coding	7p14-p13
GPX1	2876	glutathione peroxidase 1	protein-coding	3p21.3	PAND1	387572	Panic disorder 1	unknown	13q22-q32
ALDH3A1	218	aldehyde dehydrogenase 3 family, member A1	protein-coding	17p11.2	IDH3A	3419	isocitrate dehydrogenase 3 (NAD+) alpha	protein-coding	15q25.1-q25.2
CD2	914	CD2 molecule	protein-coding	1p13.1	NOS1	4842	nitric oxide synthase 1 (neuronal)	protein-coding	12q24.2-q24.31
CA10	56934	carbonic anhydrase X	protein-coding	17q21.33	CA3	761	carbonic anhydrase III, muscle specific	protein-coding	8q21.2
PPAT	5471	phosphoribosyl pyrophosphate amidotransferase	protein-coding	4q12	RNASE2	6036	ribonuclease, RNase A family, 2 (liver, eosinophil-derived neurotoxin)	protein-coding	14q24-q31
ALDH9A1	223	aldehyde dehydrogenase 9 family, member A1	protein-coding	1q23.1	PHGDH	26227	phosphoglycerate dehydrogenase	protein-coding	1p12
NID1	4811	nidogen 1	protein-coding	1q43	SERPINE1	5054	serpin peptidase inhibitor, clade E (nexin, plasminogen activator inhibitor type 1), member 1	protein-coding	7q22.1
DHCR7	1717	7-dehydrocholesterol reductase	protein-coding	11q13.4	NDUFS1	4719	NADH dehydrogenase (ubiquinone) Fe-S protein 1, 75kDa (NADH-coenzyme Q reductase)	protein-coding	2q33-q34
[truncated: 27,261 more rows]

## Sheet: KEGG_Pathway analysis
GOID	Ontology Source	GOTerm	GOLevels	GOGroups	Nr. Genes	% Associated Genes	Term PValue	Term PValue Corrected with Bonferroni step down	Group PValue	Group PValue Corrected with Bonferroni step down	Associated Genes Found	All Associated Genes	OverViewTerm
[truncated: 92 more rows]
