# Supplementary material for: Quantitative network mapping of the human kinome interactome reveals new clues for rational kinase inhibitor discovery and individualized cancer therapy
Source: Oncotarget. 2014 May 18;5(11):3697–710. doi: 10.18632/oncotarget.1984 (PMC4116514; doi:10.18632/oncotarget.1984)
Supplement: Supplementary file 3 [file oncotarget-05-3697-s003.xlsx]

## Sheet: Notes
Kinome gene in three different human interactome network, including PPIN and 3DPPIN.
Number of target genes in PPIN	209 PPIN hubs	253 PPIN non-hubs
Number of PPIN genes	2602	10041
P-value (Fisher's exact test)	p<2.2e-16
Aver 462 kinase_gene_degree in PPIN	33.2
Aver 12181 nonkinase_gene_degree in PPIN	14
P-value (two-sided Wilcoxon rank sum test)	p<2.2e-16
Number of target genes in 3DPPIN	117 3DPPIN hubs	154 PPIN non-hubs
Number of PPIN genes	591	2018
P-value (Fisher's exact test)	p=1.48e-12
Aver 271 kinase_genes_degree in 3DPPIN	6
Aver 2338 nonkinase_gene_degree in 3DPPIN	3
P-value (two-sided Wilcoxon rank sum test)	p<2.2e-16

## Sheet: kinase_in_PPIN_degree
kinase_gene_symbol	kinase_degree_in_PPIN			nonkinase_gene_symbol	nonkinase_degree_in_PPIN
AKT1	143	hubs		CBLN3	3
AKT2	36	hubs		IGFLR1	2
DMPK	18	hubs		UPK1B	2
ROCK1	29	hubs		GRHL3	2
ADRBK1	48	hubs		PIGF	2
GRK5	20	hubs		MARCO	2
GRK6	19	hubs		TAS1R3	2
MAST1	35	hubs		B3GNT1	2
MAST2	23	hubs		NMUR1	2
LATS1	31	hubs		NMU	2
LATS2	20	hubs		ELAVL1	1370
PDPK1	46	hubs		SUMO2	1084
PRKACA	174	hubs		CUL3	973
PRKACB	18	hubs		GRB2	536
PRKCA	211	hubs		KIAA0101	733
PRKCB	82	hubs		TP53	543
PRKCG	50	hubs		SUMO1	591
PRKCD	114	hubs		COPS5	656
PRKCQ	26	hubs		YWHAZ	573
PRKCE	59	hubs		MYC	462
PRKCI	54	hubs		SIRT7	604
PRKCZ	94	hubs		CALM1	303
PRKG1	29	hubs		TRAF6	436
PKN1	33	hubs		EP300	400
PKN2	23	hubs		CAND1	561
RPS6KA5	36	hubs		VHL	372
RPS6KB1	54	hubs		HDAC1	433
RPS6KA1	54	hubs		CUL1	533
RPS6KA3	35	hubs		YWHAG	353
RPS6KA6	24	hubs		PPP1CA	242
SGK1	79	hubs		IKBKG	343
EEF2K	19	hubs		SMAD3	290
BCR	69	hubs		YWHAQ	320
BRD4	58	hubs		CTNNB1	257
ATM	100	hubs		MDM2	293
ATR	75	hubs		EWSR1	188
PRKDC	148	hubs		S100A9	275
MTOR	60	hubs		HSP90AA1	253
TRRAP	60	hubs		SMAD2	261
TAF1	61	hubs		HDAC2	296
TRIM24	40	hubs		PIK3R1	254
TRIM28	119	hubs		NEDD4	222
TRIM33	24	hubs		ATXN1	171
CAMK2A	50	hubs		CUL2	350
CAMK2D	19	hubs		UBQLN4	158
CAMK2G	30	hubs		ACTB	188
CHEK1	50	hubs		CSNK2B	195
MARK3	27	hubs		ICT1	190
MARK4	40	hubs		POT1	179
CASK	59	hubs		TRAF2	215
DAPK1	28	hubs		ARRB2	294
MAPKAPK5	26	hubs		UBE2I	256
MAPKAPK2	33	hubs		CUL5	327
MKNK1	23	hubs		NEDD8	325
TTN	84	hubs		RELA	280
PIM1	28	hubs		COPS6	265
PRKD1	30	hubs		SIRT1	214
PRKD2	20	hubs		LNX1	138
CHEK2	56	hubs		TERF2	216
TRIB3	31	hubs		SP1	232
KALRN	18	hubs		VIM	174
CSNK1A1	54	hubs		SMAD4	177
CSNK1D	25	hubs		EEF1A1	167
CSNK1E	26	hubs		STAT3	171
CDK2	119	hubs		FN1	116
CDK3	25	hubs		SH3KBP1	162
CDK4	124	hubs		ESR1	213
CDK6	81	hubs		HLA-B	279
CDK5	53	hubs		XRCC6	177
CDK7	51	hubs		YWHAB	209
CDK8	64	hubs		HSPA4	179
CDK19	18	hubs		HDAC4	167
CDK9	124	hubs		RAD21	195
CSNK2A1	371	hubs		ARRB1	211
CSNK2A2	108	hubs		CRK	188
DYRK2	33	hubs		SCN9A	188
HIPK3	31	hubs		PPP1CC	129
HIPK2	53	hubs		SFN	164
GSK3A	32	hubs		YWHAE	157
GSK3B	225	hubs		DLG4	111
MAPK1	213	hubs		MDFI	125
MAPK3	161	hubs		PRNP	84
MAPK6	154	hubs		HSPA8	175
MAPK7	21	hubs		H2AFX	185
MAPK8	123	hubs		HDAC5	292
MAPK9	61	hubs		MLH1	129
MAPK10	26	hubs		RAB3GAP2	211
NLK	28	hubs		HDAC3	206
MAPK14	154	hubs		TCF4	201
MAPK11	22	hubs		APP	120
MAPK12	19	hubs		RAC1	162
SRPK1	36	hubs		ACTA1	138
AURKA	58	hubs		HSPA5	130
AURKB	59	hubs		NR3C1	169
BUB1	31	hubs		SMAD9	111
BUB1B	39	hubs		KAT5	165
CAMKK2	22	hubs		CDC42	148
CDC7	24	hubs		NEDD4L	127
CHUK	106	hubs		TERF2IP	130
IKBKB	126	hubs		TCF3	137
IKBKE	337	hubs		BAG6	110
TBK1	97	hubs		ISG15	154
STK16	23	hubs		VCP	125
NEK2	22	hubs		CREBBP	208
NEK6	52	hubs		CBL	172
PINK1	20	hubs		HSPA1A	130
EIF2AK2	77	hubs		UCHL5	137
PLK1	148	hubs		CUL4B	251
ULK1	18	hubs		FOS	144
WEE1	26	hubs		POLR2A	165
WNK1	58	hubs		TK1	142
MAP3K5	71	hubs		HGS	121
MAP3K1	125	hubs		CASP3	152
MAP3K3	175	hubs		APC	125
MAP3K2	22	hubs		NFKB1	187
MAP3K4	25	hubs		PIN1	149
MAP4K1	28	hubs		AR	160
MAP4K4	20	hubs		CCDC85B	128
TNIK	113	hubs		HSP90AB1	144
STK3	39	hubs		SQSTM1	122
STK4	35	hubs		TNFRSF1A	150
PAK1	88	hubs		CUL4A	210
PAK2	91	hubs		USP7	136
STK24	48	hubs		MCC	217
STK25	22	hubs		DCUN1D1	185
MAP2K1	50	hubs		UBQLN1	82
MAP2K2	20	hubs		NCK1	231
MAP2K4	32	hubs		ATN1	97
MAP2K7	28	hubs		PTPN11	135
MAP3K8	37	hubs		PSME1	166
MAP3K14	134	hubs		RB1	196
ABL1	255	hubs		STUB1	128
ABL2	33	hubs		MME	79
TNK2	47	hubs		CDKN2A	126
ALK	46	hubs		GABARAPL2	117
AXL	22	hubs		KHDRBS1	112
CSK	62	hubs		EPB41	136
EGFR	288	hubs		SMN1	162
ERBB2	129	hubs		CAV1	98
ERBB3	64	hubs		RUVBL2	140
ERBB4	43	hubs		PHYH	91
EPHA2	31	hubs		RUVBL1	123
EPHA4	19	hubs		PTPN6	105
EPHB2	36	hubs		EZR	80
PTK2B	66	hubs		PARP1	138
PTK2	123	hubs		PCBD1	81
FER	20	hubs		ITGB1	90
FES	31	hubs		FLNA	82
FGFR1	55	hubs		PPP2CA	126
FGFR3	39	hubs		TSG101	119
FGFR2	54	hubs		CLTC	112
IGF1R	66	hubs		ZBTB16	99
INSR	79	hubs		PRPF40A	111
JAK1	81	hubs		HIST1H4A	157
JAK2	109	hubs		BCL6	87
JAK3	41	hubs		HNRNPA1	160
TYK2	36	hubs		PPP2R1A	121
MET	48	hubs		GNB2L1	97
MST1R	28	hubs		SMURF2	112
CSF1R	18	hubs		DISC1	119
KIT	61	hubs		SKP1	110
PDGFRA	30	hubs		EEF1G	99
PDGFRB	81	hubs		TUBB	116
RET	38	hubs		STAT1	119
RYK	68	hubs		GAPDH	113
FGR	24	hubs		DDB1	129
FYN	291	hubs		PML	144
SRC	383	hubs		KPNA2	110
YES1	43	hubs		PDCD6IP	71
HCK	65	hubs		KRT17	112
LCK	131	hubs		ARF6	134
LYN	110	hubs		CANX	69
SYK	105	hubs		TRIP13	56
ZAP70	63	hubs		CDK1	137
BMX	25	hubs		SMURF1	111
BTK	68	hubs		SMAD1	119
ITK	30	hubs		HDAC6	121
TEC	40	hubs		DDX5	106
TEK	26	hubs		PRKAR1A	74
NTRK1	59	hubs		UBE2D3	134
NTRK2	26	hubs		HTT	79
NTRK3	18	hubs		SRRM2	122
FLT1	24	hubs		SHBG	61
KDR	50	hubs		SKIL	92
IRAK1	70	hubs		SETDB1	116
IRAK2	37	hubs		PTEN	74
IRAK3	18	hubs		TJP1	59
IRAK4	20	hubs		PTN	93
LIMK1	24	hubs		PRKAB1	159
ILK	71	hubs		SMARCA4	162
MAP3K10	27	hubs		RHOA	109
MAP3K11	31	hubs		BTRC	112
MAP3K7	103	hubs		PLCG1	171
ARAF	38	hubs		ITSN1	90
BRAF	32	hubs		UBE3A	85
RAF1	124	hubs		TSC22D1	104
RIPK1	81	hubs		PSMA3	149
RIPK2	70	hubs		A2M	69
RIPK3	95	hubs		LRP1	69
ACVR1	57	hubs		SHC1	140
ACVR1B	22	hubs		GFI1B	76
BMPR1A	23	hubs		ANXA7	101
BMPR1B	60	hubs		BRCA1	127
TGFBR1	154	hubs		CDC5L	111
ACVR2A	19	hubs		CACNA1A	86
ACVR2B	19	hubs		RIF1	114
BMPR2	49	hubs		PSEN1	84
TGFBR2	47	hubs		FASLG	83
TWF2	20	hubs		CHD3	120
AKT3	9	non_hubs		RPS27A	89
CIT	10	non_hubs		CDC37	98
CDC42BPA	12	non_hubs		PLSCR1	80
CDC42BPB	12	non_hubs		HIST1H3A	155
CDC42BPG	5	non_hubs		PSMD4	107
ROCK2	9	non_hubs		RNPS1	116
ADRBK2	7	non_hubs		EIF1B	157
GRK4	5	non_hubs		TUBA1A	92
GRK1	9	non_hubs		YWHAH	108
GRK7	2	non_hubs		NFKBIA	122
MAST3	3	non_hubs		KDM5B	59
MAST4	1	non_hubs		UBE2D1	134
MASTL	1	non_hubs		SET	91
STK38	16	non_hubs		MEPCE	141
STK38L	5	non_hubs		COMMD1	37
PRKACG	5	non_hubs		RCHY1	54
PRKX	7	non_hubs		TLE1	90
PRKCH	13	non_hubs		EEF1D	78
PRKG2	5	non_hubs		KNG1	28
PKN3	3	non_hubs		UBE2D2	132
RPS6KA4	12	non_hubs		DYNLL1	92
RPS6KB2	16	non_hubs		IMMT	68
RPS6KA2	17	non_hubs		NR4A1	70
RPS6KC1	4	non_hubs		HMGB1	75
SGK494	1	non_hubs		NCOR1	131
SGK2	4	non_hubs		HIF1A	102
SGK3	6	non_hubs		ITCH	96
STK32C	2	non_hubs		DVL2	70
ADCK1	2	non_hubs		PTP4A3	101
ADCK5	2	non_hubs		ETS1	77
ADCK2	1	non_hubs		STAT5A	76
TRPM7	12	non_hubs		CREB1	92
TRPM6	4	non_hubs		ATF7IP	59
BRDT	2	non_hubs		UNC119	88
BRD2	8	non_hubs		OPTN	71
BRD3	5	non_hubs		FURIN	33
FASTK	6	non_hubs		CD44	52
STK19	7	non_hubs		NCL	101
HSPB8	11	non_hubs		CD4	83
BCKDK	10	non_hubs		SIN3A	151
PDK1	14	non_hubs		PEX19	30
PDK2	10	non_hubs		CEBPA	84
PDK3	3	non_hubs		XPO1	93
PDK4	3	non_hubs		KPNB1	98
SMG1	13	non_hubs		CTBP1	84
RIOK1	2	non_hubs		RAD51	68
RIOK2	5	non_hubs		LRIF1	128
RIOK3	15	non_hubs		TUBA4A	77
TAF1L	3	non_hubs		SNAPIN	72
CAMK4	9	non_hubs		FTL	51
CAMK1	13	non_hubs		RXRA	117
CAMK1D	10	non_hubs		TCEB1	84
CAMK1G	1	non_hubs		HSPA9	78
CAMK2B	13	non_hubs		TNFRSF1B	110
BRSK2	5	non_hubs		GNAQ	47
BRSK1	5	non_hubs		RPA1	89
HUNK	5	non_hubs		YY1	94
MARK2	13	non_hubs		MMP2	42
MARK1	10	non_hubs		E2F1	100
MELK	11	non_hubs		CALR	55
NUAK1	9	non_hubs		SNCA	86
NUAK2	4	non_hubs		SLC9A3R1	58
PASK	4	non_hubs		SIRT3	81
SIK2	4	non_hubs		HNRNPC	76
SIK3	3	non_hubs		SAT1	64
SIK1	7	non_hubs		MYH9	62
SNRK	2	non_hubs		NOTCH1	63
STK33	2	non_hubs		TGM2	63
CAMKV	3	non_hubs		PCNA	112
DAPK3	14	non_hubs		ACTN1	78
DAPK2	2	non_hubs		TNFRSF14	73
STK17B	2	non_hubs		GPRASP1	48
STK17A	1	non_hubs		RARA	107
DCLK1	1	non_hubs		VDR	90
DCLK2	1	non_hubs		UBE2N	83
MAPKAPK3	17	non_hubs		SF3A2	122
MKNK2	7	non_hubs		STX1A	55
MYLK	17	non_hubs		SUMO4	93
MYLK2	9	non_hubs		HCFC1	64
MYLK4	1	non_hubs		KIAA1377	92
PHKG1	5	non_hubs		MAGEA11	57
PHKG2	2	non_hubs		KAT2B	130
PIM2	11	non_hubs		FLNC	49
PIM3	1	non_hubs		DAZAP2	60
PRKD3	12	non_hubs		RGS2	55
PSKH1	2	non_hubs		PLG	58
STK40	3	non_hubs		FXR2	69
TRIB1	5	non_hubs		SERPINB2	73
TRIB2	2	non_hubs		KRT18	72
OBSCN	8	non_hubs		SIRT5	55
TRIO	11	non_hubs		WDR5	86
TSSK2	3	non_hubs		GNB1	44
TSSK3	5	non_hubs		TINF2	85
TSSK1B	3	non_hubs		PHLDA3	95
TSSK6	8	non_hubs		SPTAN1	74
TSSK4	3	non_hubs		AP2M1	48
CSNK1A1L	4	non_hubs		CLU	45
CSNK1G2	9	non_hubs		FHL2	68
CSNK1G3	1	non_hubs		APOA1	38
CSNK1G1	7	non_hubs		NAA38	44
TTBK1	7	non_hubs		HDAC7	85
TTBK2	4	non_hubs		TFAP4	70
VRK1	9	non_hubs		PIAS4	85
VRK2	11	non_hubs		CDC20	69
VRK3	6	non_hubs		MCM7	89
CDK10	4	non_hubs		BCL2L1	87
CDKL5	6	non_hubs		PFDN1	58
CDKL1	2	non_hubs		SRRM1	105
CDKL2	1	non_hubs		ANXA2	61
CDKL3	3	non_hubs		CALCOCO2	63
CLK1	12	non_hubs		LMNA	58
CLK2	10	non_hubs		ZNF24	45
CLK3	9	non_hubs		MAP1LC3B	95
CLK4	5	non_hubs		RXFP4	2
DYRK1A	11	non_hubs		PABPC1	87
DYRK1B	11	non_hubs		SRF	75
DYRK3	2	non_hubs		TNNT1	55
DYRK4	3	non_hubs		SYNCRIP	53
HIPK1	12	non_hubs		GNAI2	52
PRPF4B	15	non_hubs		UBA52	88
MAPK4	6	non_hubs		TRIM27	79
MAPK15	7	non_hubs		HAX1	44
MAPK13	14	non_hubs		KCNB1	14
MAK	9	non_hubs		RXRB	54
MOK	4	non_hubs		P4HB	44
ICK	2	non_hubs		LUC7L2	57
SRPK2	16	non_hubs		TULP3	54
SRPK3	3	non_hubs		HDAC9	72
AURKC	8	non_hubs		MAX	73
CAMKK1	8	non_hubs		MYOC	38
GSG2	3	non_hubs		GNAS	50
ERN1	15	non_hubs		NDRG1	66
UHMK1	4	non_hubs		NGFR	51
MOS	4	non_hubs		DLG1	69
BMP2K	4	non_hubs		CDKN1A	80
GAK	13	non_hubs		HSPB1	59
NEK1	14	non_hubs		APPBP2	30
NEK3	6	non_hubs		RAD23A	98
NEK10	2	non_hubs		RNF2	80
NEK11	2	non_hubs		UPF1	52
NEK7	2	non_hubs		PRKAR2A	39
NEK9	17	non_hubs		SRY	83
NEK8	8	non_hubs		RBBP4	110
SBK1	4	non_hubs		TYROBP	15
SGK223	4	non_hubs		PCBP1	58
STK35	6	non_hubs		CCND1	85
PDIK1L	1	non_hubs		HDGF	151
TEX14	1	non_hubs		EPS8	47
NRBP1	15	non_hubs		TAB1	81
RNASEL	3	non_hubs		GNAI1	60
STK31	1	non_hubs		GABARAPL1	71
EIF2AK4	6	non_hubs		GABARAP	76
EIF2AK1	3	non_hubs		TNF	56
EIF2AK3	10	non_hubs		RPA2	70
PLK3	11	non_hubs		TP73	91
PLK2	10	non_hubs		HAP1	66
PLK4	14	non_hubs		APPL1	46
SCYL2	6	non_hubs		MGMT	69
SCYL3	2	non_hubs		TP63	71
SCYL1	5	non_hubs		PPP2CB	80
DSTYK	14	non_hubs		ABCA1	47
PXK	5	non_hubs		CCR5	45
TLK1	11	non_hubs		SMARCC2	71
TLK2	11	non_hubs		EIF6	104
PBK	15	non_hubs		SNW1	77
TTK	14	non_hubs		RAB1A	32
STK36	11	non_hubs		MSN	69
ULK2	16	non_hubs		TFF1	14
ULK4	1	non_hubs		CFTR	49
PIK3R4	9	non_hubs		ACTN2	63
PKMYT1	7	non_hubs		RBL1	74
WNK4	12	non_hubs		NAP1L1	53
WNK3	1	non_hubs		NDEL1	36
WNK2	8	non_hubs		VTN	39
GUCY2C	4	non_hubs		BCL2	81
GUCY2F	1	non_hubs		CDH1	83
GUCY2D	6	non_hubs		RLN3	3
NPR1	7	non_hubs		SMAD5	54
NPR2	3	non_hubs		C3	28
MAP3K6	3	non_hubs		ATF4	52
MAP3K15	1	non_hubs		NUDT21	68
OXSR1	13	non_hubs		VAV2	62
STK39	14	non_hubs		PPP4C	59
MAP4K2	12	non_hubs		SKP2	85
MAP4K3	11	non_hubs		CFL1	52
MAP4K5	15	non_hubs		GNB5	24
NRK	1	non_hubs		GSTK1	91
MINK1	15	non_hubs		LGALS3	18
MYO3A	3	non_hubs		RAB5A	53
PAK3	14	non_hubs		COIL	60
PAK4	17	non_hubs		GCDH	85
PAK6	11	non_hubs		ACTN4	53
PAK7	14	non_hubs		ADRB2	42
SLK	4	non_hubs		CRMP1	74
TAOK2	8	non_hubs		TRIP6	58
TAOK3	4	non_hubs		SYT1	34
TAOK1	8	non_hubs		GNAI3	39
MST4	5	non_hubs		SPRY2	42
MAP2K3	17	non_hubs		LAMTOR5	44
MAP2K6	17	non_hubs		WDR48	63
MAP2K5	17	non_hubs		EFEMP2	46
TNK1	2	non_hubs		CCNA1	78
LTK	6	non_hubs		MCM3	73
TYRO3	9	non_hubs		RBX1	96
MERTK	9	non_hubs		SLC3A2	20
PTK7	1	non_hubs		DDX3X	66
MATK	10	non_hubs		FAS	65
DDR1	17	non_hubs		GIT1	60
DDR2	5	non_hubs		DNM2	71
EPHA1	4	non_hubs		HRAS	73
EPHA3	13	non_hubs		UBE2U	67
EPHA5	5	non_hubs		NR1H2	47
EPHA7	11	non_hubs		ITGB2	47
EPHA8	8	non_hubs		THBS1	45
EPHB1	14	non_hubs		GNA13	35
EPHB3	10	non_hubs		GIPC1	43
EPHB4	5	non_hubs		EXOSC10	46
EPHB6	12	non_hubs		RABAC1	52
EPHA6	2	non_hubs		CASP8	83
FGFR4	17	non_hubs		SIRT2	85
INSRR	1	non_hubs		CHD4	77
AATK	4	non_hubs		CLN3	42
LMTK2	4	non_hubs		PRMT5	71
LMTK3	2	non_hubs		TRAF3	76
MUSK	6	non_hubs		PXN	89
FLT3	16	non_hubs		PDIA3	44
ROR1	4	non_hubs		TAF9	74
ROR2	5	non_hubs		USP11	78
ROS1	8	non_hubs		FBXO25	104
FRK	5	non_hubs		UBE2L3	57
BLK	14	non_hubs		USP15	53
PTK6	6	non_hubs		PRDX4	32
SRMS	2	non_hubs		NFKB2	145
TXK	9	non_hubs		MED28	74
TIE1	10	non_hubs		ZHX1	52
FLT4	12	non_hubs		THRA	71
LIMK2	7	non_hubs		CAPN1	45
TESK1	12	non_hubs		RTN4	38
TESK2	3	non_hubs		RNF11	68
LRRK1	4	non_hubs		TADA2A	101
LRRK2	6	non_hubs		APBB1	72
TNNI3K	7	non_hubs		SMC3	62
MAP3K12	16	non_hubs		MYB	46
MAP3K13	7	non_hubs		JUNB	41
MAP3K9	1	non_hubs		TBP	83
KIAA1804	2	non_hubs		TRIM63	58
KSR1	12	non_hubs		MAP1LC3A	59
KSR2	6	non_hubs		TOLLIP	54
RIPK4	7	non_hubs		NPM1	59
ACVRL1	9	non_hubs		SFPQ	75
ACVR1C	2	non_hubs		PPARG	90
AMHR2	3	non_hubs		ENO2	30
MLKL	7	non_hubs		KRTAP4-12	72
				POLR2J	37
				USP22	35
				CCNB1	77
				PHB	54
				HDAC8	66
				HSP90B1	54
				RANBP9	47
				SPTBN1	57
				EHMT2	65
				CRKL	78
				CDK5RAP3	39
				TAB2	74
				MCM2	69
				NPY	13
				MYOD1	73
				MINOS1	19
				ZSCAN1	33
				NSF	49
				HIST3H3	98
				XIAP	72
				DVL3	38
				TGFB1	43
				SNRNP70	59
				LZTR1	49
				TRAPPC3	12
				FANCG	33
				RAP1A	48
				UBE2E1	95
				TCF12	27
				RPLP1	49
				ARHGDIA	57
				CEBPB	80
				NONO	71
				XRCC5	106
				MED31	69
				UBE2G2	33
				TRAF1	82
				PSMA1	72
				ACTG1	68
				FEZ1	58
				SIAH1	79
				MAGED1	64
				CENPA	55
				C1QBP	60
				RAN	70
				CYCS	39
				POLR1D	63
				RPSA	24
				PSMD2	72
				KEAP1	61
				MACF1	30
				SALL1	63
				ATP5C1	29
				HUS1	22
				XRN1	35
				SLC2A4	43
				MAPT	65
				KBTBD7	44
				PICK1	47
				ITSN2	71
				NCOR2	95
				EMD	68
				NXF1	57
				PTPN12	49
				PSMA2	92
				TSC22D4	37
				VAV1	83
				COPB1	41
				PDZK1	21
				B2M	21
				HLA-C	55
				PTPRC	70
				MYD88	47
				SOD2	38
				G3BP1	57
				TLR4	40
				MED1	87
				CCR1	20
				ZNF512B	56
				HEYL	13
				CBX3	61
				SNAP23	36
				UBE2K	64
				RBPMS	48
				NME2	68
				PTGDS	13
				RPS3A	57
				ALB	30
				IRS1	76
				MMP14	28
				E2F4	57
				SOX10	27
				VEGFA	25
				PLEKHA5	32
				UTP14A	44
				YBX1	68
				TXNDC11	18
				DDX24	40
				CEACAM1	18
				CDC25A	55
				PSMC5	80
				VCL	57
				PFN2	39
				LRSAM1	36
				TRIM29	38
				RHOXF2	44
				VDAC1	48
				AMFR	64
				PKM	54
				TUBB4A	61
				RXFP1	3
				BCL10	44
				AXIN1	65
				GRIN1	51
				VCAN	24
				KAT2A	74
				UBB	78
				NRIP1	56
				TERT	33
				DNM1	57
				ENO1	43
				POLD1	40
				CCR10	13
				ACD	60
				DHX9	88
				CTSB	33
				CD59	14
				SMARCB1	82
				TEX11	24
				RANBP2	57
				PINX1	96
				MUC1	29
				COL2A1	31
				BECN1	38
				PIAS1	85
				NR0B2	55
				BMI1	52
				SDC2	33
				FBLN1	33
				MPP3	29
				RAB11A	35
				PSEN2	50
				SRSF1	61
				IAPP	10
				SREBF2	55
				CDC27	57
				NOS1	35
				UNC93B1	28
				GTF2B	63
				UBE2H	52
				C14orf1	62
				COL1A1	37
				RBBP6	37
				ELF3	41
				CCL7	17
				DCTN1	56
				HUWE1	38
				GORAB	39
				ACTC1	46
				KIAA1279	14
				PIK3CA	51
				TF	37
				RICTOR	35
				RAP2A	34
				AGT	18
				MAPK8IP2	49
				NR2F6	23
				SERPINA1	33
				RASA1	82
				PIAS3	49
				PNMA1	22
				UIMC1	50
				PSTPIP1	53
				KRT15	48
				SLC9A3R2	39
				LYAR	90
				THRB	64
				EIF3E	55
				TSC2	51
				TOP1	69
				PRRC2A	31
				HIST2H2BE	78
				POU2F1	52
				CDKN1B	69
				WWP1	47
				TFG	34
				DNAJA1	56
				DNAJA3	37
				NMI	26
				CCL5	24
				ABI1	73
				NRXN1	25
				PUF60	61
				MITF	29
				NFKBIB	72
				MUC7	13
				HAUS6	11
				HNRNPF	66
				SMARCC1	74
				LRP2	47
				PPP2R2B	46
				REL	53
				MTA1	53
				UBE2E3	81
				KRT14	26
				MMP9	34
				PSMA7	68
				TRIM32	35
				UBE2D4	88
				PHB2	52
				AMOT	37
				DDIT3	31
				IL16	23
				EIF3F	58
				UCN	5
				BARD1	69
				CRYAB	24
				INADL	34
				SCN5A	33
				PRSS23	24
				STAMBP	38
				NCAM1	16
				SCHIP1	47
				PIAS2	56
				BBS1	26
				MPDZ	21
				DYSF	45
				TSC1	45
				SNAP25	35
				DAXX	54
				HNRNPUL1	51
				CASP1	43
				DDX17	57
				U2AF2	48
				HSF1	59
				ATF2	54
				APEX1	45
				SYVN1	38
				CAD	35
				WASL	49
				SOCS3	52
				TFCP2	38
				FAF1	55
				TAF10	60
				AKTIP	38
				LGALS1	20
				QKI	39
				ATP5B	32
				MOB4	60
				SNRPD3	45
				SMARCD1	64
				ARNT	43
				ANKRD28	35
				RPL30	29
				RALA	33
				CYTH2	21
				NR5A1	33
				SF3B3	50
				TMED2	21
				ARFGAP1	21
				HOXB9	16
				PBX2	20
				PFN1	33
				GGA1	37
				PCK1	64
				TUBB3	33
				BANF1	50
				SLC25A6	35
				HES1	39
				SMARCA2	81
				MEP1A	19
				FOXJ1	8
				IFNAR1	27
				EIF3I	59
				AKAP3	7
				PTPN1	59
				HLA-A	38
				MCM6	52
				PACSIN1	35
				TXN	45
				MYBPC2	33
				SH3GL3	47
				GRIN2B	46
				FKBP4	36
				SMC1A	61
				NOS3	37
				GABRR1	13
				KRT8	38
				USP8	35
				MCRS1	50
				STX5	30
				RPL5	42
				ATP5A1	36
				EPAS1	36
				CTSA	45
				HIVEP1	37
				KDM1A	70
				CIAO1	50
				G3BP2	38
				PDCD6	30
				ABHD16A	17
				RAB1B	12
				EXOSC6	35
				SMAD7	47
				IL2RG	29
				LRPPRC	41
				BABAM1	43
				RPAP3	42
				RACGAP1	34
				CYB5A	10
				ATG5	65
				FBXW7	46
				WAS	72
				ST13	30
				PSME3	48
				POLR2E	55
				OSGEP	31
				PIGA	6
				KLRK1	7
				H3F3A	72
				RTN4R	7
				BRE	31
				PAX6	33
				AIMP2	45
				GTF3C1	31
				F2	40
				APOB	32
				SP8	3
				C1GALT1C1	3
				NPW	3
				FICD	2
				GALR2	2
				NCOA2	68
				MAP1B	48
				GOPC	26
				PAX3	43
				GADD45G	56
				RASSF1	47
				SREBF1	47
				IQGAP1	48
				RPS3	51
				DLG3	44
				ITGB4	28
				SH3BP4	31
				CREM	29
				BAD	43
				SGTA	38
				RELB	78
				POLR2C	65
				TRAP1	26
				PVR	14
				UBE2Z	37
				USP36	23
				BCL2L11	36
				ATXN7	54
				HNRNPM	59
				ANXA1	47
				SH3GL2	53
				NCOA1	78
				ALDOA	25
				GNAO1	35
				HNRNPL	62
				GRN	32
				C8orf33	33
				UBA1	41
				COX17	17
				SF3B1	58
				CBX5	74
				RAB10	16
				PIK3CG	29
				HNRNPH1	65
				TOM1L1	30
				DYNC1H1	42
				CREB3	17
				FADD	56
				SAP18	45
				TDP2	26
				STAT6	40
				LYST	24
				POR	14
				EXOC1	26
				TAC1	12
				BCAR1	64
				TUBG1	43
				FASN	24
				RAB4A	29
				TUBGCP4	27
				NINL	40
				SCAND1	11
				SSTR2	10
				NF2	61
				MLLT4	37
				TNFSF11	32
				EIF4E	36
				ARF1	40
				DEDD	31
				HSPD1	30
				FTSJ1	93
				TFAP2A	37
				STAU1	53
				DNAJB6	34
				UCHL1	39
				LMNB1	42
				MGRN1	18
				PRDX3	23
				ELANE	32
				PSMC3	61
				POLR2B	55
				C1QA	25
				DNMT1	71
				ZFYVE9	39
				PARK7	35
				GADD45A	72
				GNB2	31
				LSM1	25
				STRN4	36
				SORBS1	35
				KRT1	30
				HSPG2	32
				UTRN	25
				DVL1	37
				BLM	44
				TRIM37	42
				NUMA1	32
				CKAP4	18
				GIT2	43
				CHGB	30
				IPO5	39
				TLR9	24
				CD2BP2	43
				BRCA2	50
				IL6ST	28
				NR4A2	29
				TOMM20	19
				FGF2	30
				LTF	12
				CALCOCO1	19
				PFKM	16
				PLA2G4A	18
				GP1BA	20
				ARPC2	38
				ISL1	18
				LGALS3BP	32
				ITGB3BP	42
				HIST1H1C	46
				UBAP2L	15
				NCF1	38
				CPSF6	31
				ACAN	17
				FUS	69
				GEMIN4	47
				PIK3R2	48
				USO1	30
				BMP2	21
				PRKAB2	33
				TPM3	32
				PRDX2	27
				HADHB	24
				APLP1	37
				LNX2	17
				EXOSC5	27
				UBE2W	67
				ARIH2	42
				YAE1D1	16
				TTR	44
				NUMBL	22
				MTMR9	8
				PDLIM7	30
				CDC6	37
				MBP	45
				AIFM1	44
				SSTR3	14
				GRIP1	38
				OTUD4	27
				RPS27	29
				MORF4L1	49
				GOLM1	26
				CDC73	46
				EIF4A2	46
				LIMS1	26
				PAFAH1B3	37
				KRT31	19
				PCM1	31
				RPL8	27
				CLIC1	28
				SKA1	12
				COL4A1	28
				UBR5	54
				CD9	26
				STAT5B	54
				IRF9	23
				TRAF4	40
				MEIS1	27
				HSPB3	20
				PRSS1	9
				CCP110	26
				NRP1	21
				CHAF1A	61
				TOB1	43
				IL13RA1	8
				CCNT1	38
				RPS10	40
				FCHSD2	23
				RPL37	6
				WRAP73	51
				PRPF4	44
				DIABLO	29
				DDX56	48
				USF2	23
				USP20	41
				ARR3	25
				EIF2S1	35
				KCNQ1	24
				GPRASP2	21
				RPS2	38
				PLAUR	22
				DNAJB11	29
				POLR3D	25
				RAB3GAP1	14
				PLEKHF2	27
				GANAB	34
				DAB2	38
				PARD6A	37
				ATXN3	41
				DNMT3B	50
				PSMB5	45
				ASH2L	49
				PARD3	34
				SUMO3	73
				AP2A1	32
				NCOA6	72
				TCEB2	53
				INTS3	35
				BAIAP2	29
				YAP1	42
				ILF3	40
				POLR2G	40
				ACHE	13
				KPNA1	50
				COL4A2	25
				PPP1CB	47
				EIF3H	39
				RUNX1T1	43
				SREK1	60
				GOLGA2	34
				KCNH2	14
				CTSL1	26
				PGAM1	26
				BRF2	56
				NR2C2	31
				NUDT3	35
				CASP4	57
				TMEM173	30
				ATXN2	27
				GOLGA3	15
				PABPC4	39
				RPAP1	37
				EPS15	37
				SNRNP200	45
				TERF1	35
				FOXO1	40
				DPP4	18
				ETV5	12
				PLAT	28
				RBBP8	38
				PDZD3	12
				COPS4	36
				PRTN3	20
				SELL	12
				CD14	15
				IKBKAP	32
				PCGF2	33
				CASP7	57
				PTBP1	31
				RIMS1	24
				XRCC1	33
				CYP17A1	9
				NFASC	15
				DDA1	48
				UGGT1	15
				NPTX1	5
				CORT	7
				KAT7	52
				DCN	29
				JUND	40
				TSNAX	18
				VPS35	23
				EMG1	10
				PHYHIP	24
				RAB27A	27
				RNF4	37
				SF3B4	34
				KIF1B	24
				CCT5	52
				RYR2	21
				ITGB3	49
				DDX20	44
				STRAP	41
				MASP1	18
				MEP1B	13
				USHBP1	35
				TSHR	22
				ASAP1	37
				NUP62	38
				NEB	25
				SOS1	63
				IGF2	22
				BIRC2	59
				EPB41L3	26
				CNTN2	35
				NDN	30
				KCNH1	6
				GSTA1	6
				SCAMP1	10
				EPM2A	10
				NCK2	46
				ATG12	51
				HNRNPK	55
				PLOD3	15
				FDFT1	11
				PPARA	39
				PSMD11	52
				RPN1	31
				UGDH	8
				RAB7A	31
				ASCC2	37
				GLUD1	19
				RBBP7	80
				KIF5B	40
				IFNAR2	16
				MEF2C	31
				NFIC	12
				CD93	23
				PRMT1	54
				IL1R1	14
				ATF7	15
				CTSD	24
				LEP	9
				RB1CC1	33
				ZP3	9
				SERBP1	36
				RAD23B	38
				ARHGEF5	12
				CCT2	48
				FBL	60
				SPATA2	15
				GPAA1	8
				RPL35	31
				NAGK	19
				TMEM14C	4
				COPG1	31
				TMBIM4	31
				CHRD	13
				XRN2	28
				SHH	12
				MICB	3
				KLHL12	25
				F11R	18
				ALDH2	12
				CD200	3
				ATP1A1	25
				RYBP	40
				PSMA4	43
				HES4	12
				NTS	9
				TIMM13	15
				EED	49
				GH1	78
				EXOSC4	30
				DRD1	12
				USH1C	6
				GABRB1	7
				NFKBIL1	14
				POMP	33
				PHC2	23
				NRD1	18
				ELN	25
				ARL3	14
				SRSF2	46
				CTNND1	35
				LHCGR	11
				TRPV1	7
				RCC1	53
				PTGFR	4
				HIST2H2AC	68
				CATSPER1	8
				PLXNA2	8
				ACTL6B	9
				MRAP	9
				ZNRF3	6
				ARG1	6
				CREB3L4	5
				TXNRD1	15
				IRF5	28
				FAF2	41
				SSSCA1	32
				PAAF1	25
				EIF4A1	32
				HADHA	34
				IL20RA	4
				ELK1	36
				RPL14	22
				USP19	38
				SCUBE3	4
				RPL31	33
				RNF19B	5
				SPINK1	4
				WIF1	3
				BSCL2	4
				AP5B1	4
				CHRNA1	4
				P2RX2	3
				GAL	3
				LSAMP	3
				AMIGO2	3
				EBP	3
				KIAA1033	3
				TPP1	2
				MEIG1	2
				XCL1	2
				ADK	2
				RLN2	2
				BMP4	16
				STIP1	30
				RGS19	16
				CD247	41
				MLNR	4
				CHRND	3
				MYO7A	14
				RPS6	43
				RNF7	34
				RPL10A	23
				ZNF408	30
				PLEC	33
				TBC1D4	19
				UBXN7	37
				PPIA	32
				SF3A1	38
				GFAP	31
				PNN	32
				EXOC8	21
				TRIP10	26
				IL22RA1	2
				PDE4DIP	28
				DFFA	21
				ZBTB9	15
				ERH	27
				LSM7	23
				FZR1	53
				CCR3	18
				USP50	25
				SMNDC1	35
				TMPO	29
				ATP5J2	19
				IRS2	42
				TUBA3C	53
				FAM46A	17
				ACTR2	23
				S100A8	34
				WNT2	10
				NIF3L1	39
				POLA1	20
				SIAH2	40
				RBMX	40
				CDC45	24
				SERPINA5	21
				RBL2	48
				TPI1	21
				GTF2H1	47
				BBS4	20
				HNRNPR	36
				EFNA1	14
				CASP2	35
				GNA12	33
				USP4	47
				CARM1	51
				UBE2A	25
				BLOC1S6	24
				FYCO1	21
				MC4R	12
				PPP2R4	37
				GDI1	24
				STX7	15
				RRP1B	35
				ITPR1	29
				STXBP1	25
				IL8	18
				UBQLN2	26
				HCLS1	23
				DTNBP1	42
				CHRNB4	5
				AIP	22
				DCTN2	22
				RGS12	20
				IRF7	25
				VASP	33
				ARHGEF11	23
				IL1RAP	19
				SOCS6	25
				MRPL12	13
				RIC8A	15
				TUBB4B	34
				DMD	24
				TFAP2C	15
				LRP6	17
				CACYBP	35
				FANCL	6
				AATF	33
				LYZ	19
				SHFM1	40
				FLOT1	22
				RERE	26
				SSR1	23
				HCST	4
				PGR	56
				DBN1	31
				NOP56	82
				RAB6A	23
				NDUFA4L2	13
				GLI3	18
				IL18	8
				AUP1	28
				HIRA	20
				BCL3	46
				SLX1A	40
				HOXA13	29
				USP13	31
				DAB1	31
				PIK3R3	35
				SERTAD1	29
				HNRNPU	38
				LDB1	31
				PPP1R15A	24
				CXCR2	21
				NSFL1C	25
				ITGAV	27
				CYP2E1	13
				CDC34	35
				KIAA1967	43
				ITGA4	18
				SDCBP	32
				DCPS	6
				TPT1	26
				MECP2	40
				POP1	15
				CD81	24
				HNF1A	31
				BMP7	14
				GALNT6	5
				BSG	21
				EPPK1	31
				CSTB	14
				CCNE1	58
				PRDX1	22
				MAG	18
				PMS1	43
				GTF2F2	53
				SSR4	29
				AP2B1	36
				PLA2G2A	22
				TNKS2	30
				TBPL1	24
				CC2D2A	26
				EEF1A2	44
				TAL1	50
				ZNF638	20
				SERPINA3	26
				ZBED1	17
				NPHP1	25
				MAGEB2	39
				RNF115	20
				DCC	37
				CFH	15
				CFLAR	50
				FHL1	27
				MLLT3	31
				SVIL	31
				SSB	34
				SMYD2	30
				TFE3	46
				CTRC	4
				GDF9	45
				STRN	34
				GSTP1	23
				SMC2	31
				P2RX7	10
				EIF3A	48
				ATP2A2	24
				RABIF	13
				QDPR	26
				IRS4	36
				USP25	29
				APCS	17
				CNTFR	14
				FBXW11	53
				PUM2	9
				UBE2E2	57
				FBF1	19
				PPP2R1B	54
				MAPRE1	30
				TNFAIP3	46
				SEC23A	21
				CBX1	48
				TRAF5	38
				SH2D1A	17
				CD28	17
				RAB3A	21
				TCAP	24
				ADAMTS4	12
				OVGP1	4
				CCNA2	63
				SNX6	27
				GRAP2	32
				FBN1	23
				UBXN1	39
				PLD2	35
				CTNNA1	34
				COG4	11
				PNLIP	2
				HBP1	22
				RAB8A	18
				SOX9	15
				KIAA0408	25
				VAMP2	25
				HOXA5	11
				RPS14	42
				DMBT1	10
				QARS	35
				MORF4L2	44
				FTH1	33
				RBCK1	38
				SNX9	27
				PPP3CA	33
				MATN2	19
				FKBP8	48
				PSMB1	41
				USF1	36
				CDK5R1	27
				RANBP10	11
				TANK	52
				TNIP1	35
				OTUD5	13
				FANCM	14
				PSMC4	52
				NAMPT	9
				COL4A5	20
				SOCS1	51
				GHR	39
				TRA2A	20
				CYP11A1	5
				TCOF1	17
				SNX2	22
				HDHD2	11
				CXCR4	36
				FST	16
				COPS2	59
				PEX5	22
				SNRPD2	42
				PDCD1	4
				STX12	12
				TNNI2	12
				NCSTN	20
				RGS20	19
				HERC2	36
				HP	20
				WWP2	41
				ID3	39
				CD47	12
				CARD8	10
				GEM	15
				TGFA	16
				CHP1	11
				UPF2	36
				TRIM8	41
				VIPR1	15
				SH3GL1	22
				LAMC3	20
				GNA15	17
				LMO2	39
				PTGES3	34
				LDOC1	34
				TNKS	17
				ITGA5	30
				TRIM39	27
				PAXIP1	32
				HOXD4	19
				HSPA6	28
				PPP1R9B	28
				TLN1	32
				MNAT1	43
				SYN1	31
				TIFA	12
				BUB3	31
				MEGF10	24
				RPL13A	18
				NCS1	9
				CRX	14
				TUBB2A	37
				PPIB	23
				MT2A	12
				PRKRA	26
				ATP1B1	20
				CTBP2	46
				TCEA2	27
				IGHM	10
				EFTUD2	44
				RPN2	32
				ITGA6	26
				TFAP2B	13
				PSMC2	55
				RLIM	28
				DNAJB1	38
				RPS19	29
				TCERG1	54
				HOXD9	17
				BAZ1B	42
				BACE1	21
				CSTA	15
				IGFBP3	28
				MTA2	54
				PPP3R1	13
				CLP1	9
				LMO4	28
				PDE6D	25
				PTGES2	5
				HLA-DMB	10
				ACAT1	19
				DBI	10
				ABI2	23
				RBFOX1	24
				KCTD13	17
				BCAP31	31
				MIF	31
				DRD2	22
				CCL2	20
				DYNLT1	16
				GCH1	11
				CDH5	23
				BLNK	36
				SAFB2	25
				MYCBP	22
				CD40	45
				STC2	12
				SLC9A1	17
				APBA1	19
				PRDX6	17
				SAFB	34
				TECPR1	9
				RDX	25
				CD40LG	8
				TNNI3	14
				CA2	16
				CBX4	45
				SNAI1	24
				COPG2	17
				DMWD	32
				HTRA1	16
				ATP6V1E1	16
				SNCG	22
				POU5F1	50
				MPHOSPH10	6
				PVRL2	11
				SSRP1	45
				CRHR2	4
				RPL13	36
				EIF4B	28
				KHSRP	31
				MYH10	39
				KRT19	26
				PEBP1	31
				CNR1	8
				SEC22B	9
				GHRL	7
				APBA2	14
				ERCC3	30
				PARK2	35
				RNF114	26
				RPA3	31
				NCOA3	47
				CORO1A	17
				KCTD17	14
				RAB25	15
				DPM1	14
				CBFA2T3	23
				RPP14	19
				TNFRSF25	9
				ASAP2	24
				GPHN	16
				ZBTB17	22
				UHRF2	47
				TGFB1I1	28
				PTPN14	27
				OTUB1	43
				DES	24
				NUDT18	33
				ORC5	27
				ERBB2IP	32
				PSMC6	40
				SEC13	21
				S100A1	21
				SNRPG	32
				MYBBP1A	40
				DTX3L	20
				CASP9	45
				KCNJ2	14
				ANK3	11
				CNOT8	17
				SIVA1	19
				RBM48	51
				MED12	53
				NUCB1	16
				DKKL1	6
				HIST1H1A	39
				DNAJB5	14
				ARHGEF6	27
				RARG	33
				CXCR1	16
				CEBPE	35
				CTSG	25
				RAD9A	30
				RBBP5	42
				PSMA6	63
				RFC1	42
				SSBP1	19
				OS9	26
				CCNDBP1	11
				PTPN13	24
				WDR82	29
				FZD4	10
				CCNK	22
				DLG2	37
				FTSJ3	14
				THRAP3	27
				GATA1	47
				SLC4A1	16
				NEFL	20
				MRPL44	19
				DTNB	16
				SH2B1	9
				RAC3	25
				CSF2RB	28
				GCLM	10
				SAE1	18
				CASP10	29
				NFATC2	25
				DOCK1	18
				SERINC3	12
				MSH2	50
				H2AFZ	27
				RGS16	15
				UBTF	46
				CPSF3L	17
				SSX2IP	12
				NID1	22
				SOX30	11
				TADA3	32
				PITPNA	13
				KLC1	16
				TRA2B	30
				CCT3	45
				NOD2	26
				NRAS	23
				GLRX3	17
				PSMD1	52
				TLR3	19
				MBD3	36
				SIX1	12
				CHMP4B	17
				SELPLG	14
				PDGFB	13
				PSMD10	36
				ALOX5	7
				GTF2I	30
				WNT7B	5
				FAM203A	9
				MAD2L1	39
				WASF1	31
				ZNF593	5
				PMCH	10
				PGRMC1	24
				TRIM23	37
				NUP93	31
				TOP2A	42
				PTPLAD1	16
				ETV6	24
				SPHK1	12
				PSMA5	34
				ANXA5	21
				ASF1B	31
				POLA2	30
				YTHDC1	29
				CRHR1	7
				NDC80	29
				RALGDS	24
				ZNF423	11
				MID1	26
				RGS10	11
				CDK2AP1	18
				CIB1	23
				MDM4	41
				CDK12	17
				RNMTL1	16
				TBC1D5	11
				CPE	18
				TRPC6	13
				CHMP5	18
				LPL	15
				FRAT1	13
				PAFAH1B1	24
				SUZ12	39
				DICER1	14
				IL10RA	4
				CTNNBIP1	14
				RASSF5	34
				DGKZ	24
				GDI2	23
				CCBP2	14
				CTDP1	46
				AKAP9	35
				SRPRB	27
				DCD	18
				CNTN1	15
				PAICS	27
				STX4	31
				TRIP12	16
				TBL1X	33
				GRIK2	17
				CHFR	39
				LAMP1	12
				GIGYF2	32
				KHDRBS2	43
				ITGB1BP1	13
				EIF4A3	21
				TES	15
				RANGAP1	24
				JUP	41
				CEP55	16
				ROBO2	14
				TGFBR3	13
				EGR2	11
				OPRM1	13
				CCDC14	8
				MCM5	34
				CHRM3	11
				HNRNPD	22
				LEPR	17
				ATF3	30
				ORAI1	7
				FUBP3	10
				PLAU	20
				HSPE1	32
				MAFK	15
				NFYC	20
				SH3GLB1	30
				CIRBP	20
				MTAP	6
				ITPR3	16
				ZNF446	11
				F2RL2	16
				USP21	22
				CMTM6	8
				ANAPC4	24
				BRCC3	24
				MATR3	32
				ATG16L1	16
				BTG2	15
				DSP	41
				NFE2L2	39
				ZMYND19	6
				MCL1	31
				ZNF277	6
				DST	34
				CD74	14
				TRPC1	19
				RFX1	16
				MAP1A	25
				GTF2F1	41
				TCP1	53
				MAGI1	31
				GSN	37
				AMBP	12
				ACTA2	27
				MDC1	51
				SRGAP2	17
				PPP2R2A	41
				SART3	34
				MED7	33
				GMNN	29
				CD8A	20
				FLNB	24
				PSMD14	38
				RAD54B	20
				TFRC	25
				KXD1	29
				MBIP	26
				GTF2E1	31
				PEA15	17
				RAPGEF2	14
				DKK1	7
				FGF21	6
				VWF	22
				KCND2	7
				RNF10	30
				TGOLN2	21
				VCPIP1	20
				MLF1IP	18
				LONP1	19
				PPP1R14A	13
				ECSIT	34
				CYBA	10
				CDH2	38
				CAPN2	15
				ALPP	11
				RRAS2	25
				DNAJB9	10
				CXADR	5
				HLA-DRB4	10
				GGA3	30
				SCRIB	18
				OSTF1	14
				SUFU	28
				SOX2	51
				TRIM2	20
				PSMC1	52
				SLC7A8	3
				NFYA	21
				NEO1	7
				RAD51C	9
				ECHS1	31
				RNF40	29
				HTR1A	8
				KITLG	9
				KRT20	15
				SPP1	22
				SKIV2L2	33
				FHOD1	24
				UBE2DNL	11
				CAPZA1	28
				WRN	49
				VTA1	23
				ESR2	48
				PTMA	39
				PLCB3	15
				GK	11
				RPP30	12
				POLR2D	32
				SLC22A5	5
				EGLN3	19
				PITX2	17
				FANCI	30
				RPL7	32
				CENPT	7
				EIF3C	32
				SDCBP2	15
				FNBP1	27
				RPL28	20
				RPL3	39
				RHOB	28
				GP1BB	25
				SMARCE1	58
				PAM	9
				S100A10	14
				DTX1	20
				UHRF1	22
				DHX30	28
				F8	18
				EIF2S2	26
				LDLR	14
				FSCN1	31
				RHOD	14
				SCP2	9
				HSF4	12
				PRKCSH	14
				CCT6A	40
				DDX52	9
				CAST	21
				CPNE1	21
				MYBL2	38
				VPS28	15
				HTRA2	31
				MARS	31
				IER3IP1	6
				CEP72	12
				EEF2	34
				REEP5	9
				CHIC2	11
				CCT7	45
				ZFP64	11
				GNL3	28
				APOE	29
				LIPE	8
				PROX1	19
				BBS2	19
				RTN1	6
				IRF1	25
				TSC22D3	10
				FBXW8	31
				SS18	18
				CIITA	24
				INTS1	33
				RPS24	17
				TUBA1B	32
				OGT	32
				TCEB3B	15
				F2R	20
				CACNA1C	21
				RPH3AL	13
				CSF3R	21
				CNGB1	4
				SS18L1	25
				PLD1	24
				NAA10	14
				RTN3	13
				ZIC2	6
				AKAP4	7
				CD22	17
				KIF2C	9
				YLPM1	21
				GLRX	6
				BMP1	13
				TRPC3	19
				MYOG	22
				MED8	38
				LDHA	26
				CTSS	8
				ZMYND11	25
				NEUROD1	13
				DPYSL5	8
				PPP3CC	9
				GJA1	23
				HK3	9
				BRD7	47
				RHOG	19
				NIPBL	14
				LXN	10
				TRAIP	28
				PAX8	19
				ESRRA	37
				UBE2C	22
				MYO10	11
				ARL6IP1	10
				GGA2	28
				CD7	9
				RABEP1	26
				PRKAG1	16
				TRMT112	13
				SNAP29	20
				DSG1	18
				PARD6G	17
				MADD	10
				RNF216	16
				RECQL5	32
				AP4M1	12
				VAMP3	18
				BBS10	14
				HNF4A	41
				TLR2	23
				GKAP1	9
				RABGAP1	18
				NOXA1	8
				RPL4	35
				PLA2G12A	9
				RARRES3	10
				RPAP2	45
				SH3RF1	17
				SARM1	12
				HOMER1	19
				RPL23	36
				MAGI2	16
				SLBP	7
				TRADD	62
				DZIP3	34
				CLINT1	23
				S100B	22
				PLXNA1	10
				BNIPL	14
				CENPF	22
				DNMT3A	37
				VPS18	18
				ZBTB3	21
				FCER1A	7
				CAPNS1	23
				FBLN5	10
				TLR10	11
				PROS1	11
				PA2G4	38
				ING1	24
				ARL6	8
				GNG13	9
				ABCG1	3
				UBE2J1	26
				MAP2	18
				HOOK1	10
				TRIM41	20
				TMED10	16
				PTPN5	8
				NR3C2	15
				GORASP2	26
				EVPL	13
				NKX3-1	11
				NDUFS3	8
				RPL19	16
				KRT5	24
				OLFM2	11
				GCNT3	4
				APMAP	3
				OTX2	5
				MRGBP	37
				F13A1	13
				MLF2	11
				PPM1A	24
				GLTPD1	7
				SERPINH1	8
				CDH6	6
				MYOCD	13
				COL8A1	8
				SMARCA5	44
				GOT2	31
				TFPI	10
				RSG1	3
				TIRAP	35
				BPGM	9
				RELL1	3
				PTH2R	5
				ANTXR2	32
				A1BG	8
				ITGB5	34
				RPP38	14
				IGKC	6
				LCP1	6
				WHSC1L1	14
				TLX2	8
				HOXA11	8
				WDR3	5
				PLEKHJ1	8
				FSHR	15
				PPM1F	9
[truncated: 10,182 more rows]

## Sheet: kinase_in_3DPPIN_degree
kinase_gene_symbol	kinase_degree_in_3DPPIN	Hub_label		nonkinase_gene_symbol	nonkinase_degree_in_3DPPIN
AKT1	16	Hubs		GRB2	90
ROCK1	5	Hubs		UBE2D2	56
ADRBK1	4	Hubs		UBE2D3	53
MAST1	5	Hubs		UBE2D4	52
PDPK1	14	Hubs		UBE2D1	51
PRKACA	10	Hubs		PIK3R1	46
PRKCA	7	Hubs		NCK1	42
PRKCB	4	Hubs		CDC42	40
PRKCD	11	Hubs		UBE2U	39
PRKCQ	5	Hubs		UBE2W	37
PRKCE	6	Hubs		PLCG1	35
PRKCI	5	Hubs		CRK	35
PRKCZ	9	Hubs		UBE2N	33
PKN1	4	Hubs		UBE2E1	33
PKN2	4	Hubs		UBE2K	31
RPS6KB1	7	Hubs		SHC1	31
RPS6KA1	6	Hubs		UBE2E3	29
BCR	6	Hubs		NCOA1	27
CAMK2G	4	Hubs		UBE2I	26
STK11	4	Hubs		BATF3	25
CASK	5	Hubs		UBE2E2	24
MYLK	5	Hubs		UBE2H	24
CDK2	16	Hubs		CREB5	24
CDK4	10	Hubs		RAC1	23
CDK6	7	Hubs		CEBPG	23
CDK9	4	Hubs		JUN	22
CSNK2A1	4	Hubs		STAT1	21
GSK3A	8	Hubs		PTPRC	21
GSK3B	12	Hubs		PTPN6	21
MAPK1	13	Hubs		ATF7	20
MAPK3	9	Hubs		DDIT3	20
MAPK6	21	Hubs		BATF	19
MAPK8	6	Hubs		STAT3	18
MAPK14	17	Hubs		UBC	18
SRPK1	6	Hubs		RHOA	18
AURKB	4	Hubs		DZIP3	18
CHUK	10	Hubs		PTPRJ	17
IKBKB	15	Hubs		EPOR	17
NEK6	4	Hubs		HRAS	17
NEK8	4	Hubs		ATF2	17
EIF2AK2	6	Hubs		UBE2V1	17
PLK1	6	Hubs		RXRA	17
WNK1	4	Hubs		ATF4	16
MAP3K1	4	Hubs		RNF2	16
MAP4K1	5	Hubs		MKRN3	16
TNIK	7	Hubs		TRIM27	15
PAK1	14	Hubs		SKP1	15
PAK2	7	Hubs		PTPN11	15
PAK3	10	Hubs		UBE2Z	15
MAP2K1	8	Hubs		RXRB	15
MAP2K3	5	Hubs		RNF10	15
MAP2K6	5	Hubs		RNF111	14
MAP2K4	6	Hubs		CEBPB	14
MAP2K5	4	Hubs		CDKN1A	14
MAP3K14	5	Hubs		PTPN12	14
ABL1	55	Hubs		PTPRB	13
ABL2	12	Hubs		CRKL	13
TNK2	9	Hubs		MAFK	13
AXL	4	Hubs		NFKB1	13
CSK	12	Hubs		RNF4	13
EGFR	60	Hubs		JUND	13
ERBB2	66	Hubs		DTX3	13
ERBB3	39	Hubs		EP300	13
ERBB4	7	Hubs		UBE2L6	13
EPHA2	4	Hubs		CDK1	13
EPHA4	6	Hubs		CTNNB1	13
EPHB2	4	Hubs		VAV1	13
PTK2B	5	Hubs		UBQLN4	13
PTK2	19	Hubs		RASA1	13
FER	4	Hubs		SOS1	12
FGFR1	5	Hubs		NCOA3	12
FGFR3	8	Hubs		PTPRG	12
FGFR2	5	Hubs		ITSN1	12
IGF1R	12	Hubs		RNF185	12
INSR	23	Hubs		RNF11	12
JAK1	13	Hubs		TP53	12
JAK2	32	Hubs		FOS	12
JAK3	5	Hubs		JUNB	12
TYK2	4	Hubs		BCAR1	12
MET	11	Hubs		RNF5	12
KIT	13	Hubs		ZNRF1	12
PDGFRA	5	Hubs		ASAP2	12
PDGFRB	23	Hubs		MAFG	12
RET	4	Hubs		CREBBP	12
FGR	4	Hubs		CEBPA	12
FYN	53	Hubs		TRIM39	12
SRC	50	Hubs		LCP2	12
HCK	7	Hubs		NFKBIA	12
LCK	28	Hubs		NCOA2	11
LYN	12	Hubs		PLCG2	11
SYK	21	Hubs		RNF125	11
ZAP70	11	Hubs		RNF166	11
BMX	4	Hubs		NR0B2	11
BTK	12	Hubs		RXRG	11
ITK	7	Hubs		UBOX5	11
TEC	12	Hubs		RNF114	11
TEK	7	Hubs		EWSR1	11
NTRK1	15	Hubs		GHR	11
NTRK2	6	Hubs		TCF3	11
FLT1	4	Hubs		TRIM2	11
FLT4	4	Hubs		FOSL2	11
KDR	14	Hubs		ACTA1	11
IRAK1	6	Hubs		ITGB1	11
ILK	9	Hubs		CEBPE	10
MAP3K7	6	Hubs		ATF3	10
ARAF	4	Hubs		UBE2L3	10
BRAF	8	Hubs		ASAP1	10
RAF1	18	Hubs		FOSB	10
RIPK1	8	Hubs		PTPRO	10
RIPK2	5	Hubs		EFS	10
ACVR1	29	Hubs		RNF150	10
BMPR1A	7	Hubs		FADD	10
BMPR1B	26	Hubs		C3	10
TGFBR1	58	Hubs		CASP3	10
ACVR2A	4	Hubs		FOSL1	10
BMPR2	6	Hubs		RELA	10
TGFBR2	7	Hubs		RING1	10
AKT2	3	nonhubs		PTPN2	10
AKT3	2	nonhubs		CASP8	10
CIT	1	nonhubs		TRIM5	10
DMPK	2	nonhubs		ESR1	9
CDC42BPA	2	nonhubs		CEBPD	9
CDC42BPB	3	nonhubs		ZNRF4	9
ROCK2	1	nonhubs		SOS2	9
MAST2	1	nonhubs		RNF167	9
LATS1	2	nonhubs		RAN	9
PRKX	1	nonhubs		DNM2	9
PRKCG	1	nonhubs		F2	9
PRKCH	1	nonhubs		STAT5A	9
RPS6KA4	1	nonhubs		APP	9
RPS6KA5	3	nonhubs		HIF1A	9
RPS6KA2	1	nonhubs		HLF	9
RPS6KA3	3	nonhubs		B2M	9
RPS6KA6	2	nonhubs		LSM3	9
SGK1	3	nonhubs		PTPN1	9
SGK3	3	nonhubs		JUP	9
HSPB8	3	nonhubs		ARHGEF11	9
MTOR	2	nonhubs		ACTB	9
TAF1	2	nonhubs		MYD88	9
TRIM28	1	nonhubs		CDKN1B	9
CAMK4	2	nonhubs		ACTG1	8
CAMK1	2	nonhubs		RNF103	8
CAMK2A	1	nonhubs		NFIL3	8
CHEK1	2	nonhubs		KRT15	8
MARK1	2	nonhubs		NR1H2	8
MARK3	3	nonhubs		NCK2	8
NUAK2	2	nonhubs		TRAF6	8
SIK3	1	nonhubs		GIT1	8
DAPK1	1	nonhubs		SRSF1	8
DAPK2	1	nonhubs		PCNA	8
MAPKAPK3	2	nonhubs		PJA2	8
MAPKAPK5	2	nonhubs		PPARG	8
MAPKAPK2	1	nonhubs		UBE2J1	8
MKNK2	2	nonhubs		BCL2L1	8
MKNK1	1	nonhubs		PXN	8
PIM2	2	nonhubs		TOPORS	8
PRKD1	3	nonhubs		PSMA1	8
PRKD3	1	nonhubs		RNF165	8
PRKD2	2	nonhubs		STAT5B	8
CHEK2	3	nonhubs		NFKB2	8
TRIB2	1	nonhubs		RNF130	8
TRIB3	1	nonhubs		RBCK1	8
OBSCN	1	nonhubs		AMFR	8
TRIO	1	nonhubs		DBP	8
TSSK1B	2	nonhubs		RFWD3	8
TSSK4	1	nonhubs		CCND1	8
CSNK1A1	1	nonhubs		RARA	8
CSNK1E	2	nonhubs		BFAR	8
CSNK1G2	1	nonhubs		SMAD4	7
VRK2	1	nonhubs		RNF13	7
VRK3	2	nonhubs		RNF43	7
CDK3	1	nonhubs		RNF181	7
CDK5	3	nonhubs		DOCK3	7
CDK7	3	nonhubs		HSP90AA1	7
CDK8	1	nonhubs		ZNF446	7
CDKL5	2	nonhubs		LSM7	7
CDKL1	1	nonhubs		MARCH3	7
CLK1	1	nonhubs		ARHGAP32	7
CLK2	1	nonhubs		GRB7	7
CLK3	1	nonhubs		NCKIPSD	7
DYRK1B	2	nonhubs		TRIP6	7
HIPK3	2	nonhubs		DNM1	7
HIPK1	1	nonhubs		GRB10	7
MAPK9	2	nonhubs		SNRPE	7
MAPK11	1	nonhubs		TRIM31	7
MOK	1	nonhubs		BACH1	7
SRPK2	3	nonhubs		TRIM17	7
AURKA	1	nonhubs		TRIM25	7
CAMKK2	2	nonhubs		IL6ST	7
CAMKK1	2	nonhubs		RAD23A	7
CDC7	3	nonhubs		VAV2	7
IKBKE	1	nonhubs		NEDD9	7
TBK1	2	nonhubs		RAP1A	7
UHMK1	1	nonhubs		NEDD8	7
MOS	1	nonhubs		MAFB	7
STK16	1	nonhubs		SMAD3	7
NEK2	2	nonhubs		BLNK	7
NEK9	1	nonhubs		TRIM35	7
NRBP1	3	nonhubs		CREB3L1	7
EIF2AK4	2	nonhubs		TRIM8	7
EIF2AK1	2	nonhubs		MCL1	7
PLK3	1	nonhubs		VDR	7
PLK4	1	nonhubs		TCF4	7
TLK1	1	nonhubs		APC	7
PBK	1	nonhubs		UBE2T	7
TTK	2	nonhubs		RNF115	7
STK36	1	nonhubs		TEF	7
WEE1	1	nonhubs		CASP9	7
PKMYT1	1	nonhubs		MAX	7
WNK4	1	nonhubs		MEIS1	7
WNK2	3	nonhubs		TFDP1	7
GUCY2D	1	nonhubs		BACH2	6
NPR1	1	nonhubs		BCL2L11	6
MAP3K5	2	nonhubs		CASP1	6
MAP3K6	1	nonhubs		PIK3R2	6
MAP3K3	2	nonhubs		IRF3	6
MAP3K2	3	nonhubs		HLA-DRA	6
MAP3K4	3	nonhubs		BAX	6
OXSR1	2	nonhubs		MAPK8IP2	6
STK39	1	nonhubs		FYB	6
MAP4K2	2	nonhubs		RARG	6
MAP4K5	2	nonhubs		RLIM	6
MAP4K4	1	nonhubs		SHANK2	6
STK4	2	nonhubs		ATF5	6
MYO3A	1	nonhubs		SHC3	6
PAK4	2	nonhubs		BID	6
PAK6	2	nonhubs		REL	6
PAK7	1	nonhubs		ARPC4	6
STRADA	1	nonhubs		GRAP2	6
TAOK2	2	nonhubs		ARHGEF6	6
TAOK1	3	nonhubs		SPTAN1	6
STK24	1	nonhubs		LSM6	6
MAP2K2	3	nonhubs		NR1H3	6
MAP2K7	3	nonhubs		SH3GL3	6
MAP3K8	2	nonhubs		MAPK8IP1	6
ALK	3	nonhubs		VIM	6
MERTK	1	nonhubs		RAB25	6
MATK	3	nonhubs		PACSIN1	6
DDR1	2	nonhubs		PRKAR1A	6
DDR2	1	nonhubs		CUL1	6
EPHA1	2	nonhubs		BCL2	6
EPHA3	1	nonhubs		SERPINA3	6
EPHA5	1	nonhubs		KPNB1	6
EPHA7	2	nonhubs		SNAP23	6
EPHB1	3	nonhubs		BAD	6
EPHB4	1	nonhubs		NFE2	6
FES	2	nonhubs		SMAD2	6
FGFR4	3	nonhubs		CCNA2	6
MST1R	2	nonhubs		IGF2	6
CSF1R	2	nonhubs		MMP2	6
ROS1	1	nonhubs		UBE2V2	6
YES1	1	nonhubs		PRICKLE3	6
BLK	2	nonhubs		THRB	6
PTK6	2	nonhubs		DOCK1	6
TXK	3	nonhubs		CBLC	6
TIE1	3	nonhubs		CNTFR	6
NTRK3	2	nonhubs		NAA38	6
IRAK2	2	nonhubs		SCAND1	6
IRAK4	2	nonhubs		NCF2	6
LIMK1	3	nonhubs		CSNK2B	6
LIMK2	3	nonhubs		LSM2	6
MAP3K12	1	nonhubs		PSMA4	5
MAP3K10	2	nonhubs		PCBP1	5
MAP3K11	2	nonhubs		HGF	5
KIAA1804	1	nonhubs		RRAS2	5
ZAK	3	nonhubs		EZR	5
KSR1	1	nonhubs		GNG4	5
RIPK3	1	nonhubs		SUMO1	5
ACVR1B	3	nonhubs		LSM5	5
ACVRL1	1	nonhubs		SOCS1	5
ACVR2B	1	nonhubs		UBE2G2	5
				CD8A	5
				NR0B1	5
				ARHGDIA	5
				ELANE	5
				SH3KBP1	5
				CREB3L3	5
				RAB5A	5
				TLN1	5
				XIAP	5
				PLEKHA5	5
				QKI	5
				CFLAR	5
				SNRPD2	5
				SPTBN1	5
				ESRRA	5
				PLAU	5
				BMP2	5
				RAB11A	5
				RFC4	5
				TCEB1	5
				CD3E	5
				FKBP1A	5
				TBP	5
				PPARD	5
				RGS19	5
				MCM2	5
				ACTR3	5
				RNF38	5
				NFE2L1	5
				MLX	5
				DYNC1I1	5
				RIMS1	5
				GNB5	5
				CHN1	5
				ZNRF2	5
				CCNA1	5
				CLTC	5
				PSMA7	5
				PTPN4	5
				STX1A	5
				BAK1	5
				RRAD	5
				ALX4	5
				TRAF2	5
				SH2B1	5
				CREB1	5
				PPP1R12A	5
				SHC2	5
				FGF1	5
				TFDP2	5
				SH2B3	5
				MCM7	5
				TLR4	5
				GNAI3	5
				NFASC	5
				CD247	5
				ASB16	5
				HLA-C	5
				POU2F1	5
				ARHGEF7	5
				UHRF2	5
				F10	5
				STX4	5
				EXOSC9	5
				CCND3	5
				STAM2	5
				SOCS2	5
				RFC1	5
				BIRC2	5
				HGS	5
				YWHAE	5
				CELA1	5
				IRS1	5
				NRAS	5
				MCM3	5
				RAP2A	5
				BMP4	5
				EFNA1	4
				LTA	4
				UBA3	4
				SH3GL1	4
				CNOT7	4
				HLA-E	4
				ARNTL	4
				CALM3	4
				HNRNPD	4
				PPP3CA	4
				TIMP1	4
				PARD6A	4
				SUMO3	4
				CHD3	4
				PSMB5	4
				LRPAP1	4
				STX5	4
				RALGDS	4
				RAC3	4
				CD79A	4
				RGS16	4
				ARHGAP1	4
				EPS8	4
				VCP	4
				IL2RG	4
				RBFOX1	4
				ITGB3	4
				SH2D1A	4
				MARCH5	4
				DIABLO	4
				DMD	4
				HIF1AN	4
				SREK1	4
				U2AF2	4
				CTTN	4
				DDB1	4
				RNF126	4
				HDAC3	4
				TULP4	4
				CASP7	4
				TP53BP2	4
				TRADD	4
				PCGF2	4
				PSMA6	4
				LSM4	4
				EFNA5	4
				RNF41	4
				RABEP1	4
				PLG	4
				SLC9A3R1	4
				PARD6B	4
				RFC5	4
				MCM6	4
				RBFOX2	4
				FAS	4
				NOTCH1	4
				CREB3L4	4
				FGF2	4
				NR3C1	4
				SH2D4A	4
				TNNT1	4
				PTPRE	4
				VASP	4
				ACTR2	4
				GNB1	4
				CDH1	4
				SOCS3	4
				SERPINF2	4
				SRSF5	4
				GNAI1	4
				APAF1	4
				UBA2	4
				LSM1	4
				HOXC9	4
				EHMT2	4
				PTPN22	4
				UBE4A	4
				MYOD1	4
				VAV3	4
				BRCA1	4
				SRSF6	4
				MCM4	4
				CASP10	4
				EFNA4	4
				RHOXF2	4
				CCNB2	4
				INHBA	4
				UBE2Q2	4
				UBE3A	4
				CCND2	4
				NFE2L2	4
				LIMS1	4
				KRAS	4
				LIFR	4
				ESR2	4
				LDB1	4
				ARF1	4
				IL1R1	4
				BMP7	4
				STX7	4
				PIK3R3	4
				ARNT	4
				PLAT	4
				TRAIP	4
				TNFSF10	4
				RHEB	4
				RARB	4
				NFKBIB	4
				ACAP1	4
				MID2	4
				NOTCH3	4
				UNC119	4
				MMP14	4
				PPP2CA	4
				PSMA3	4
				ATF1	4
				SP1	4
				ARPC1B	4
				SH3BP2	4
				TNFRSF1A	4
				RB1	4
				PPP2R1B	4
				ITGAV	4
				BCL2A1	4
				FGA	4
				PARD3	4
				AP2B1	3
				PTPRM	3
				IL1R2	3
				GSN	3
				ZBTB8A	3
				RAB3B	3
				TFPI	3
				TRIM26	3
				PLEKHJ1	3
				MLLT4	3
				NCF1	3
				INPP5D	3
				IGF1	3
				NFATC2	3
				HERC5	3
				SMC3	3
				RNF8	3
				CTNND1	3
				CYBA	3
				RAB3A	3
				ZNF24	3
				SNRPD1	3
				SKIL	3
				PSMB3	3
				CNKSR1	3
				VEPH1	3
				POLE3	3
				SNAP29	3
				ABI1	3
				RBPMS	3
				AR	3
				PTBP1	3
				RPH3AL	3
				KCNA2	3
				GAB1	3
				SERPINA1	3
				NCF4	3
				CD2AP	3
				L1CAM	3
				RGS20	3
				VPS36	3
				CTSB	3
				HERPUD1	3
				UBL7	3
				UBR5	3
				EIF4A1	3
				EPB41L3	3
				RHOD	3
				HFE	3
				RHOJ	3
				TSG101	3
				MCM5	3
				SNAP25	3
				RFC2	3
				OPHN1	3
				HNRNPK	3
				ARHGEF12	3
				STAC	3
				SNRPD3	3
				SERPINC1	3
				SHOC2	3
				PBX1	3
				NLRP1	3
				RBMX	3
				U2AF1	3
				PIK3CA	3
				UBQLN1	3
				ITGB4	3
				CRADD	3
				RHOH	3
				ID1	3
				RNF152	3
				BCL2L2	3
				SYVN1	3
				SNX9	3
				KLRD1	3
				SNRPF	3
				SERPINE1	3
				PHC2	3
				NOG	3
				HLA-A	3
				TIMP3	3
				CRHR2	3
				RASD2	3
				REV1	3
				RAD51D	3
				S100A1	3
				ATXN3	3
				NOS1	3
				LRP1	3
				MAML1	3
				NCKAP1	3
				PSMA2	3
				STX3	3
				GRIN1	3
				PSMB1	3
				IGFBP1	3
				PTPRZ1	3
				GNB2	3
				TNFSF13B	3
				GTF2A2	3
				EPAS1	3
				CNTN1	3
				ECT2	3
				EXOSC8	3
				C2	3
				AKTIP	3
				KPNA2	3
				ZBTB16	3
				TDG	3
				NR1H4	3
				TIAM2	3
				RANBP2	3
				RFC3	3
				SPTBN4	3
				NR1I2	3
				SPTB	3
				ARHGDIB	3
				TP73	3
				TAL1	3
				RIMS2	3
				CALCRL	3
				CISH	3
				ID3	3
				NFE2L3	3
				RAD23B	3
				NPHS1	3
				TRIM55	3
				SKI	3
				EIF4E	3
				LNX2	3
				EIF2S1	3
				GNAI2	3
				DEDD2	3
				SNRNP70	3
				TIRAP	3
				RNF139	3
				DRAP1	3
				PTPRA	3
				SMAD1	3
				PPARA	3
				ANK2	3
				LDB2	3
				APOH	3
				CCNE1	3
				KLK2	3
				CYTH2	3
				SEPT6	3
				TARBP2	3
				FHL3	3
				CCNB1	3
				UNC13B	3
				RELB	3
				TNNC1	3
				PSMB7	3
				TRIM32	3
				DR1	3
				BMI1	3
				ROBO2	3
				RAD51C	3
				PABPC1	3
				TCF12	3
				LMO4	3
				RAB6B	3
				SH2B2	3
				FN1	3
				KAT2B	3
				RAD18	3
				ATG4B	3
				PIK3CD	3
				SH2D2A	3
				EXOSC7	3
				CDK14	3
				RRAS	3
				FGB	3
				RHEBL1	3
				CFL1	3
				RAB11FIP3	3
				FLNA	3
				UPF2	3
				AXIN1	3
				CHMP4B	3
				PIK3C2B	3
				AP1M1	3
				PRSS3	3
				PTPN3	3
				VEGFA	3
				PTPN18	3
				BIRC5	3
				NFKBIE	3
				EFNB2	3
				CD74	3
				DLG4	3
				HOXB13	3
				NID1	3
				NR1I3	3
				SMAD9	3
				OSM	3
				UBXN1	3
				CCNE2	3
				IGFBP4	3
				NKIRAS1	3
				PARD6G	3
				ITGAL	3
				HTT	3
				CGA	3
				RASL12	3
				CCNK	3
				PPP1R13B	3
				UBE2M	3
				EXOSC6	3
				ARPC5	3
				C1S	3
				CTSL1	3
				ASF1A	3
				RALYL	3
				ANK1	3
				ZNF165	3
				TNFSF14	3
				SEPT2	3
				PSMD4	3
				POU2AF1	3
				CDH5	3
				TES	2
				TNPO1	2
				SEMA4D	2
				APBA1	2
				ITGA6	2
				RAD51B	2
				SFMBT1	2
				CLNK	2
				PPP1CA	2
				TRA2B	2
				MDM2	2
				VIL1	2
				PLXNA2	2
				MYB	2
				IL4	2
				ZNF202	2
				SEPT9	2
				HNRNPH3	2
				CHML	2
				MLH1	2
				MACF1	2
				NTF3	2
				CDC42EP4	2
				RBM10	2
				DAG1	2
				TRIM34	2
				TRAPPC3	2
				TRIM63	2
				LMO3	2
				CFL2	2
				PPP1R13L	2
				CRYAB	2
				NFYC	2
				ADAP1	2
				RAPGEF6	2
				CDKN2D	2
				GNA12	2
				DTNA	2
				GDF9	2
				COL5A3	2
				SEPT8	2
				CDH2	2
				HNRNPM	2
				ITGAX	2
				FKBP8	2
				SH3GL2	2
				TNS4	2
				RAC2	2
				CABLES1	2
				RALA	2
				E2F3	2
				NR4A2	2
				ACTN3	2
				CDON	2
				SRF	2
				ZNF263	2
				SERPINA4	2
				TRIM3	2
				SKP2	2
				MCF2L	2
				IFNAR2	2
				GABPB1	2
				PLEKHA1	2
				GSTM2	2
				MSN	2
				RNFT1	2
				EIF4EBP1	2
				UBE2O	2
				CTSG	2
				FGG	2
				ATOX1	2
				WAS	2
				ITGB5	2
				LIF	2
				EXOSC4	2
				MDM4	2
				RAB31	2
				ITGB2	2
				HUS1	2
				KCNJ3	2
				PPP2R1A	2
				ABI2	2
				CYFIP2	2
				AP2M1	2
				EIF2B2	2
				KRT6B	2
				TRIM65	2
				PRPH	2
				MARCH7	2
				CDK11B	2
				MPL	2
				USP7	2
				RAB3IL1	2
				ASGR1	2
				FSHR	2
				NBN	2
				ANKZF1	2
				SEPT1	2
				TNS3	2
				PYCARD	2
				KRT18	2
				RAB4A	2
				STRN4	2
				ZFYVE9	2
				BTRC	2
				PSMB2	2
				APBB2	2
				VIP	2
				PRLR	2
				F2RL2	2
				DPYSL2	2
				SRSF3	2
				PROS1	2
				PPIA	2
				RBM8A	2
				NR4A1	2
				CD80	2
				HSPG2	2
				NR2C2	2
				VPS25	2
				KRT6A	2
				CACNA1A	2
				PLEK	2
				CST3	2
				NCAM1	2
				PROZ	2
				CST7	2
				GNAQ	2
				TAF9	2
				HSPA8	2
				ITGAM	2
				UBE2S	2
				RPA2	2
				BAG6	2
				VTI1B	2
				TRIM46	2
				RAB1A	2
				MDC1	2
				TNFRSF14	2
				GAB2	2
				ETFA	2
				NXF1	2
				RACGAP1	2
				HCLS1	2
				IL6R	2
				PTH1R	2
				UBE2J2	2
				MASP1	2
				GNAO1	2
				SQSTM1	2
				DSTN	2
				FXR2	2
				RNH1	2
				TENC1	2
				SUV39H1	2
				PEA15	2
				UBE2A	2
				EIF3I	2
				BDNF	2
				THBD	2
				TSC2	2
				SIGIRR	2
				BAIAP2	2
				NTF4	2
				CLOCK	2
				KCNH2	2
				E2F1	2
				USP8	2
				RAP2B	2
				ISL1	2
				ETFB	2
				FLNC	2
				HOPX	2
				IL6	2
				ATF6	2
				FMR1	2
				CTLA4	2
				POLR2C	2
				EIF4A3	2
				ACADM	2
				DHH	2
				CR1	2
				RNF133	2
				NOD1	2
				CHN2	2
				BRCA2	2
				IL23A	2
				ELAVL3	2
				JAG1	2
				PPP3R1	2
				IQGAP1	2
				GTF2A1	2
				MXD1	2
				CASP2	2
				EIF4E2	2
				RAB3IP	2
				CD4	2
				SERPINA10	2
				RAPGEF2	2
				E2F6	2
				HOXC13	2
				CFB	2
				GNAZ	2
				SH3BP4	2
				CDKN2C	2
				BOC	2
				EIF3G	2
				TPM1	2
				RRM1	2
				ZFYVE20	2
				CSRP3	2
				DAZ1	2
				LDLR	2
				CCNH	2
				RHOG	2
				BTG1	2
				IL12RB1	2
				SEPT5	2
				PLXNB1	2
				DYNLL2	2
				ZNF232	2
				SLA	2
				IL7	2
				HLA-DQA1	2
				FXR1	2
				RPA3	2
				ASB9	2
				SEC24C	2
				THRA	2
				NXF3	2
				TFRC	2
				SKAP1	2
				RAB7A	2
				CSF3R	2
				RBM41	2
				ITGA5	2
				TJP1	2
				ZNF397	2
				VEGFC	2
				NXT1	2
				YY1	2
				DYDC1	2
				GNA13	2
				KRT19	2
				CBX5	2
				PRKRA	2
				S100A13	2
				RAB11FIP2	2
				ELAVL2	2
				INCENP	2
				NR2E3	2
				ZBTB1	2
				KDM1A	2
				C1QB	2
				IHH	2
				PDGFB	2
				TIMP2	2
				RND1	2
				BARD1	2
				TCF7L2	2
				RBPJ	2
				PARVA	2
				MMP3	2
				MAGI3	2
				GNB3	2
				RORA	2
				CXCR4	2
				STX6	2
				EIF4EBP3	2
				DNMBP	2
				IL12RB2	2
				SMAD5	2
				SF3A1	2
				KRT20	2
				PCBP4	2
				NEDD4L	2
				PUF60	2
				HCRT	2
				NLRC4	2
				MBP	2
				HLA-DRB1	2
				STAT6	2
				CSTA	2
				IGFBP5	2
				PARK2	2
				SEC23B	2
				GNB4	2
				MKRN1	2
				MPP6	2
				CASP6	2
				HLA-B	2
				IKBKG	2
				SNRPB	2
				RGS4	2
				CTNNBIP1	2
				ARPC2	2
				LPA	2
				EEF1A1	2
				HBA2	2
				ICAM1	2
				CUBN	2
				NRXN1	2
				HAND1	2
				HNRNPC	2
				FBXW11	2
				STAM	2
				SF3B4	2
				SAT2	2
				BMP6	2
				RAD21	2
				RAB3D	2
				HAND2	2
				DCP2	2
				IL2	2
				NME5	2
				CFH	2
				GNG3	2
				RIN1	2
				RAB38	2
				HOXA9	2
				MXD4	2
				KLRK1	2
				TNFRSF10B	2
				HOXB6	2
				SYNCRIP	2
				NOD2	2
				GC	2
				TGFB3	2
				POLH	2
				CRHR1	2
				AGT	2
				PHC1	2
				CD28	2
				PRKAR1B	2
				SERPINB6	2
				FBLN2	2
				CFI	2
				C1QC	2
				TNNI3	2
				IGSF21	2
				RAB11FIP5	2
				GP1BA	2
				ZNF250	2
				SP8	2
				TXN	2
				IRF1	2
				VCL	2
				C1QA	2
				EMX1	2
				DOK1	2
				AKAP13	2
				ZYX	2
				NAE1	2
				COPS6	2
				COPA	2
				UBE2R2	2
				VAMP8	2
				VHL	2
				LMO2	2
				APPL2	2
				BCL2L10	2
				BCL3	2
				COL7A1	2
				RALBP1	2
				PTHLH	2
				TNFRSF1B	2
				PCBD1	2
				SMURF1	2
				SMC1A	2
				HNF4G	2
				AP1M2	2
				GH1	2
				CD79B	2
				TIMP4	2
				MAD2L1	2
				FGF7	2
				AP1G1	2
				DVL2	2
				NME1	2
				ENAH	2
				SEC23A	2
				EXOSC5	2
				SRSF2	2
				NPHP1	2
				CBFB	2
				FBN1	2
				KIR2DL2	2
				TNFRSF11B	2
				IL7R	2
				IL31RA	2
				FSHB	2
				GTF2F1	2
				UTRN	2
				EIF4G1	2
				CD86	2
				RAD9A	2
				RAB33B	2
				MYC	2
				VAMP3	2
				SUMO2	2
				TNNT2	2
				NFKBIZ	2
				RAB2A	2
				APBB1	2
				IFNGR1	2
				E2F4	2
				GABARAPL2	2
				IL10	2
				RTKN	2
				HLA-DQB1	2
				NPR3	2
				TNFRSF6B	2
				ISG15	2
				GTF2B	2
				SENP2	2
				TLX2	2
				IL12A	2
				SNIP1	2
				CR2	2
				RPA1	2
				PCBP2	2
				IL12B	2
				ESRRG	2
				HNRNPAB	2
				IQGAP2	2
				MAGOH	2
				TLR2	2
				VTN	2
				F11	2
				DNM3	2
				DGKZ	2
				SNX1	2
				LIN7A	2
				SGK196	2
				TNF	2
				FASLG	2
				ACTC1	2
				KLRC1	2
				STXBP1	2
				PGF	2
				CDKN3	2
				HSPB1	2
				PROC	2
				STX11	2
				SNF8	2
				GNG7	2
				E2F2	2
				TRIM41	2
				PLD1	2
				NRCAM	2
				NEDD4	2
				BIRC7	2
				TNNI2	2
				FBXL2	2
				RNF168	2
				NCBP1	2
				RNF128	2
				NPPB	2
				PLAUR	2
				BCL10	2
				SRSF4	2
				STAT2	2
				CARD16	2
				NOTCH2	2
				BCAR3	2
				ASB13	2
				S100B	2
				NFYB	2
				ARL2	2
				CREM	2
				VAMP4	2
				UCN	2
				HLA-G	2
				POLI	2
				DSCAML1	2
				HLA-DRB5	2
				CBX1	2
				ID2	2
				ITGA4	2
				C5	2
				MSH2	2
				CALML3	2
				HDAC1	2
				YWHAZ	2
				ITGB7	2
				KCNJ16	2
				PTPN13	2
				UCHL1	2
				PSMC5	2
				PPP2R5C	2
				PRKAR2A	2
				ORC1	2
				HGFAC	2
				XBP1	1
				RRM2	1
				TAP1	1
				EGLN2	1
				UBE2F	1
				PRPH2	1
				TRIM56	1
				KCNAB1	1
				AKR7A3	1
				MEF2B	1
				HLA-DMB	1
				HIST3H3	1
				ZNF273	1
				SBF1	1
				RDX	1
				ADORA2A	1
				CRYAA	1
				CPNE6	1
				SPINT1	1
				ASPSCR1	1
				CRMP1	1
				MSH5	1
				CABP1	1
				BMP15	1
				ANKRD24	1
				RNF32	1
				EFNB3	1
				FGF10	1
				IL1RL1	1
				LONRF1	1
				PSME1	1
				PPP2CB	1
				PIK3CB	1
				SEC24A	1
				KCNQ2	1
				ARNTL2	1
				ATP7A	1
				TMSB4X	1
				ERCC5	1
				TRIM36	1
				FBXO7	1
				SULT1E1	1
				LMNA	1
				PPP1R2	1
				PRPF31	1
				KLK3	1
				IDE	1
				VPS4B	1
				TAF13	1
				AHSA1	1
				DLG2	1
				FNTA	1
				TNFRSF10D	1
				SEC22B	1
				SRP14	1
				HSF2	1
				FNBP4	1
				HIRA	1
				WASF1	1
				STAU1	1
				CEACAM1	1
				ERRFI1	1
				AZGP1	1
				PAIP1	1
				FKBP14	1
				BLM	1
				RGS2	1
				ITGB6	1
				KLKB1	1
				RABGAP1	1
				ZNF276	1
				CEACAM8	1
				MYF5	1
				CREB3	1
				TIMM10	1
				FST	1
				KLF4	1
				GCH1	1
				FOXG1	1
				ARHGEF2	1
				RBBP5	1
				EPO	1
				MYCN	1
				SAE1	1
				LIMS2	1
				CCNT1	1
				C1R	1
				ORC4	1
				F9	1
				ADAM17	1
				NR2F1	1
				ZNF473	1
				PKNOX1	1
				POLR1D	1
				PRSS1	1
				HOXC11	1
				FBXO5	1
				APBB3	1
				GFRA1	1
				KCTD15	1
				ITGAE	1
				SNUPN	1
				ARHGAP15	1
				SPARC	1
				APC2	1
				CHAF1A	1
				PEX10	1
				CHTF18	1
				ARHGEF4	1
				GABBR1	1
				GIP	1
				MNT	1
				TNR	1
				CSE1L	1
				CPLX1	1
				RNF182	1
				CACYBP	1
				PHF15	1
				DFFB	1
				TCEB2	1
				ARRB2	1
				IPO7	1
				NUTF2	1
				NAP1L1	1
				CHM	1
				EIF4A2	1
				H2AFY	1
				BFSP1	1
				MYOG	1
				PEX13	1
				SRSF10	1
				PHF1	1
				LHX2	1
				MAP1LC3B	1
				GUCY1B3	1
				RGS18	1
				S100A9	1
				GNAT1	1
				SH3D19	1
				INS	1
				SHB	1
				CD1B	1
				CAND1	1
				STUB1	1
				CLTB	1
				NR2F2	1
				JAM2	1
				DLG1	1
				FGF4	1
				GEMIN7	1
				UBXN2A	1
				NPPC	1
				HSPD1	1
				BIRC3	1
				DAPP1	1
				SUPT6H	1
				DLL4	1
				RCOR1	1
				DNAJA1	1
				PJA1	1
				ACTR1A	1
				HDAC9	1
				IFNA2	1
				ARHGAP31	1
				DDB2	1
				KLRG1	1
				NR1D2	1
				PEF1	1
				TMED2	1
				GIF	1
				PPP4C	1
				PICK1	1
				VIPR2	1
				GNG13	1
				ANG	1
				PCBD2	1
				RNPS1	1
				LTB	1
				PDGFA	1
				GGA3	1
				DNASE1	1
				RAPGEF5	1
				DNAL4	1
				TFEC	1
				WDR74	1
				VPS28	1
				RAPGEF4	1
				CCNL2	1
				KCNQ3	1
				SSU72	1
				WASF2	1
				ASCL3	1
				ITGA2B	1
				KITLG	1
				DDX24	1
				NSMCE1	1
				CXCL12	1
				MAPRE3	1
				PIGR	1
				USP6	1
				UPF3B	1
				TICAM2	1
				GMPPB	1
				ACP5	1
				ITGA3	1
				SFPQ	1
				KCNA4	1
				XRCC2	1
				COL5A1	1
				PPP1R16A	1
				PDCD4	1
				PSPC1	1
				MYO10	1
				KRT86	1
				CBL	1
				NR1D1	1
				EDA2R	1
				GTF2F2	1
				LUM	1
				ICAM5	1
				C11orf30	1
				GMNN	1
				MKI67	1
				TRIM47	1
				PPP2R5D	1
				AKAP12	1
				RGL4	1
				UCN2	1
				PIP	1
				MAPRE2	1
				RABGEF1	1
				PRTN3	1
				NUDT5	1
				COL1A2	1
				MPP1	1
				KLRC3	1
				PEX1	1
				FBLN1	1
				PDCL	1
				FTH1	1
				MXD3	1
				HSPB2	1
				HOXB9	1
				APOB	1
				ZBTB25	1
				RBM7	1
				RALB	1
				PCGF6	1
				FGD6	1
				CUL3	1
				HCN2	1
				TIMM9	1
				WASL	1
				ADCYAP1R1	1
				DOCK9	1
				BMP8B	1
				IL20RA	1
				DDX42	1
				FASN	1
				ITGA9	1
				GPSM2	1
				RGL2	1
				CEACAM6	1
				HOXD4	1
				ARL2BP	1
				PDHX	1
				RAB22A	1
				KCTD11	1
				KIAA1683	1
				TNFRSF10C	1
				CITED2	1
				PPP2R5A	1
				SRP19	1
				TRAF3	1
				DCP1B	1
				TSNAX	1
				TNFAIP3	1
				GOLGA4	1
				TOP3A	1
				RASSF1	1
				PPP2R5E	1
				OSMR	1
				TNPO3	1
				LMNB1	1
				FUS	1
				GDNF	1
				RASGRP3	1
				PIDD	1
				ETS1	1
				NINL	1
				KRT17	1
				RGS6	1
				POLD3	1
				NR2F6	1
				DST	1
				NOXO1	1
				USH1G	1
				SEPT4	1
				CDCA8	1
				LSM10	1
				CTSS	1
				CD274	1
				DCTN1	1
				CD70	1
				UBE2G1	1
				RORC	1
				MSH3	1
				RBM4B	1
				TFE3	1
				PSMA5	1
				MPRIP	1
				CBLB	1
				FBXW7	1
				AP1S1	1
				MXI1	1
				PFN1	1
				TNFRSF17	1
				PDC	1
				GLP1R	1
				BNIP2	1
				GOSR2	1
				CFD	1
				IFNAR1	1
				IL4R	1
				FBN2	1
				ATXN1	1
				RAB37	1
				RBL1	1
				COPB2	1
				BCKDHB	1
				ZBTB48	1
				AIRE	1
				IL1A	1
				CDH18	1
				ABR	1
				SMARCA4	1
				CRYBB1	1
				PTGES3	1
				TLR5	1
				HNF1B	1
				SNRPA	1
				PDCD6	1
				STXBP3	1
				ARL4D	1
				PARP1	1
				NUB1	1
				FLOT1	1
				XRCC5	1
				MEF2D	1
				S100A11	1
				SH2D1B	1
				GSTM3	1
				CPSF6	1
				ADRM1	1
				RNF122	1
				BTG2	1
				CHRNB4	1
				DVL3	1
				RAMP3	1
				CDT1	1
				AP1B1	1
				GGA1	1
				DNAJA3	1
				ATXN7L3	1
				MAD2L1BP	1
				TBC1D17	1
				ATP7B	1
				UBE2B	1
				IKZF1	1
				RAB8A	1
				IRF9	1
				XPC	1
				CTSD	1
				PAX5	1
				F7	1
				PKIA	1
				FGF5	1
				JAM3	1
				PAFAH1B2	1
				LHX4	1
				ARPC3	1
				PMS2	1
				TNKS	1
				SRSF7	1
				MARCH10	1
				GTF2E1	1
				RCHY1	1
				VIPR1	1
				DEDD	1
				POLD2	1
				PLN	1
				SPC25	1
				POLR2D	1
				APPL1	1
				POLDIP3	1
				BIRC6	1
				PSMC6	1
				FTL	1
				DPP4	1
				DNAJC13	1
				RPH3A	1
				ERBB2IP	1
				TIAM1	1
				GEMIN6	1
				TFR2	1
				HOXD3	1
				TAF6	1
				IRF7	1
				FKBP2	1
				FCER1G	1
				LTC4S	1
				PDLIM4	1
				ARHGAP5	1
				SH2D3A	1
				INHBB	1
				TNFRSF4	1
				ASGR2	1
				SNTA1	1
				F11R	1
				SH3RF2	1
				USH1C	1
				DAZL	1
				SNX6	1
				ACTN2	1
				SCFD1	1
				SRP54	1
				LPXN	1
				DSG2	1
				DAB1	1
				RAMP1	1
				NCOR2	1
				CDK18	1
				FLOT2	1
				CDC42EP1	1
				RGS11	1
				EIF2B4	1
				GRIN2B	1
				RUNX1	1
				MEP1A	1
				SMURF2	1
				MTTP	1
				KLRB1	1
				HDAC4	1
				DHX9	1
				DSG1	1
				NUDT3	1
				FNTB	1
				IGFBP6	1
				BOK	1
				TRPV1	1
				KIR2DL1	1
				EFNB1	1
				S100A16	1
				WIPI2	1
				F12	1
				HNRNPF	1
				KCNJ6	1
				MRAS	1
				LY96	1
				PDCD1	1
				MPP3	1
				AKR7A2	1
				MMP25	1
				LNX1	1
				PDGFC	1
				MIF4GD	1
				CRIP1	1
				PPID	1
				ITGA11	1
				TOB2	1
				HNF4A	1
				PLEKHA6	1
				HNRNPA2B1	1
				IL20	1
				NLGN3	1
				CDK17	1
				COPS5	1
				PTPRF	1
				PIK3CG	1
				NEFL	1
				SORBS3	1
				STIP1	1
				TNFRSF13C	1
				ARL3	1
				SPOP	1
				PLCE1	1
				XRCC3	1
				RAET1E	1
				TAF11	1
				MSX2	1
				EDA	1
				TNFRSF9	1
				ARL1	1
				CADM4	1
				UCN3	1
				CNOT8	1
				GIT2	1
				CD93	1
				ENOX1	1
				CD27	1
				PSD	1
				DPYSL4	1
				CDH6	1
				NOSTRIN	1
				CDC42EP5	1
				NOTCH4	1
				VSIG4	1
				NF2	1
				ARHGAP17	1
				TGFB1I1	1
				FGF8	1
				RUNDC3A	1
				DYNLL1	1
				TGFB2	1
				MYL9	1
				MED31	1
				ARHGEF9	1
				PRPF40A	1
				SCMH1	1
				CRYBA1	1
				SPC24	1
				GFAP	1
				SORBS2	1
				C9	1
				GCN1L1	1
				HIST3H2BB	1
				RND3	1
				EXT1	1
				COL8A1	1
				H2AFX	1
				SORL1	1
				HERC2	1
				SERPIND1	1
				SEC24D	1
				TAF12	1
				EIF3B	1
				STX2	1
				RAB17	1
				CARD8	1
				CLTA	1
				CLEC2D	1
				GTF2H1	1
				EXOC2	1
				PACSIN2	1
				OSTF1	1
				POLR2G	1
				ADA	1
				FBXW2	1
				PDHA1	1
				KIR3DL2	1
				EGR1	1
				AHR	1
				PTH	1
				CASC3	1
				IL1B	1
				HNRNPA0	1
				IPO13	1
				NUP107	1
				GRIK4	1
				HSPE1	1
				IL1RN	1
				TNFSF4	1
				PSME2	1
				TMED10	1
				RAB11FIP1	1
				YWHAG	1
				FHL2	1
				TRAF5	1
				UBE4B	1
				SOD1	1
				SPTA1	1
				POLK	1
				AKAP4	1
				IDH3G	1
				SUPT4H1	1
				NRP1	1
				RAP1GAP	1
				SIAH1	1
				CD40	1
				GCHFR	1
				MYO9A	1
				RAB21	1
				MAGOHB	1
				NSFL1C	1
				ATXN1L	1
				CARD11	1
				ATXN2	1
				RNF6	1
				TNNT3	1
				POLR2J	1
				PPIH	1
				ARPC5L	1
				SOX2	1
				PLAA	1
				FBXW8	1
				IFNGR2	1
				NBEA	1
				AGAP1	1
				IDH3A	1
				DSC1	1
				STAP1	1
				EFNA2	1
				EGF	1
				DLG3	1
				HOXA3	1
				TAF4	1
				DOC2B	1
				ADCYAP1	1
				IL8	1
				SEC31A	1
				UBA1	1
				EHMT1	1
				RASL11B	1
				IL1RAP	1
				ICAM3	1
				SERPINB2	1
				MGST1	1
				FARSA	1
				DPY30	1
				RBM15	1
				CCNT2	1
				PTBP2	1
				KHDRBS2	1
				BCKDHA	1
				OSBPL5	1
				KCNJ10	1
				NOVA1	1
				DVL1	1
				HUWE1	1
				NME3	1
				KCNAB2	1
				CRH	1
				DIAPH2	1
				DYNC1I2	1
				TP63	1
				FBXW5	1
				APEX1	1
				UBTD1	1
				MYO15A	1
				GABBR2	1
				CNN1	1
				RRAGC	1
				ITCH	1
				FBXL8	1
				IRS2	1
				LZTR1	1
				KIR2DL3	1
				SMC1B	1
				SYT1	1
				TJP2	1
				FGF9	1
				ANP32A	1
				SRXN1	1
				RBP4	1
				MID1	1
				PLCB1	1
				DIDO1	1
				RAB34	1
				DLD	1
				RAD51	1
				RHPN2	1
				CD40LG	1
				RAP1B	1
				RPS21	1
				ARCN1	1
				NANOG	1
				ARR3	1
				BCL6B	1
				NUP133	1
				CD8B	1
				TF	1
				ENOX2	1
				RGL1	1
				ILF3	1
				PAIP2	1
				AKAP3	1
				HCN1	1
				MAPRE1	1
				CD226	1
				ITGA2	1
				ARHGAP33	1
				EEF1G	1
				POLA1	1
				CLPS	1
				ANK3	1
				GABARAP	1
				COPE	1
				M6PR	1
				TAP2	1
				POLA2	1
				UQCRC1	1
				ZSCAN16	1
				PBRM1	1
				FOXH1	1
				PVRL2	1
				PPL	1
				KCNIP2	1
				TPM2	1
				ZNRF3	1
				PPP4R1	1
				GTF2A1L	1
				HUS1B	1
				UBXN6	1
				GAS6	1
				PSMB6	1
				IGF2R	1
				IRF4	1
				CD63	1
				METTL1	1
				VAMP7	1
				COL8A2	1
				ING2	1
				GRIN2A	1
				PSG9	1
				RAD1	1
				MLXIPL	1
				MGA	1
				RILP	1
				MSH6	1
				RHOC	1
				E2F5	1
				SF3A3	1
				MKI67IP	1
				RRM2B	1
				COPB1	1
				PRL	1
				ITGA1	1
				NHP2L1	1
				NCAN	1
				CACNA1C	1
				TRIM72	1
				RRAGA	1
				GFRA3	1
				CD180	1
				IGFBP2	1
				CUL5	1
				NR5A2	1
				RASSF5	1
				SNRNP35	1
				NR2C1	1
				RANGAP1	1
				LASP1	1
				CXCL13	1
				KRT8	1
				ELK4	1
				GMPPA	1
				RAB13	1
				TOLLIP	1
				DRD2	1
				CLEC4G	1
				GUCY1A2	1
				ABI3BP	1
				RNF170	1
				TCF7L1	1
				EXT2	1
				UBQLN2	1
				CD1A	1
				DYNLT3	1
				ATG4A	1
				PFN2	1
				CTDP1	1
				NONO	1
				FBXO44	1
				TRIM74	1
				HBB	1
				DGCR8	1
				CD1D	1
				KIR2DS1	1
				GINS4	1
				ELAVL4	1
				CIRBP	1
				ERCC8	1
				MAGI1	1
				VLDLR	1
				BNIP3L	1
				STAT4	1
				USP18	1
				CDC25A	1
				XRCC4	1
				ZSCAN20	1
				GOSR1	1
				INVS	1
				TRIM68	1
				S100P	1
				TAL2	1
				TSN	1
				CPSF7	1
				CDC5L	1
				MICA	1
				PCGF3	1
				THBS1	1
				FARSB	1
				MSH4	1
				GRB14	1
				CYTH1	1
				S100A8	1
				KRT81	1
				VWF	1
				SKAP2	1
				EVPL	1
				EGLN3	1
				CD9	1
				EGLN1	1
				GSTO1	1
				NDNL2	1
				CD46	1
				PNLIP	1
				ELAVL1	1
				HIF3A	1
[truncated: 339 more rows]

## Sheet: Kinase_protein_subnetwork
Interaction_A (NCBI_Gene_symbol)	Interaction_A (Entrez Gene_ID)	Interaction_A (description)	Interaction_A (type_of_gene)	Interaction_A (map_location)	Interaction_B (NCBI_Gene_symbol)	Interaction_B (Entrez Gene_ID)	Interaction_B (description)	Interaction_B (type_of_gene)	Interaction_B (map_location)
JAK3	3718	Janus kinase 3	protein-coding	19p13.1	CD247	919	CD247 molecule	protein-coding	1q24.2
PTK2B	2185	protein tyrosine kinase 2 beta	protein-coding	8p21.1	LCK	3932	lymphocyte-specific protein tyrosine kinase	protein-coding	1p34.3
CDK9	1025	cyclin-dependent kinase 9	protein-coding	9q34.1	SYNCRIP	10492	synaptotagmin binding, cytoplasmic RNA interacting protein	protein-coding	6q14-q15
LCK	3932	lymphocyte-specific protein tyrosine kinase	protein-coding	1p34.3	SH3BP2	6452	SH3-domain binding protein 2	protein-coding	4p16.3
KALRN	8997	kalirin, RhoGEF kinase	protein-coding	3q21.2	GFI1B	8328	growth factor independent 1B transcription repressor	protein-coding	9q34.13
ZAP70	7535	zeta-chain (TCR) associated protein kinase 70kDa	protein-coding	2q12	CBL	867	Cbl proto-oncogene, E3 ubiquitin protein ligase	protein-coding	11q23.3
IGF1R	3480	insulin-like growth factor 1 receptor	protein-coding	15q26.3	FFAR2	2867	free fatty acid receptor 2	protein-coding	19q13.1
FER	2241	fer (fps/fes related) tyrosine kinase	protein-coding	5q21	STAT3	6774	signal transducer and activator of transcription 3 (acute-phase response factor)	protein-coding	17q21.31
MAST2	23139	microtubule associated serine/threonine kinase 2	protein-coding	1p34.1	SMN1	6606	survival of motor neuron 1, telomeric	protein-coding	5q13.2
MAP2K2	5605	mitogen-activated protein kinase kinase 2	protein-coding	19p13.3	FAM65B	9750	family with sequence similarity 65, member B	protein-coding	6p22.3-p21.32
CDK2	1017	cyclin-dependent kinase 2	protein-coding	12q13	CCNA1	8900	cyclin A1	protein-coding	13q12.3-q13
LCK	3932	lymphocyte-specific protein tyrosine kinase	protein-coding	1p34.3	PIK3CA	5290	phosphatidylinositol-4,5-bisphosphate 3-kinase, catalytic subunit alpha	protein-coding	3q26.3
RIPK3	11035	receptor-interacting serine-threonine kinase 3	protein-coding	14q11.2	PPP1R12A	4659	protein phosphatase 1, regulatory subunit 12A	protein-coding	12q15-q21
RIPK1	8737	receptor (TNFRSF)-interacting serine-threonine kinase 1	protein-coding	6p25.2	RCN2	5955	reticulocalbin 2, EF-hand calcium binding domain	protein-coding	15q23
CSNK2A1	1457	casein kinase 2, alpha 1 polypeptide	protein-coding	20p13	RBM33	155435	RNA binding motif protein 33	protein-coding	7q36.3
PAK2	5062	p21 protein (Cdc42/Rac)-activated kinase 2	protein-coding	3q29	PPP2R2B	5521	protein phosphatase 2, regulatory subunit B, beta	protein-coding	5q32
LYN	4067	v-yes-1 Yamaguchi sarcoma viral related oncogene homolog	protein-coding	8q13	SH2B2	10603	SH2B adaptor protein 2	protein-coding	7q22
PAK4	10298	p21 protein (Cdc42/Rac)-activated kinase 4	protein-coding	19q13.2	SFN	2810	stratifin	protein-coding	1p36.11
PRKACA	5566	protein kinase, cAMP-dependent, catalytic, alpha	protein-coding	19p13.1	CLDN3	1365	claudin 3	protein-coding	7q11.23
PAK2	5062	p21 protein (Cdc42/Rac)-activated kinase 2	protein-coding	3q29	CALR	811	calreticulin	protein-coding	19p13.3-p13.2
MAPK8	5599	mitogen-activated protein kinase 8	protein-coding	10q11.22	MAPK14	1432	mitogen-activated protein kinase 14	protein-coding	6p21.3-p21.2
JAK2	3717	Janus kinase 2	protein-coding	9p24	STAT3	6774	signal transducer and activator of transcription 3 (acute-phase response factor)	protein-coding	17q21.31
MTOR	2475	mechanistic target of rapamycin (serine/threonine kinase)	protein-coding	1p36.2	MLST8	64223	MTOR associated protein, LST8 homolog (S. cerevisiae)	protein-coding	16p13.3
MAP3K14	9020	mitogen-activated protein kinase kinase kinase 14	protein-coding	17q21	GRB10	2887	growth factor receptor-bound protein 10	protein-coding	7p12.2
ERBB3	2065	v-erb-b2 erythroblastic leukemia viral oncogene homolog 3 (avian)	protein-coding	12q13	GRB2	2885	growth factor receptor-bound protein 2	protein-coding	17q24-q25
MAPKAPK2	9261	mitogen-activated protein kinase-activated protein kinase 2	protein-coding	1q32	HSF1	3297	heat shock transcription factor 1	protein-coding	8q24.3
MAP3K3	4215	mitogen-activated protein kinase kinase kinase 3	protein-coding	17q23.3	NEDD4L	23327	neural precursor cell expressed, developmentally down-regulated 4-like, E3 ubiquitin protein ligase	protein-coding	18q21
PRKDC	5591	protein kinase, DNA-activated, catalytic polypeptide	protein-coding	8q11	CTDP1	9150	CTD (carboxy-terminal domain, RNA polymerase II, polypeptide A) phosphatase, subunit 1	protein-coding	18q23
RPS6KA3	6197	ribosomal protein S6 kinase, 90kDa, polypeptide 3	protein-coding	Xp22.2-p22.1	TRAF2	7186	TNF receptor-associated factor 2	protein-coding	9q34
HUNK	30811	hormonally up-regulated Neu-associated kinase	protein-coding	21q22.1	CFL1	1072	cofilin 1 (non-muscle)	protein-coding	11q13
SRC	6714	v-src sarcoma (Schmidt-Ruppin A-2) viral oncogene homolog (avian)	protein-coding	20q12-q13	DLGAP4	22839	discs, large (Drosophila) homolog-associated protein 4	protein-coding	20q11.23
CSNK2A1	1457	casein kinase 2, alpha 1 polypeptide	protein-coding	20p13	IL8	3576	interleukin 8	protein-coding	4q13-q21
HCK	3055	hemopoietic cell kinase	protein-coding	20q11-q12	RUFY1	80230	RUN and FYVE domain containing 1	protein-coding	5q35.3
NEK6	10783	NIMA-related kinase 6	protein-coding	9q33.3-q34.11	SLC1A5	6510	solute carrier family 1 (neutral amino acid transporter), member 5	protein-coding	19q13.3
SMG1	23049	smg-1 homolog, phosphatidylinositol 3-kinase-related kinase (C. elegans)	protein-coding	16p12.3	SNAPIN	23557	SNAP-associated protein	protein-coding	1q21.3
LCK	3932	lymphocyte-specific protein tyrosine kinase	protein-coding	1p34.3	PTPRO	5800	protein tyrosine phosphatase, receptor type, O	protein-coding	12p13.3-p13.2|12p13-p12
BMX	660	BMX non-receptor tyrosine kinase	protein-coding	Xp22.2	STAT3	6774	signal transducer and activator of transcription 3 (acute-phase response factor)	protein-coding	17q21.31
DYRK2	8445	dual-specificity tyrosine-(Y)-phosphorylation regulated kinase 2	protein-coding	12q15	PDHB	5162	pyruvate dehydrogenase (lipoamide) beta	protein-coding	3p21.1-p14.2
PDGFRB	5159	platelet-derived growth factor receptor, beta polypeptide	protein-coding	5q33.1	PRDX2	7001	peroxiredoxin 2	protein-coding	19p13.2
CSNK2A1	1457	casein kinase 2, alpha 1 polypeptide	protein-coding	20p13	HSPH1	10808	heat shock 105kDa/110kDa protein 1	protein-coding	13q12.3
TBK1	29110	TANK-binding kinase 1	protein-coding	12q14.1	CCT4	10575	chaperonin containing TCP1, subunit 4 (delta)	protein-coding	2p15
CSNK2A1	1457	casein kinase 2, alpha 1 polypeptide	protein-coding	20p13	MCM3	4172	minichromosome maintenance complex component 3	protein-coding	6p12
CAMK2G	818	calcium/calmodulin-dependent protein kinase II gamma	protein-coding	10q22	SPR	6697	sepiapterin reductase (7,8-dihydrobiopterin:NADP+ oxidoreductase)	protein-coding	2p14-p12
SRC	6714	v-src sarcoma (Schmidt-Ruppin A-2) viral oncogene homolog (avian)	protein-coding	20q12-q13	RAB3GAP2	25782	RAB3 GTPase activating protein subunit 2 (non-catalytic)	protein-coding	1q41
KSR2	283455	kinase suppressor of ras 2	protein-coding	12q24.22-q24.23	MAPK3	5595	mitogen-activated protein kinase 3	protein-coding	16p11.2
CDK2	1017	cyclin-dependent kinase 2	protein-coding	12q13	CCNB3	85417	cyclin B3	protein-coding	Xp11
SRC	6714	v-src sarcoma (Schmidt-Ruppin A-2) viral oncogene homolog (avian)	protein-coding	20q12-q13	VDR	7421	vitamin D (1,25- dihydroxyvitamin D3) receptor	protein-coding	12q13.11
RAF1	5894	v-raf-1 murine leukemia viral oncogene homolog 1	protein-coding	3p25	YY1	7528	YY1 transcription factor	protein-coding	14q
ERBB3	2065	v-erb-b2 erythroblastic leukemia viral oncogene homolog 3 (avian)	protein-coding	12q13	SRC	6714	v-src sarcoma (Schmidt-Ruppin A-2) viral oncogene homolog (avian)	protein-coding	20q12-q13
SRPK1	6732	SRSF protein kinase 1	protein-coding	6p21.31	YWHAB	7529	tyrosine 3-monooxygenase/tryptophan 5-monooxygenase activation protein, beta polypeptide	protein-coding	20q13.1
MAPK8	5599	mitogen-activated protein kinase 8	protein-coding	10q11.22	HIVEP1	3096	human immunodeficiency virus type I enhancer binding protein 1	protein-coding	6p24-p22.3
TGFBR1	7046	transforming growth factor, beta receptor 1	protein-coding	9q22	RAB34	83871	RAB34, member RAS oncogene family	protein-coding	17q11.2
RPS6KB1	6198	ribosomal protein S6 kinase, 70kDa, polypeptide 1	protein-coding	17q23.1	PPP1R9A	55607	protein phosphatase 1, regulatory subunit 9A	protein-coding	7q21.3
TBK1	29110	TANK-binding kinase 1	protein-coding	12q14.1	MAP1LC3B	81631	microtubule-associated protein 1 light chain 3 beta	protein-coding	16q24.2
PRKCD	5580	protein kinase C, delta	protein-coding	3p21.31	SP1	6667	Sp1 transcription factor	protein-coding	12q13.1
BTK	695	Bruton agammaglobulinemia tyrosine kinase	protein-coding	Xq21.33-q22	PIP4K2C	79837	phosphatidylinositol-5-phosphate 4-kinase, type II, gamma	protein-coding	12q13.3
IGF1R	3480	insulin-like growth factor 1 receptor	protein-coding	15q26.3	DOK5	55816	docking protein 5	protein-coding	20q13.2
PRKACA	5566	protein kinase, cAMP-dependent, catalytic, alpha	protein-coding	19p13.1	CACNB2	783	calcium channel, voltage-dependent, beta 2 subunit	protein-coding	10p12
NTRK1	4914	neurotrophic tyrosine kinase, receptor, type 1	protein-coding	1q21-q22	ARHGAP32	9743	Rho GTPase activating protein 32	protein-coding	11q24.3
ABL1	25	c-abl oncogene 1, non-receptor tyrosine kinase	protein-coding	9q34.1	OGN	4969	osteoglycin	protein-coding	9q22
BUB1	699	BUB1 mitotic checkpoint serine/threonine kinase	protein-coding	2q14	ZWINT	11130	ZW10 interacting kinetochore protein	protein-coding	10q21-q22
STK4	6789	serine/threonine kinase 4	protein-coding	20q11.2-q13.2	CASP3	836	caspase 3, apoptosis-related cysteine peptidase	protein-coding	4q34
PLK4	10733	polo-like kinase 4	protein-coding	4q28	CENPJ	55835	centromere protein J	protein-coding	13q12.12
CDK5	1020	cyclin-dependent kinase 5	protein-coding	7q36	PPP1R2	5504	protein phosphatase 1, regulatory (inhibitor) subunit 2	protein-coding	3q29
DMPK	1760	dystrophia myotonica-protein kinase	protein-coding	19q13.3	ATN1	1822	atrophin 1	protein-coding	12p13.31
DAPK3	1613	death-associated protein kinase 3	protein-coding	19p13.3	GRB14	2888	growth factor receptor-bound protein 14	protein-coding	2q22-q24
PRKCB	5579	protein kinase C, beta	protein-coding	16p11.2	GNA12	2768	guanine nucleotide binding protein (G protein) alpha 12	protein-coding	7p22.2
MAPK14	1432	mitogen-activated protein kinase 14	protein-coding	6p21.3-p21.2	SLC9A1	6548	solute carrier family 9, subfamily A (NHE1, cation proton antiporter 1), member 1	protein-coding	1p36.1-p35
MAP3K7	6885	mitogen-activated protein kinase kinase kinase 7	protein-coding	6q15	TNFRSF11A	8792	tumor necrosis factor receptor superfamily, member 11a, NFKB activator	protein-coding	18q22.1
STK4	6789	serine/threonine kinase 4	protein-coding	20q11.2-q13.2	NEDD4	4734	neural precursor cell expressed, developmentally down-regulated 4, E3 ubiquitin protein ligase	protein-coding	15q
CSNK2A1	1457	casein kinase 2, alpha 1 polypeptide	protein-coding	20p13	CREBBP	1387	CREB binding protein	protein-coding	16p13.3
PRKCB	5579	protein kinase C, beta	protein-coding	16p11.2	HDAC2	3066	histone deacetylase 2	protein-coding	6q21
PRKCA	5578	protein kinase C, alpha	protein-coding	17q22-q23.2	GABRR1	2569	gamma-aminobutyric acid (GABA) A receptor, rho 1	protein-coding	6q15
UHMK1	127933	U2AF homology motif (UHM) kinase 1	protein-coding	1q23.3	ELAVL1	1994	ELAV (embryonic lethal, abnormal vision, Drosophila)-like 1 (Hu antigen R)	protein-coding	19p13.2
RIPK2	8767	receptor-interacting serine-threonine kinase 2	protein-coding	8q21	PCMT1	5110	protein-L-isoaspartate (D-aspartate) O-methyltransferase	protein-coding	6q24-q25
WNK1	65125	WNK lysine deficient protein kinase 1	protein-coding	12p13.3	WWTR1	25937	WW domain containing transcription regulator 1	protein-coding	3q23-q24
JAK3	3718	Janus kinase 3	protein-coding	19p13.1	PTPN6	5777	protein tyrosine phosphatase, non-receptor type 6	protein-coding	12p13
ILK	3611	integrin-linked kinase	protein-coding	11p15.4	RICTOR	253260	RPTOR independent companion of MTOR, complex 2	protein-coding	5p13.1
CDK4	1019	cyclin-dependent kinase 4	protein-coding	12q14	CDC37	11140	cell division cycle 37	protein-coding	19p13.2
TBK1	29110	TANK-binding kinase 1	protein-coding	12q14.1	PPP6R1	22870	protein phosphatase 6, regulatory subunit 1	protein-coding	19q13.42
MAPK3	5595	mitogen-activated protein kinase 3	protein-coding	16p11.2	GAB1	2549	GRB2-associated binding protein 1	protein-coding	4q31.21
TNIK	23043	TRAF2 and NCK interacting kinase	protein-coding	3q26.31	PRMT1	3276	protein arginine methyltransferase 1	protein-coding	19q13.3
ABL1	25	c-abl oncogene 1, non-receptor tyrosine kinase	protein-coding	9q34.1	PAG1	55824	phosphoprotein associated with glycosphingolipid microdomains 1	protein-coding	8q21.13
CDK4	1019	cyclin-dependent kinase 4	protein-coding	12q14	NOL12	79159	nucleolar protein 12	protein-coding	22q13.1
PRKDC	5591	protein kinase, DNA-activated, catalytic polypeptide	protein-coding	8q11	TRADD	8717	TNFRSF1A-associated via death domain	protein-coding	16q22
CSNK2A1	1457	casein kinase 2, alpha 1 polypeptide	protein-coding	20p13	FNBP4	23360	formin binding protein 4	protein-coding	11p11.2
TNIK	23043	TRAF2 and NCK interacting kinase	protein-coding	3q26.31	RPS14	6208	ribosomal protein S14	protein-coding	5q31-q33
PRKCD	5580	protein kinase C, delta	protein-coding	3p21.31	GNAZ	2781	guanine nucleotide binding protein (G protein), alpha z polypeptide	protein-coding	22q11.22
ACVR1	90	activin A receptor, type I	protein-coding	2q23-q24	FNTA	2339	farnesyltransferase, CAAX box, alpha	protein-coding	8p11
LYN	4067	v-yes-1 Yamaguchi sarcoma viral related oncogene homolog	protein-coding	8q13	SNCA	6622	synuclein, alpha (non A4 component of amyloid precursor)	protein-coding	4q21
EGFR	1956	epidermal growth factor receptor	protein-coding	7p12	PTPN12	5782	protein tyrosine phosphatase, non-receptor type 12	protein-coding	7q11.23
CSNK1A1	1452	casein kinase 1, alpha 1	protein-coding	5q32	EIF2B5	8893	eukaryotic translation initiation factor 2B, subunit 5 epsilon, 82kDa	protein-coding	3q27.1
EIF2AK2	5610	eukaryotic translation initiation factor 2-alpha kinase 2	protein-coding	2p22-p21	DHX58	79132	DEXH (Asp-Glu-X-His) box polypeptide 58	protein-coding	17q21.2
TNK2	10188	tyrosine kinase, non-receptor, 2	protein-coding	3q29	WAS	7454	Wiskott-Aldrich syndrome	protein-coding	Xp11.4-p11.21
MAP2K6	5608	mitogen-activated protein kinase kinase 6	protein-coding	17q24.3	MLH1	4292	mutL homolog 1, colon cancer, nonpolyposis type 2 (E. coli)	protein-coding	3p21.3
PRKDC	5591	protein kinase, DNA-activated, catalytic polypeptide	protein-coding	8q11	DCLRE1C	64421	DNA cross-link repair 1C	protein-coding	10p13
MAPK4	5596	mitogen-activated protein kinase 4	protein-coding	18q21.1	CALML3	810	calmodulin-like 3	protein-coding	10p15.1
TBK1	29110	TANK-binding kinase 1	protein-coding	12q14.1	IKBKG	8517	inhibitor of kappa light polypeptide gene enhancer in B-cells, kinase gamma	protein-coding	Xq28
IGF1R	3480	insulin-like growth factor 1 receptor	protein-coding	15q26.3	SCN9A	6335	sodium channel, voltage-gated, type IX, alpha subunit	protein-coding	2q24
AURKB	9212	aurora kinase B	protein-coding	17p13.1	CIB1	10519	calcium and integrin binding 1 (calmyrin)	protein-coding	15q25.3-q26
CHUK	1147	conserved helix-loop-helix ubiquitous kinase	protein-coding	10q24-q25	TNFRSF1A	7132	tumor necrosis factor receptor superfamily, member 1A	protein-coding	12p13.2
KIT	3815	v-kit Hardy-Zuckerman 4 feline sarcoma viral oncogene homolog	protein-coding	4q11-q12	CRK	1398	v-crk sarcoma virus CT10 oncogene homolog (avian)	protein-coding	17p13.3
IKBKE	9641	inhibitor of kappa light polypeptide gene enhancer in B-cells, kinase epsilon	protein-coding	1q32.1	RPL36	25873	ribosomal protein L36	protein-coding	19p13.3
MAP3K8	1326	mitogen-activated protein kinase kinase kinase 8	protein-coding	10p11.23	TUBA3C	7278	tubulin, alpha 3c	protein-coding	13q11
SIK1	150094	salt-inducible kinase 1	protein-coding	21q22.3	YWHAZ	7534	tyrosine 3-monooxygenase/tryptophan 5-monooxygenase activation protein, zeta polypeptide	protein-coding	8q23.1
PDGFRB	5159	platelet-derived growth factor receptor, beta polypeptide	protein-coding	5q33.1	ITGB3	3690	integrin, beta 3 (platelet glycoprotein IIIa, antigen CD61)	protein-coding	17q21.32
PINK1	65018	PTEN induced putative kinase 1	protein-coding	1p36	TOMM20	9804	translocase of outer mitochondrial membrane 20 homolog (yeast)	protein-coding	1q42
MAPK1	5594	mitogen-activated protein kinase 1	protein-coding	22q11.21	TPR	7175	translocated promoter region, nuclear basket protein	protein-coding	1q25
TRIO	7204	trio Rho guanine nucleotide exchange factor	protein-coding	5p15.2	PTK2	5747	protein tyrosine kinase 2	protein-coding	8q24.3
PRKCB	5579	protein kinase C, beta	protein-coding	16p11.2	SPTAN1	6709	spectrin, alpha, non-erythrocytic 1	protein-coding	9q34.11
CSK	1445	c-src tyrosine kinase	protein-coding	15q24.1	SRC	6714	v-src sarcoma (Schmidt-Ruppin A-2) viral oncogene homolog (avian)	protein-coding	20q12-q13
LYN	4067	v-yes-1 Yamaguchi sarcoma viral related oncogene homolog	protein-coding	8q13	ITGB2	3689	integrin, beta 2 (complement component 3 receptor 3 and 4 subunit)	protein-coding	21q22.3
INSR	3643	insulin receptor	protein-coding	19p13.3-p13.2	ADRB2	154	adrenoceptor beta 2, surface	protein-coding	5q31-q32
PLK1	5347	polo-like kinase 1	protein-coding	16p12.2	PSMA1	5682	proteasome (prosome, macropain) subunit, alpha type, 1	protein-coding	11p15.1
STK3	6788	serine/threonine kinase 3	protein-coding	8q22.2	MAP1LC3A	84557	microtubule-associated protein 1 light chain 3 alpha	protein-coding	20q11.22
MAP3K14	9020	mitogen-activated protein kinase kinase kinase 14	protein-coding	17q21	YBX1	4904	Y box binding protein 1	protein-coding	1p34
MAPK14	1432	mitogen-activated protein kinase 14	protein-coding	6p21.3-p21.2	SMEK1	55671	SMEK homolog 1, suppressor of mek1 (Dictyostelium)	protein-coding	14q32.12
BMPR1B	658	bone morphogenetic protein receptor, type IB	protein-coding	4q22-q24	SQSTM1	8878	sequestosome 1	protein-coding	5q35
ITK	3702	IL2-inducible T-cell kinase	protein-coding	5q31-q32	KPNA2	3838	karyopherin alpha 2 (RAG cohort 1, importin alpha 1)	protein-coding	17q24.2
RPS6KA5	9252	ribosomal protein S6 kinase, 90kDa, polypeptide 5	protein-coding	14q31-q32.1	RELA	5970	v-rel reticuloendotheliosis viral oncogene homolog A (avian)	protein-coding	11q13
PRKACA	5566	protein kinase, cAMP-dependent, catalytic, alpha	protein-coding	19p13.1	ATF1	466	activating transcription factor 1	protein-coding	12q13
MAP3K3	4215	mitogen-activated protein kinase kinase kinase 3	protein-coding	17q23.3	S100A7	6278	S100 calcium binding protein A7	protein-coding	1q21
NTRK2	4915	neurotrophic tyrosine kinase, receptor, type 2	protein-coding	9q22.1	NTF3	4908	neurotrophin 3	protein-coding	12p13
CSNK2A1	1457	casein kinase 2, alpha 1 polypeptide	protein-coding	20p13	PML	5371	promyelocytic leukemia	protein-coding	15q22
ATR	545	ataxia telangiectasia and Rad3 related	protein-coding	3q23	MRE11A	4361	MRE11 meiotic recombination 11 homolog A (S. cerevisiae)	protein-coding	11q21
MAP3K2	10746	mitogen-activated protein kinase kinase kinase 2	protein-coding	2q14.3	IKBKG	8517	inhibitor of kappa light polypeptide gene enhancer in B-cells, kinase gamma	protein-coding	Xq28
TRIM24	8805	tripartite motif containing 24	protein-coding	7q32-q34	ZNF10	7556	zinc finger protein 10	protein-coding	12q24.33
BMPR2	659	bone morphogenetic protein receptor, type II (serine/threonine kinase)	protein-coding	2q33-q34	C4BPA	722	complement component 4 binding protein, alpha	protein-coding	1q32
ATR	545	ataxia telangiectasia and Rad3 related	protein-coding	3q23	TP53	7157	tumor protein p53	protein-coding	17p13.1
RAF1	5894	v-raf-1 murine leukemia viral oncogene homolog 1	protein-coding	3p25	SHOC2	8036	soc-2 suppressor of clear homolog (C. elegans)	protein-coding	10q25
ERBB3	2065	v-erb-b2 erythroblastic leukemia viral oncogene homolog 3 (avian)	protein-coding	12q13	FLYWCH1	84256	FLYWCH-type zinc finger 1	protein-coding	16p13.3
TGFBR2	7048	transforming growth factor, beta receptor II (70/80kDa)	protein-coding	3p22	PIK3R2	5296	phosphoinositide-3-kinase, regulatory subunit 2 (beta)	protein-coding	19q13.2-q13.4
CSNK2A1	1457	casein kinase 2, alpha 1 polypeptide	protein-coding	20p13	CPSF7	79869	cleavage and polyadenylation specific factor 7, 59kDa	protein-coding	11q12.2
RIPK2	8767	receptor-interacting serine-threonine kinase 2	protein-coding	8q21	SMAD4	4089	SMAD family member 4	protein-coding	18q21.1
BUB1	699	BUB1 mitotic checkpoint serine/threonine kinase	protein-coding	2q14	AP3B1	8546	adaptor-related protein complex 3, beta 1 subunit	protein-coding	5q14.1
PRKCA	5578	protein kinase C, alpha	protein-coding	17q22-q23.2	SRC	6714	v-src sarcoma (Schmidt-Ruppin A-2) viral oncogene homolog (avian)	protein-coding	20q12-q13
NEK9	91754	NIMA-related kinase 9	protein-coding	14q24.3	MYC	4609	v-myc myelocytomatosis viral oncogene homolog (avian)	protein-coding	8q24.21
EPHA4	2043	EPH receptor A4	protein-coding	2q36.1	NGEF	25791	neuronal guanine nucleotide exchange factor	protein-coding	2q37
PRKACA	5566	protein kinase, cAMP-dependent, catalytic, alpha	protein-coding	19p13.1	RYR2	6262	ryanodine receptor 2 (cardiac)	protein-coding	1q43
GSK3B	2932	glycogen synthase kinase 3 beta	protein-coding	3q13.3	CTNNB1	1499	catenin (cadherin-associated protein), beta 1, 88kDa	protein-coding	3p21
BRD4	23476	bromodomain containing 4	protein-coding	19p13.1	MED24	9862	mediator complex subunit 24	protein-coding	17q21.1
AURKB	9212	aurora kinase B	protein-coding	17p13.1	SGOL1	151648	shugoshin-like 1 (S. pombe)	protein-coding	3p24.3
CHEK1	1111	checkpoint kinase 1	protein-coding	11q24.2	XRCC6	2547	X-ray repair complementing defective repair in Chinese hamster cells 6	protein-coding	22q13.2
MAPK8	5599	mitogen-activated protein kinase 8	protein-coding	10q11.22	JUNB	3726	jun B proto-oncogene	protein-coding	19p13.2
IKBKB	3551	inhibitor of kappa light polypeptide gene enhancer in B-cells, kinase beta	protein-coding	8p11.2	PARP1	142	poly (ADP-ribose) polymerase 1	protein-coding	1q41-q42
ABL2	27	v-abl Abelson murine leukemia viral oncogene homolog 2	protein-coding	1q25.2	GRB2	2885	growth factor receptor-bound protein 2	protein-coding	17q24-q25
SRC	6714	v-src sarcoma (Schmidt-Ruppin A-2) viral oncogene homolog (avian)	protein-coding	20q12-q13	WDHD1	11169	WD repeat and HMG-box DNA binding protein 1	protein-coding	14q22.2
MAP2K6	5608	mitogen-activated protein kinase kinase 6	protein-coding	17q24.3	DCTN1	1639	dynactin 1	protein-coding	2p13
ERBB3	2065	v-erb-b2 erythroblastic leukemia viral oncogene homolog 3 (avian)	protein-coding	12q13	VAV3	10451	vav 3 guanine nucleotide exchange factor	protein-coding	1p13.3
PAK2	5062	p21 protein (Cdc42/Rac)-activated kinase 2	protein-coding	3q29	PGRMC1	10857	progesterone receptor membrane component 1	protein-coding	Xq22-q24
MAPK3	5595	mitogen-activated protein kinase 3	protein-coding	16p11.2	C1QBP	708	complement component 1, q subcomponent binding protein	protein-coding	17p13.3
MAP3K14	9020	mitogen-activated protein kinase kinase kinase 14	protein-coding	17q21	C1QBP	708	complement component 1, q subcomponent binding protein	protein-coding	17p13.3
MAP3K14	9020	mitogen-activated protein kinase kinase kinase 14	protein-coding	17q21	STAU1	6780	staufen double-stranded RNA binding protein 1	protein-coding	20q13.1
BRD4	23476	bromodomain containing 4	protein-coding	19p13.1	AK1	203	adenylate kinase 1	protein-coding	9q34.1
CHUK	1147	conserved helix-loop-helix ubiquitous kinase	protein-coding	10q24-q25	KRT17	3872	keratin 17	protein-coding	17q21.2
PTK2	5747	protein tyrosine kinase 2	protein-coding	8q24.3	TNS3	64759	tensin 3	protein-coding	7p12.3
CSNK2A1	1457	casein kinase 2, alpha 1 polypeptide	protein-coding	20p13	CUX2	23316	cut-like homeobox 2	protein-coding	12q24.12
CDK5	1020	cyclin-dependent kinase 5	protein-coding	7q36	RNF32	140545	ring finger protein 32	protein-coding	7q36
PRKACA	5566	protein kinase, cAMP-dependent, catalytic, alpha	protein-coding	19p13.1	PPP1R8	5511	protein phosphatase 1, regulatory subunit 8	protein-coding	1p35.3
LCK	3932	lymphocyte-specific protein tyrosine kinase	protein-coding	1p34.3	ACP1	52	acid phosphatase 1, soluble	protein-coding	2p25
MAPK8	5599	mitogen-activated protein kinase 8	protein-coding	10q11.22	GANAB	23193	glucosidase, alpha; neutral AB	protein-coding	11q12.3
TRIM28	10155	tripartite motif containing 28	protein-coding	19q13.4	PPP1CC	5501	protein phosphatase 1, catalytic subunit, gamma isozyme	protein-coding	12q24.1-q24.2
PDGFRB	5159	platelet-derived growth factor receptor, beta polypeptide	protein-coding	5q33.1	PIK3CA	5290	phosphatidylinositol-4,5-bisphosphate 3-kinase, catalytic subunit alpha	protein-coding	3q26.3
CSNK2A1	1457	casein kinase 2, alpha 1 polypeptide	protein-coding	20p13	PTPN1	5770	protein tyrosine phosphatase, non-receptor type 1	protein-coding	20q13.1-q13.2
PRKDC	5591	protein kinase, DNA-activated, catalytic polypeptide	protein-coding	8q11	NCOA6	23054	nuclear receptor coactivator 6	protein-coding	20q11
SRC	6714	v-src sarcoma (Schmidt-Ruppin A-2) viral oncogene homolog (avian)	protein-coding	20q12-q13	CARM1	10498	coactivator-associated arginine methyltransferase 1	protein-coding	19p13.2
SRC	6714	v-src sarcoma (Schmidt-Ruppin A-2) viral oncogene homolog (avian)	protein-coding	20q12-q13	AIRE	326	autoimmune regulator	protein-coding	21q22.3
CLK1	1195	CDC-like kinase 1	protein-coding	2q33	YWHAG	7532	tyrosine 3-monooxygenase/tryptophan 5-monooxygenase activation protein, gamma polypeptide	protein-coding	7q11.23
MAP3K13	9175	mitogen-activated protein kinase kinase kinase 13	protein-coding	3q27	MAP2K7	5609	mitogen-activated protein kinase kinase 7	protein-coding	19p13.3-p13.2
CHEK1	1111	checkpoint kinase 1	protein-coding	11q24.2	BLM	641	Bloom syndrome, RecQ helicase-like	protein-coding	15q26.1
MAPK9	5601	mitogen-activated protein kinase 9	protein-coding	5q35	ATF7	11016	activating transcription factor 7	protein-coding	12q13
TRIM28	10155	tripartite motif containing 28	protein-coding	19q13.4	RUVBL2	10856	RuvB-like 2 (E. coli)	protein-coding	19q13.3
CAMKK2	10645	calcium/calmodulin-dependent protein kinase kinase 2, beta	protein-coding	12q24.2	ESYT2	57488	extended synaptotagmin-like protein 2	protein-coding	7q36.3
TRIM28	10155	tripartite motif containing 28	protein-coding	19q13.4	TRAF6	7189	TNF receptor-associated factor 6, E3 ubiquitin protein ligase	protein-coding	11p12
ERBB2	2064	v-erb-b2 erythroblastic leukemia viral oncogene homolog 2, neuro/glioblastoma derived oncogene homolog (avian)	protein-coding	17q12	PTPRG	5793	protein tyrosine phosphatase, receptor type, G	protein-coding	3p21-p14
BTK	695	Bruton agammaglobulinemia tyrosine kinase	protein-coding	Xq21.33-q22	SALL1	6299	sal-like 1 (Drosophila)	protein-coding	16q12.1
CSNK2A1	1457	casein kinase 2, alpha 1 polypeptide	protein-coding	20p13	MDC1	9656	mediator of DNA-damage checkpoint 1	protein-coding	6p21.3
TBK1	29110	TANK-binding kinase 1	protein-coding	12q14.1	BCL7B	9275	B-cell CLL/lymphoma 7B	protein-coding	7q11.23
IKBKE	9641	inhibitor of kappa light polypeptide gene enhancer in B-cells, kinase epsilon	protein-coding	1q32.1	IGF2BP1	10642	insulin-like growth factor 2 mRNA binding protein 1	protein-coding	17q21.32
PRKCZ	5590	protein kinase C, zeta	protein-coding	1p36.33-p36.2	NMT2	9397	N-myristoyltransferase 2	protein-coding	10p13
SGK1	6446	serum/glucocorticoid regulated kinase 1	protein-coding	6q23	NEDD4L	23327	neural precursor cell expressed, developmentally down-regulated 4-like, E3 ubiquitin protein ligase	protein-coding	18q21
AURKA	6790	aurora kinase A	protein-coding	20q13	PPP1CA	5499	protein phosphatase 1, catalytic subunit, alpha isozyme	protein-coding	11q13
ABL1	25	c-abl oncogene 1, non-receptor tyrosine kinase	protein-coding	9q34.1	GTF3A	2971	general transcription factor IIIA	protein-coding	13q12.3-q13.1
MAP3K10	4294	mitogen-activated protein kinase kinase kinase 10	protein-coding	19q13.2	KIF17	57576	kinesin family member 17	protein-coding	1p36.12
FYN	2534	FYN oncogene related to SRC, FGR, YES	protein-coding	6q21	UHRF2	115426	ubiquitin-like with PHD and ring finger domains 2, E3 ubiquitin protein ligase	protein-coding	9p24.1
GSK3A	2931	glycogen synthase kinase 3 alpha	protein-coding	19q13.2	KRBA1	84626	KRAB-A domain containing 1	protein-coding	7q36
CSNK2A2	1459	casein kinase 2, alpha prime polypeptide	protein-coding	16q21	MYC	4609	v-myc myelocytomatosis viral oncogene homolog (avian)	protein-coding	8q24.21
CHUK	1147	conserved helix-loop-helix ubiquitous kinase	protein-coding	10q24-q25	TRPC4AP	26133	transient receptor potential cation channel, subfamily C, member 4 associated protein	protein-coding	20q11.22
FGFR2	2263	fibroblast growth factor receptor 2	protein-coding	10q26	FGF9	2254	fibroblast growth factor 9 (glia-activating factor)	protein-coding	13q11-q12
CDK6	1021	cyclin-dependent kinase 6	protein-coding	7q21-q22	RUNX1	861	runt-related transcription factor 1	protein-coding	21q22.3
TRRAP	8295	transformation/transcription domain-associated protein	protein-coding	7q21.2-q22.1	MED17	9440	mediator complex subunit 17	protein-coding	11q14
CDK7	1022	cyclin-dependent kinase 7	protein-coding	5q12.1	BRCA1	672	breast cancer 1, early onset	protein-coding	17q21
MTOR	2475	mechanistic target of rapamycin (serine/threonine kinase)	protein-coding	1p36.2	FKBP1A	2280	FK506 binding protein 1A, 12kDa	protein-coding	20p13
CHUK	1147	conserved helix-loop-helix ubiquitous kinase	protein-coding	10q24-q25	CDC37	11140	cell division cycle 37	protein-coding	19p13.2
KIT	3815	v-kit Hardy-Zuckerman 4 feline sarcoma viral oncogene homolog	protein-coding	4q11-q12	CBL	867	Cbl proto-oncogene, E3 ubiquitin protein ligase	protein-coding	11q23.3
SYK	6850	spleen tyrosine kinase	protein-coding	9q22	CALM1	801	calmodulin 1 (phosphorylase kinase, delta)	protein-coding	14q32.11
CSNK2A1	1457	casein kinase 2, alpha 1 polypeptide	protein-coding	20p13	AQP4	361	aquaporin 4	protein-coding	18q11.2-q12.1
ERBB2	2064	v-erb-b2 erythroblastic leukemia viral oncogene homolog 2, neuro/glioblastoma derived oncogene homolog (avian)	protein-coding	17q12	ERRFI1	54206	ERBB receptor feedback inhibitor 1	protein-coding	1p36
PAK2	5062	p21 protein (Cdc42/Rac)-activated kinase 2	protein-coding	3q29	MAPK1	5594	mitogen-activated protein kinase 1	protein-coding	22q11.21
RPS6KA3	6197	ribosomal protein S6 kinase, 90kDa, polypeptide 3	protein-coding	Xp22.2-p22.1	HMGN1	3150	high mobility group nucleosome binding domain 1	protein-coding	21q22.2
DDR1	780	discoidin domain receptor tyrosine kinase 1	protein-coding	6p21.3	TTR	7276	transthyretin	protein-coding	18q12.1
CSNK2A1	1457	casein kinase 2, alpha 1 polypeptide	protein-coding	20p13	COPS2	9318	COP9 signalosome subunit 2	protein-coding	15q21.2
MAPK6	5597	mitogen-activated protein kinase 6	protein-coding	15q21	WDR34	89891	WD repeat domain 34	protein-coding	9q34.11
MAP3K5	4217	mitogen-activated protein kinase kinase kinase 5	protein-coding	6q22.33	MAP3K7	6885	mitogen-activated protein kinase kinase kinase 7	protein-coding	6q15
IRAK1	3654	interleukin-1 receptor-associated kinase 1	protein-coding	Xq28	AKT1	207	v-akt murine thymoma viral oncogene homolog 1	protein-coding	14q32.32
KIT	3815	v-kit Hardy-Zuckerman 4 feline sarcoma viral oncogene homolog	protein-coding	4q11-q12	PTPN6	5777	protein tyrosine phosphatase, non-receptor type 6	protein-coding	12p13
DDR1	780	discoidin domain receptor tyrosine kinase 1	protein-coding	6p21.3	SNRNP40	9410	small nuclear ribonucleoprotein 40kDa (U5)	protein-coding	1p35.2
TRIB1	10221	tribbles homolog 1 (Drosophila)	protein-coding	8q24.13	MAP2K4	6416	mitogen-activated protein kinase kinase 4	protein-coding	17p12
PRKACA	5566	protein kinase, cAMP-dependent, catalytic, alpha	protein-coding	19p13.1	PKIA	5569	protein kinase (cAMP-dependent, catalytic) inhibitor alpha	protein-coding	8q21.12
EIF2AK2	5610	eukaryotic translation initiation factor 2-alpha kinase 2	protein-coding	2p22-p21	HSP90AA1	3320	heat shock protein 90kDa alpha (cytosolic), class A member 1	protein-coding	14q32.33
MARK3	4140	MAP/microtubule affinity-regulating kinase 3	protein-coding	14q32.3	PRKCQ	5588	protein kinase C, theta	protein-coding	10p15
CSNK2A1	1457	casein kinase 2, alpha 1 polypeptide	protein-coding	20p13	CREM	1390	cAMP responsive element modulator	protein-coding	10p11.21
TRIM24	8805	tripartite motif containing 24	protein-coding	7q32-q34	TP53	7157	tumor protein p53	protein-coding	17p13.1
TSSK4	283629	testis-specific serine kinase 4	protein-coding	14q12	TGFBR1	7046	transforming growth factor, beta receptor 1	protein-coding	9q22
IKBKE	9641	inhibitor of kappa light polypeptide gene enhancer in B-cells, kinase epsilon	protein-coding	1q32.1	HSPA9	3313	heat shock 70kDa protein 9 (mortalin)	protein-coding	5q31.1
PAK7	57144	p21 protein (Cdc42/Rac)-activated kinase 7	protein-coding	20p12	CDC42	998	cell division cycle 42	protein-coding	1p36.1
CDK7	1022	cyclin-dependent kinase 7	protein-coding	5q12.1	CTDP1	9150	CTD (carboxy-terminal domain, RNA polymerase II, polypeptide A) phosphatase, subunit 1	protein-coding	18q23
NTRK1	4914	neurotrophic tyrosine kinase, receptor, type 1	protein-coding	1q21-q22	PTPN11	5781	protein tyrosine phosphatase, non-receptor type 11	protein-coding	12q24
CSNK2A1	1457	casein kinase 2, alpha 1 polypeptide	protein-coding	20p13	SCNN1A	6337	sodium channel, non-voltage-gated 1 alpha subunit	protein-coding	12p13
PLK1	5347	polo-like kinase 1	protein-coding	16p12.2	USP20	10868	ubiquitin specific peptidase 20	protein-coding	9q34.11
FYN	2534	FYN oncogene related to SRC, FGR, YES	protein-coding	6q21	F2RL2	2151	coagulation factor II (thrombin) receptor-like 2	protein-coding	5q13
LATS2	26524	large tumor suppressor kinase 2	protein-coding	13q11-q12	MOB3B	79817	MOB kinase activator 3B	protein-coding	9p21.2
CDK6	1021	cyclin-dependent kinase 6	protein-coding	7q21-q22	ZSCAN1	284312	zinc finger and SCAN domain containing 1	protein-coding	19q13.43
JAK2	3717	Janus kinase 2	protein-coding	9p24	GTF2I	2969	general transcription factor IIi	protein-coding	7q11.23
GSK3B	2932	glycogen synthase kinase 3 beta	protein-coding	3q13.3	ADAP1	11033	ArfGAP with dual PH domains 1	protein-coding	7p22.3
LYN	4067	v-yes-1 Yamaguchi sarcoma viral related oncogene homolog	protein-coding	8q13	CDKN1B	1027	cyclin-dependent kinase inhibitor 1B (p27, Kip1)	protein-coding	12p13.1-p12
GSK3B	2932	glycogen synthase kinase 3 beta	protein-coding	3q13.3	QARS	5859	glutaminyl-tRNA synthetase	protein-coding	3p21.31
GSK3B	2932	glycogen synthase kinase 3 beta	protein-coding	3q13.3	KHSRP	8570	KH-type splicing regulatory protein	protein-coding	19p13.3
ROCK1	6093	Rho-associated, coiled-coil containing protein kinase 1	protein-coding	18q11.1	ITSN2	50618	intersectin 2	protein-coding	2pter-p25.1
NTRK3	4916	neurotrophic tyrosine kinase, receptor, type 3	protein-coding	15q25	HTR2A	3356	5-hydroxytryptamine (serotonin) receptor 2A, G protein-coupled	protein-coding	13q14-q21
EIF2AK1	27102	eukaryotic translation initiation factor 2-alpha kinase 1	protein-coding	7p22	CDC37	11140	cell division cycle 37	protein-coding	19p13.2
FYN	2534	FYN oncogene related to SRC, FGR, YES	protein-coding	6q21	DKKL1	27120	dickkopf-like 1	protein-coding	19q13.33
FYN	2534	FYN oncogene related to SRC, FGR, YES	protein-coding	6q21	G3BP1	10146	GTPase activating protein (SH3 domain) binding protein 1	protein-coding	5q33.1
CSNK2A1	1457	casein kinase 2, alpha 1 polypeptide	protein-coding	20p13	EIF5B	9669	eukaryotic translation initiation factor 5B	protein-coding	2q11.2
ILK	3611	integrin-linked kinase	protein-coding	11p15.4	EWSR1	2130	EWS RNA-binding protein 1	protein-coding	22q12.2
MAPK8	5599	mitogen-activated protein kinase 8	protein-coding	10q11.22	CRKL	1399	v-crk sarcoma virus CT10 oncogene homolog (avian)-like	protein-coding	22q11.21
PRKCI	5584	protein kinase C, iota	protein-coding	3q26.3	MAP1LC3A	84557	microtubule-associated protein 1 light chain 3 alpha	protein-coding	20q11.22
ATM	472	ataxia telangiectasia mutated	protein-coding	11q22-q23	PRKDC	5591	protein kinase, DNA-activated, catalytic polypeptide	protein-coding	8q11
CSNK2A1	1457	casein kinase 2, alpha 1 polypeptide	protein-coding	20p13	TH	7054	tyrosine hydroxylase	protein-coding	11p15.5
AKT1	207	v-akt murine thymoma viral oncogene homolog 1	protein-coding	14q32.32	RAB3D	9545	RAB3D, member RAS oncogene family	protein-coding	19p13.2
SYK	6850	spleen tyrosine kinase	protein-coding	9q22	CD79B	974	CD79b molecule, immunoglobulin-associated beta	protein-coding	17q23
AKT1	207	v-akt murine thymoma viral oncogene homolog 1	protein-coding	14q32.32	SERTAD4	56256	SERTA domain containing 4	protein-coding	1q32.1-q41
ERBB2	2064	v-erb-b2 erythroblastic leukemia viral oncogene homolog 2, neuro/glioblastoma derived oncogene homolog (avian)	protein-coding	17q12	TOB1	10140	transducer of ERBB2, 1	protein-coding	17q21
MAPK1	5594	mitogen-activated protein kinase 1	protein-coding	22q11.21	ERF	2077	Ets2 repressor factor	protein-coding	19q13
PLK2	10769	polo-like kinase 2	protein-coding	5q12.1-q13.2	HDAC2	3066	histone deacetylase 2	protein-coding	6q21
ABL1	25	c-abl oncogene 1, non-receptor tyrosine kinase	protein-coding	9q34.1	RAN	5901	RAN, member RAS oncogene family	protein-coding	12q24.3
ERBB2	2064	v-erb-b2 erythroblastic leukemia viral oncogene homolog 2, neuro/glioblastoma derived oncogene homolog (avian)	protein-coding	17q12	NCK2	8440	NCK adaptor protein 2	protein-coding	2q12
DSTYK	25778	dual serine/threonine and tyrosine protein kinase	protein-coding	1q32.1	RAB5C	5878	RAB5C, member RAS oncogene family	protein-coding	17q21.2
RIPK1	8737	receptor (TNFRSF)-interacting serine-threonine kinase 1	protein-coding	6p25.2	RIPK3	11035	receptor-interacting serine-threonine kinase 3	protein-coding	14q11.2
RPS6KA6	27330	ribosomal protein S6 kinase, 90kDa, polypeptide 6	protein-coding	Xq21	DNMT1	1786	DNA (cytosine-5-)-methyltransferase 1	protein-coding	19p13.2
PIK3R4	30849	phosphoinositide-3-kinase, regulatory subunit 4	protein-coding	3q22.1	MAPRE1	22919	microtubule-associated protein, RP/EB family, member 1	protein-coding	20q11.1-q11.23
PTK2	5747	protein tyrosine kinase 2	protein-coding	8q24.3	F13A1	2162	coagulation factor XIII, A1 polypeptide	protein-coding	6p25.3-p24.3
MAP3K1	4214	mitogen-activated protein kinase kinase kinase 1, E3 ubiquitin protein ligase	protein-coding	5q11.2	SLC1A5	6510	solute carrier family 1 (neutral amino acid transporter), member 5	protein-coding	19q13.3
ALK	238	anaplastic lymphoma receptor tyrosine kinase	protein-coding	2p23	MAP3K5	4217	mitogen-activated protein kinase kinase kinase 5	protein-coding	6q22.33
RYK	6259	receptor-like tyrosine kinase	protein-coding	3q22	CTNNB1	1499	catenin (cadherin-associated protein), beta 1, 88kDa	protein-coding	3p21
STK39	27347	serine threonine kinase 39	protein-coding	2q24.3	SLC12A1	6557	solute carrier family 12 (sodium/potassium/chloride transporters), member 1	protein-coding	15q15-q21.1
CSNK2A2	1459	casein kinase 2, alpha prime polypeptide	protein-coding	16q21	EEF1B2	1933	eukaryotic translation elongation factor 1 beta 2	protein-coding	2q33.3
BRSK2	9024	BR serine/threonine kinase 2	protein-coding	11p15.5	COPS5	10987	COP9 signalosome subunit 5	protein-coding	8q13.1
ERBB2	2064	v-erb-b2 erythroblastic leukemia viral oncogene homolog 2, neuro/glioblastoma derived oncogene homolog (avian)	protein-coding	17q12	SH2D5	400745	SH2 domain containing 5	protein-coding	1p36.12
MKNK1	8569	MAP kinase interacting serine/threonine kinase 1	protein-coding	1p33	DNAJC7	7266	DnaJ (Hsp40) homolog, subfamily C, member 7	protein-coding	17q11.2
LRRK2	120892	leucine-rich repeat kinase 2	protein-coding	12q12	PARK2	5071	parkinson protein 2, E3 ubiquitin protein ligase (parkin)	protein-coding	6q25.2-q27
SYK	6850	spleen tyrosine kinase	protein-coding	9q22	CD22	933	CD22 molecule	protein-coding	19q13.1
ABL1	25	c-abl oncogene 1, non-receptor tyrosine kinase	protein-coding	9q34.1	NKX2-1	7080	NK2 homeobox 1	protein-coding	14q13
PDPK1	5170	3-phosphoinositide dependent protein kinase-1	protein-coding	16p13.3	SRC	6714	v-src sarcoma (Schmidt-Ruppin A-2) viral oncogene homolog (avian)	protein-coding	20q12-q13
MAST2	23139	microtubule associated serine/threonine kinase 2	protein-coding	1p34.1	TTN	7273	titin	protein-coding	2q31
AKT1	207	v-akt murine thymoma viral oncogene homolog 1	protein-coding	14q32.32	GAB2	9846	GRB2-associated binding protein 2	protein-coding	11q14.1
PRKDC	5591	protein kinase, DNA-activated, catalytic polypeptide	protein-coding	8q11	TNFRSF1A	7132	tumor necrosis factor receptor superfamily, member 1A	protein-coding	12p13.2
IKBKE	9641	inhibitor of kappa light polypeptide gene enhancer in B-cells, kinase epsilon	protein-coding	1q32.1	EIF5	1983	eukaryotic translation initiation factor 5	protein-coding	14q32.32
MKNK2	2872	MAP kinase interacting serine/threonine kinase 2	protein-coding	19p13.3	EIF4E	1977	eukaryotic translation initiation factor 4E	protein-coding	4q21-q25
CAMK2A	815	calcium/calmodulin-dependent protein kinase II alpha	protein-coding	5q32	RIMS1	22999	regulating synaptic membrane exocytosis 1	protein-coding	6q12-q13
PRKACB	5567	protein kinase, cAMP-dependent, catalytic, beta	protein-coding	1p31.1	ARFGAP1	55738	ADP-ribosylation factor GTPase activating protein 1	protein-coding	20q13.33
PTK2B	2185	protein tyrosine kinase 2 beta	protein-coding	8p21.1	TLN1	7094	talin 1	protein-coding	9p13
CSNK2A1	1457	casein kinase 2, alpha 1 polypeptide	protein-coding	20p13	NAP1L4	4676	nucleosome assembly protein 1-like 4	protein-coding	11p15.5
ILK	3611	integrin-linked kinase	protein-coding	11p15.4	AUP1	550	ancient ubiquitous protein 1	protein-coding	2p13
TNK2	10188	tyrosine kinase, non-receptor, 2	protein-coding	3q29	MAGI3	260425	membrane associated guanylate kinase, WW and PDZ domain containing 3	protein-coding	1p12-p11.2
TTK	7272	TTK protein kinase	protein-coding	6q13-q21	TUBB	203068	tubulin, beta class I	protein-coding	6p21.33
SIK2	23235	salt-inducible kinase 2	protein-coding	11q23.1	CRTC2	200186	CREB regulated transcription coactivator 2	protein-coding	1q21.3
ABL1	25	c-abl oncogene 1, non-receptor tyrosine kinase	protein-coding	9q34.1	DNASE1L2	1775	deoxyribonuclease I-like 2	protein-coding	16p13.3
BLK	640	B lymphoid tyrosine kinase	protein-coding	8p23-p22	PLCG2	5336	phospholipase C, gamma 2 (phosphatidylinositol-specific)	protein-coding	16q24.1
TRIM24	8805	tripartite motif containing 24	protein-coding	7q32-q34	SUMO2	6613	small ubiquitin-like modifier 2	protein-coding	17q25.1
EPHA3	2042	EPH receptor A3	protein-coding	3p11.2	EFNA1	1942	ephrin-A1	protein-coding	1q21-q22
PRKCZ	5590	protein kinase C, zeta	protein-coding	1p36.33-p36.2	PPP3CA	5530	protein phosphatase 3, catalytic subunit, alpha isozyme	protein-coding	4q24
AURKA	6790	aurora kinase A	protein-coding	20q13	TP53	7157	tumor protein p53	protein-coding	17p13.1
CSNK2A2	1459	casein kinase 2, alpha prime polypeptide	protein-coding	16q21	RYBP	23429	RING1 and YY1 binding protein	protein-coding	3p13
ALK	238	anaplastic lymphoma receptor tyrosine kinase	protein-coding	2p23	JAK2	3717	Janus kinase 2	protein-coding	9p24
NTRK1	4914	neurotrophic tyrosine kinase, receptor, type 1	protein-coding	1q21-q22	FBL	2091	fibrillarin	protein-coding	19q13.1
SRC	6714	v-src sarcoma (Schmidt-Ruppin A-2) viral oncogene homolog (avian)	protein-coding	20q12-q13	EFNB1	1947	ephrin-B1	protein-coding	Xq12
MAP4K1	11184	mitogen-activated protein kinase kinase kinase kinase 1	protein-coding	19q13.1-q13.4	SCN9A	6335	sodium channel, voltage-gated, type IX, alpha subunit	protein-coding	2q24
PLK4	10733	polo-like kinase 4	protein-coding	4q28	CHD3	1107	chromodomain helicase DNA binding protein 3	protein-coding	17p13.1
CDK5	1020	cyclin-dependent kinase 5	protein-coding	7q36	FYN	2534	FYN oncogene related to SRC, FGR, YES	protein-coding	6q21
PTK2	5747	protein tyrosine kinase 2	protein-coding	8q24.3	SRC	6714	v-src sarcoma (Schmidt-Ruppin A-2) viral oncogene homolog (avian)	protein-coding	20q12-q13
RAF1	5894	v-raf-1 murine leukemia viral oncogene homolog 1	protein-coding	3p25	PAQR3	152559	progestin and adipoQ receptor family member III	protein-coding	4q21.21
MAST1	22983	microtubule associated serine/threonine kinase 1	protein-coding	19p13.2	PRDX2	7001	peroxiredoxin 2	protein-coding	19p13.2
FYN	2534	FYN oncogene related to SRC, FGR, YES	protein-coding	6q21	MED14	9282	mediator complex subunit 14	protein-coding	Xp11.4
RPS6KA4	8986	ribosomal protein S6 kinase, 90kDa, polypeptide 4	protein-coding	11q11-q13	MAPK3	5595	mitogen-activated protein kinase 3	protein-coding	16p11.2
RIPK1	8737	receptor (TNFRSF)-interacting serine-threonine kinase 1	protein-coding	6p25.2	KRT17	3872	keratin 17	protein-coding	17q21.2
TGFBR1	7046	transforming growth factor, beta receptor 1	protein-coding	9q22	CAV1	857	caveolin 1, caveolae protein, 22kDa	protein-coding	7q31.1
CDK10	8558	cyclin-dependent kinase 10	protein-coding	16q24	MGMT	4255	O-6-methylguanine-DNA methyltransferase	protein-coding	10q26
GSK3B	2932	glycogen synthase kinase 3 beta	protein-coding	3q13.3	GSKIP	51527	GSK3B interacting protein	protein-coding	14q32.2
FGFR3	2261	fibroblast growth factor receptor 3	protein-coding	4p16.3	FGF4	2249	fibroblast growth factor 4	protein-coding	11q13.3
CHEK2	11200	checkpoint kinase 2	protein-coding	22q12.1	RNF8	9025	ring finger protein 8, E3 ubiquitin protein ligase	protein-coding	6p21.3
CHEK1	1111	checkpoint kinase 1	protein-coding	11q24.2	CHUK	1147	conserved helix-loop-helix ubiquitous kinase	protein-coding	10q24-q25
MAPK7	5598	mitogen-activated protein kinase 7	protein-coding	17p11.2	MEF2D	4209	myocyte enhancer factor 2D	protein-coding	1q12-q23
CDK9	1025	cyclin-dependent kinase 9	protein-coding	9q34.1	TCEA1	6917	transcription elongation factor A (SII), 1	protein-coding	8q11.2
BMPR1B	658	bone morphogenetic protein receptor, type IB	protein-coding	4q22-q24	BMP7	655	bone morphogenetic protein 7	protein-coding	20q13
ADRBK1	156	adrenergic, beta, receptor kinase 1	protein-coding	11q13.1	MAPK3	5595	mitogen-activated protein kinase 3	protein-coding	16p11.2
MAPK10	5602	mitogen-activated protein kinase 10	protein-coding	4q22.1-q23	KIF26A	26153	kinesin family member 26A	protein-coding	14q32.33
MAP2K4	6416	mitogen-activated protein kinase kinase 4	protein-coding	17p12	AKT1	207	v-akt murine thymoma viral oncogene homolog 1	protein-coding	14q32.32
IKBKE	9641	inhibitor of kappa light polypeptide gene enhancer in B-cells, kinase epsilon	protein-coding	1q32.1	SMARCA4	6597	SWI/SNF related, matrix associated, actin dependent regulator of chromatin, subfamily a, member 4	protein-coding	19p13.2
NUAK2	81788	NUAK family, SNF1-like kinase, 2	protein-coding	1q32.1	ACVR1	90	activin A receptor, type I	protein-coding	2q23-q24
ACVR1	90	activin A receptor, type I	protein-coding	2q23-q24	RHEBL1	121268	Ras homolog enriched in brain like 1	protein-coding	12q13.12
MAP3K1	4214	mitogen-activated protein kinase kinase kinase 1, E3 ubiquitin protein ligase	protein-coding	5q11.2	USP9X	8239	ubiquitin specific peptidase 9, X-linked	protein-coding	Xp11.4
PRKCZ	5590	protein kinase C, zeta	protein-coding	1p36.33-p36.2	CHAT	1103	choline O-acetyltransferase	protein-coding	10q11.2
CDC42BPA	8476	CDC42 binding protein kinase alpha (DMPK-like)	protein-coding	1q42.11	MYL9	10398	myosin, light chain 9, regulatory	protein-coding	20q11.23
CSNK2A2	1459	casein kinase 2, alpha prime polypeptide	protein-coding	16q21	RAB3GAP2	25782	RAB3 GTPase activating protein subunit 2 (non-catalytic)	protein-coding	1q41
AXL	558	AXL receptor tyrosine kinase	protein-coding	19q13.1	IL2RG	3561	interleukin 2 receptor, gamma	protein-coding	Xq13.1
MAP3K14	9020	mitogen-activated protein kinase kinase kinase 14	protein-coding	17q21	ACTG1	71	actin, gamma 1	protein-coding	17q25
IRAK2	3656	interleukin-1 receptor-associated kinase 2	protein-coding	3p25.3	ARAF	369	v-raf murine sarcoma 3611 viral oncogene homolog	protein-coding	Xp11.4-p11.2
AKT1	207	v-akt murine thymoma viral oncogene homolog 1	protein-coding	14q32.32	STAT1	6772	signal transducer and activator of transcription 1, 91kDa	protein-coding	2q32.2
MTOR	2475	mechanistic target of rapamycin (serine/threonine kinase)	protein-coding	1p36.2	YWHAZ	7534	tyrosine 3-monooxygenase/tryptophan 5-monooxygenase activation protein, zeta polypeptide	protein-coding	8q23.1
GRK5	2869	G protein-coupled receptor kinase 5	protein-coding	10q26.11	DLGAP2	9228	discs, large (Drosophila) homolog-associated protein 2	protein-coding	8p23
AKT2	208	v-akt murine thymoma viral oncogene homolog 2	protein-coding	19q13.1-q13.2	POLR1B	84172	polymerase (RNA) I polypeptide B, 128kDa	protein-coding	2q13
FGFR1	2260	fibroblast growth factor receptor 1	protein-coding	8p12	SLA	6503	Src-like-adaptor	protein-coding	8q24
MAPK3	5595	mitogen-activated protein kinase 3	protein-coding	16p11.2	HSF4	3299	heat shock transcription factor 4	protein-coding	16q21
RPS6KA5	9252	ribosomal protein S6 kinase, 90kDa, polypeptide 5	protein-coding	14q31-q32.1	CEBPB	1051	CCAAT/enhancer binding protein (C/EBP), beta	protein-coding	20q13.1
TRIM28	10155	tripartite motif containing 28	protein-coding	19q13.4	MAGEA2	4101	melanoma antigen family A, 2	protein-coding	Xq28
CSNK1A1	1452	casein kinase 1, alpha 1	protein-coding	5q32	PPP1R14A	94274	protein phosphatase 1, regulatory (inhibitor) subunit 14A	protein-coding	19q13.1
CDK4	1019	cyclin-dependent kinase 4	protein-coding	12q14	PGD	5226	phosphogluconate dehydrogenase	protein-coding	1p36.22
PRKCD	5580	protein kinase C, delta	protein-coding	3p21.31	EGFR	1956	epidermal growth factor receptor	protein-coding	7p12
IKBKB	3551	inhibitor of kappa light polypeptide gene enhancer in B-cells, kinase beta	protein-coding	8p11.2	PPP1R15A	23645	protein phosphatase 1, regulatory subunit 15A	protein-coding	19q13.2
STK24	8428	serine/threonine kinase 24	protein-coding	13q31.2-q32.3	CCT4	10575	chaperonin containing TCP1, subunit 4 (delta)	protein-coding	2p15
PRKCA	5578	protein kinase C, alpha	protein-coding	17q22-q23.2	ADRA1B	147	adrenoceptor alpha 1B	protein-coding	5q33.3
MAPK1	5594	mitogen-activated protein kinase 1	protein-coding	22q11.21	HSF4	3299	heat shock transcription factor 4	protein-coding	16q21
SRC	6714	v-src sarcoma (Schmidt-Ruppin A-2) viral oncogene homolog (avian)	protein-coding	20q12-q13	ACTN1	87	actinin, alpha 1	protein-coding	14q24|14q22-q24
EGFR	1956	epidermal growth factor receptor	protein-coding	7p12	ITGA5	3678	integrin, alpha 5 (fibronectin receptor, alpha polypeptide)	protein-coding	12q11-q13
CSNK1D	1453	casein kinase 1, delta	protein-coding	17q25	PTPN14	5784	protein tyrosine phosphatase, non-receptor type 14	protein-coding	1q32.2
EIF2AK3	9451	eukaryotic translation initiation factor 2-alpha kinase 3	protein-coding	2p12	BCL6	604	B-cell CLL/lymphoma 6	protein-coding	3q27
CLK1	1195	CDC-like kinase 1	protein-coding	2q33	PPIG	9360	peptidylprolyl isomerase G (cyclophilin G)	protein-coding	2q31.1
EGFR	1956	epidermal growth factor receptor	protein-coding	7p12	EPS15	2060	epidermal growth factor receptor pathway substrate 15	protein-coding	1p32
SRPK2	6733	SRSF protein kinase 2	protein-coding	7q22-q31.1	SRSF2	6427	serine/arginine-rich splicing factor 2	protein-coding	17q25.1
CDK2	1017	cyclin-dependent kinase 2	protein-coding	12q13	UHRF2	115426	ubiquitin-like with PHD and ring finger domains 2, E3 ubiquitin protein ligase	protein-coding	9p24.1
TTN	7273	titin	protein-coding	2q31	MCRS1	10445	microspherule protein 1	protein-coding	12q13.12
MAP3K3	4215	mitogen-activated protein kinase kinase kinase 3	protein-coding	17q23.3	TCP1	6950	t-complex 1	protein-coding	6q25.3-q26
JAK2	3717	Janus kinase 2	protein-coding	9p24	VHL	7428	von Hippel-Lindau tumor suppressor, E3 ubiquitin protein ligase	protein-coding	3p25.3
SRC	6714	v-src sarcoma (Schmidt-Ruppin A-2) viral oncogene homolog (avian)	protein-coding	20q12-q13	NDFIP2	54602	Nedd4 family interacting protein 2	protein-coding	13q31.1
EGFR	1956	epidermal growth factor receptor	protein-coding	7p12	PSMD4	5710	proteasome (prosome, macropain) 26S subunit, non-ATPase, 4	protein-coding	1q21.3
WNK1	65125	WNK lysine deficient protein kinase 1	protein-coding	12p13.3	TULP3	7289	tubby like protein 3	protein-coding	12p13.3
CAMK2A	815	calcium/calmodulin-dependent protein kinase II alpha	protein-coding	5q32	NOS1	4842	nitric oxide synthase 1 (neuronal)	protein-coding	12q24.2-q24.31
ABL1	25	c-abl oncogene 1, non-receptor tyrosine kinase	protein-coding	9q34.1	AKAP6	9472	A kinase (PRKA) anchor protein 6	protein-coding	14q12
MAK	4117	male germ cell-associated kinase	protein-coding	6p24	PPP2CB	5516	protein phosphatase 2, catalytic subunit, beta isozyme	protein-coding	8p12
MAPK6	5597	mitogen-activated protein kinase 6	protein-coding	15q21	ACTR1B	10120	ARP1 actin-related protein 1 homolog B, centractin beta (yeast)	protein-coding	2q11.1-q11.2
TGFBR1	7046	transforming growth factor, beta receptor 1	protein-coding	9q22	PREB	10113	prolactin regulatory element binding	protein-coding	2p23.3
MAPK1	5594	mitogen-activated protein kinase 1	protein-coding	22q11.21	FRS2	10818	fibroblast growth factor receptor substrate 2	protein-coding	12q15
MAP4K1	11184	mitogen-activated protein kinase kinase kinase kinase 1	protein-coding	19q13.1-q13.4	COPS5	10987	COP9 signalosome subunit 5	protein-coding	8q13.1
ABL1	25	c-abl oncogene 1, non-receptor tyrosine kinase	protein-coding	9q34.1	TERF1	7013	telomeric repeat binding factor (NIMA-interacting) 1	protein-coding	8q21.11
EGFR	1956	epidermal growth factor receptor	protein-coding	7p12	FKBP4	2288	FK506 binding protein 4, 59kDa	protein-coding	12p13.33
RPS6KA3	6197	ribosomal protein S6 kinase, 90kDa, polypeptide 3	protein-coding	Xp22.2-p22.1	BAD	572	BCL2-associated agonist of cell death	protein-coding	11q13.1
RIPK2	8767	receptor-interacting serine-threonine kinase 2	protein-coding	8q21	TRAF1	7185	TNF receptor-associated factor 1	protein-coding	9q33-q34
TRIM28	10155	tripartite motif containing 28	protein-coding	19q13.4	SMEK2	57223	SMEK homolog 2, suppressor of mek1 (Dictyostelium)	protein-coding	2p16.1
RIPK4	54101	receptor-interacting serine-threonine kinase 4	protein-coding	21q22.3	PRKCB	5579	protein kinase C, beta	protein-coding	16p11.2
ZAP70	7535	zeta-chain (TCR) associated protein kinase 70kDa	protein-coding	2q12	CD247	919	CD247 molecule	protein-coding	1q24.2
JAK1	3716	Janus kinase 1	protein-coding	1p32.3-p31.3	IL6R	3570	interleukin 6 receptor	protein-coding	1q21
PRKCD	5580	protein kinase C, delta	protein-coding	3p21.31	MUC1	4582	mucin 1, cell surface associated	protein-coding	1q21
FYN	2534	FYN oncogene related to SRC, FGR, YES	protein-coding	6q21	CD36	948	CD36 molecule (thrombospondin receptor)	protein-coding	7q11.2
MAST1	22983	microtubule associated serine/threonine kinase 1	protein-coding	19p13.2	PRAM1	84106	PML-RARA regulated adaptor molecule 1	protein-coding	19p13.2
IKBKE	9641	inhibitor of kappa light polypeptide gene enhancer in B-cells, kinase epsilon	protein-coding	1q32.1	PSMD1	5707	proteasome (prosome, macropain) 26S subunit, non-ATPase, 1	protein-coding	2q37.1
TYK2	7297	tyrosine kinase 2	protein-coding	19p13.2	CRKL	1399	v-crk sarcoma virus CT10 oncogene homolog (avian)-like	protein-coding	22q11.21
PLK1	5347	polo-like kinase 1	protein-coding	16p12.2	TUBA1A	7846	tubulin, alpha 1a	protein-coding	12q13.12
ERBB2	2064	v-erb-b2 erythroblastic leukemia viral oncogene homolog 2, neuro/glioblastoma derived oncogene homolog (avian)	protein-coding	17q12	SHC1	6464	SHC (Src homology 2 domain containing) transforming protein 1	protein-coding	1q21
DYRK1B	9149	dual-specificity tyrosine-(Y)-phosphorylation regulated kinase 1B	protein-coding	19q13.2	DCAF7	10238	DDB1 and CUL4 associated factor 7	protein-coding	17q23.3
CDK3	1018	cyclin-dependent kinase 3	protein-coding	17q25.1	CDKN1A	1026	cyclin-dependent kinase inhibitor 1A (p21, Cip1)	protein-coding	6p21.2
HIPK2	28996	homeodomain interacting protein kinase 2	protein-coding	7q32-q34	SMAD3	4088	SMAD family member 3	protein-coding	15q22.33
FER	2241	fer (fps/fes related) tyrosine kinase	protein-coding	5q21	CTTN	2017	cortactin	protein-coding	11q13
CAMK1	8536	calcium/calmodulin-dependent protein kinase I	protein-coding	3p25.3	NOS1	4842	nitric oxide synthase 1 (neuronal)	protein-coding	12q24.2-q24.31
CSF1R	1436	colony stimulating factor 1 receptor	protein-coding	5q32	SOS1	6654	son of sevenless homolog 1 (Drosophila)	protein-coding	2p21
MAP3K1	4214	mitogen-activated protein kinase kinase kinase 1, E3 ubiquitin protein ligase	protein-coding	5q11.2	SLC25A5	292	solute carrier family 25 (mitochondrial carrier; adenine nucleotide translocator), member 5	protein-coding	Xq24
PLK1	5347	polo-like kinase 1	protein-coding	16p12.2	ITSN1	6453	intersectin 1 (SH3 domain protein)	protein-coding	21q22.1-q22.2
AURKA	6790	aurora kinase A	protein-coding	20q13	TACC1	6867	transforming, acidic coiled-coil containing protein 1	protein-coding	8p11.22
BRAF	673	v-raf murine sarcoma viral oncogene homolog B1	protein-coding	7q34	OIP5	11339	Opa interacting protein 5	protein-coding	15q15.1
MAP3K5	4217	mitogen-activated protein kinase kinase kinase 5	protein-coding	6q22.33	CIB1	10519	calcium and integrin binding 1 (calmyrin)	protein-coding	15q25.3-q26
MAP3K14	9020	mitogen-activated protein kinase kinase kinase 14	protein-coding	17q21	RPL8	6132	ribosomal protein L8	protein-coding	8q24.3
CHEK1	1111	checkpoint kinase 1	protein-coding	11q24.2	RB1	5925	retinoblastoma 1	protein-coding	13q14.2
TNIK	23043	TRAF2 and NCK interacting kinase	protein-coding	3q26.31	CNKSR2	22866	connector enhancer of kinase suppressor of Ras 2	protein-coding	Xp22.12
BRD4	23476	bromodomain containing 4	protein-coding	19p13.1	C7orf25	79020	chromosome 7 open reading frame 25	protein-coding	7p14.1
LIMK2	3985	LIM domain kinase 2	protein-coding	22q12.2	LIMK1	3984	LIM domain kinase 1	protein-coding	7q11.23
JAK1	3716	Janus kinase 1	protein-coding	1p32.3-p31.3	TSHR	7253	thyroid stimulating hormone receptor	protein-coding	14q31
SRC	6714	v-src sarcoma (Schmidt-Ruppin A-2) viral oncogene homolog (avian)	protein-coding	20q12-q13	NMT1	4836	N-myristoyltransferase 1	protein-coding	17q21.31
CSF1R	1436	colony stimulating factor 1 receptor	protein-coding	5q32	THOC5	8563	THO complex 5	protein-coding	22q12.2
TEK	7010	TEK tyrosine kinase, endothelial	protein-coding	9p21	SOCS1	8651	suppressor of cytokine signaling 1	protein-coding	16p13.13
BRAF	673	v-raf murine sarcoma viral oncogene homolog B1	protein-coding	7q34	PAK2	5062	p21 protein (Cdc42/Rac)-activated kinase 2	protein-coding	3q29
IRAK3	11213	interleukin-1 receptor-associated kinase 3	protein-coding	12q14.3	IRAK1	3654	interleukin-1 receptor-associated kinase 1	protein-coding	Xq28
EPHB1	2047	EPH receptor B1	protein-coding	3q21-q23	EFNB1	1947	ephrin-B1	protein-coding	Xq12
PINK1	65018	PTEN induced putative kinase 1	protein-coding	1p36	HSP90AA1	3320	heat shock protein 90kDa alpha (cytosolic), class A member 1	protein-coding	14q32.33
EPHA2	1969	EPH receptor A2	protein-coding	1p36	GATAD1	57798	GATA zinc finger domain containing 1	protein-coding	7q21-q22
TTN	7273	titin	protein-coding	2q31	TRIM63	84676	tripartite motif containing 63, E3 ubiquitin protein ligase	protein-coding	1p34-p33
PRKDC	5591	protein kinase, DNA-activated, catalytic polypeptide	protein-coding	8q11	PTS	5805	6-pyruvoyltetrahydropterin synthase	protein-coding	11q22.3
PDK1	5163	pyruvate dehydrogenase kinase, isozyme 1	protein-coding	2q31.1	USP4	7375	ubiquitin specific peptidase 4 (proto-oncogene)	protein-coding	3p21.3
MAP2K7	5609	mitogen-activated protein kinase kinase 7	protein-coding	19p13.3-p13.2	ELAVL1	1994	ELAV (embryonic lethal, abnormal vision, Drosophila)-like 1 (Hu antigen R)	protein-coding	19p13.2
CDK8	1024	cyclin-dependent kinase 8	protein-coding	13q12	CDK9	1025	cyclin-dependent kinase 9	protein-coding	9q34.1
MAP4K2	5871	mitogen-activated protein kinase kinase kinase kinase 2	protein-coding	11q13	DEFB1	1672	defensin, beta 1	protein-coding	8p23.1
ILK	3611	integrin-linked kinase	protein-coding	11p15.4	RPAP1	26015	RNA polymerase II associated protein 1	protein-coding	15q15.1
PRKDC	5591	protein kinase, DNA-activated, catalytic polypeptide	protein-coding	8q11	GCDH	2639	glutaryl-CoA dehydrogenase	protein-coding	19p13.2
PRKCA	5578	protein kinase C, alpha	protein-coding	17q22-q23.2	OCLN	100506658	occludin	protein-coding	5q13.1
ITK	3702	IL2-inducible T-cell kinase	protein-coding	5q31-q32	CD2	914	CD2 molecule	protein-coding	1p13.1
RIPK1	8737	receptor (TNFRSF)-interacting serine-threonine kinase 1	protein-coding	6p25.2	TICAM1	148022	toll-like receptor adaptor molecule 1	protein-coding	19p13.3
TRRAP	8295	transformation/transcription domain-associated protein	protein-coding	7q21.2-q22.1	ATXN7	6314	ataxin 7	protein-coding	3p21.1-p12
MAP4K4	9448	mitogen-activated protein kinase kinase kinase kinase 4	protein-coding	2q11.2-q12	KIF26B	55083	kinesin family member 26B	protein-coding	1q44
STK4	6789	serine/threonine kinase 4	protein-coding	20q11.2-q13.2	GABARAP	11337	GABA(A) receptor-associated protein	protein-coding	17p13.1
BTK	695	Bruton agammaglobulinemia tyrosine kinase	protein-coding	Xq21.33-q22	LYN	4067	v-yes-1 Yamaguchi sarcoma viral related oncogene homolog	protein-coding	8q13
CAMK2G	818	calcium/calmodulin-dependent protein kinase II gamma	protein-coding	10q22	PEA15	8682	phosphoprotein enriched in astrocytes 15	protein-coding	1q21.1
MERTK	10461	c-mer proto-oncogene tyrosine kinase	protein-coding	2q14.1	LMO4	8543	LIM domain only 4	protein-coding	1p22.3
LATS1	9113	large tumor suppressor kinase 1	protein-coding	6q25.1	CDK1	983	cyclin-dependent kinase 1	protein-coding	10q21.1
GSK3B	2932	glycogen synthase kinase 3 beta	protein-coding	3q13.3	MED24	9862	mediator complex subunit 24	protein-coding	17q21.1
EIF2AK2	5610	eukaryotic translation initiation factor 2-alpha kinase 2	protein-coding	2p22-p21	ISG15	9636	ISG15 ubiquitin-like modifier	protein-coding	1p36.33
GSK3A	2931	glycogen synthase kinase 3 alpha	protein-coding	19q13.2	PRKCG	5582	protein kinase C, gamma	protein-coding	19q13.4
ROCK1	6093	Rho-associated, coiled-coil containing protein kinase 1	protein-coding	18q11.1	VIM	7431	vimentin	protein-coding	10p13
CIT	11113	citron (rho-interacting, serine/threonine kinase 21)	protein-coding	12q24	SUMO1	7341	small ubiquitin-like modifier 1	protein-coding	2q33
CSK	1445	c-src tyrosine kinase	protein-coding	15q24.1	PTPRZ1	5803	protein tyrosine phosphatase, receptor-type, Z polypeptide 1	protein-coding	7q31.3
JAK2	3717	Janus kinase 2	protein-coding	9p24	CCR5	1234	chemokine (C-C motif) receptor 5 (gene/pseudogene)	protein-coding	3p21.31
ABL1	25	c-abl oncogene 1, non-receptor tyrosine kinase	protein-coding	9q34.1	GAD1	2571	glutamate decarboxylase 1 (brain, 67kDa)	protein-coding	2q31
PLK1	5347	polo-like kinase 1	protein-coding	16p12.2	PTPN14	5784	protein tyrosine phosphatase, non-receptor type 14	protein-coding	1q32.2
EGFR	1956	epidermal growth factor receptor	protein-coding	7p12	SHC3	53358	SHC (Src homology 2 domain containing) transforming protein 3	protein-coding	9q22.1
PTK6	5753	protein tyrosine kinase 6	protein-coding	20q13.3	KHDRBS1	10657	KH domain containing, RNA binding, signal transduction associated 1	protein-coding	1p32
CSK	1445	c-src tyrosine kinase	protein-coding	15q24.1	PECAM1	5175	platelet/endothelial cell adhesion molecule 1	protein-coding	17q23.3
MAPK13	5603	mitogen-activated protein kinase 13	protein-coding	6p21.31	EEF2K	29904	eukaryotic elongation factor-2 kinase	protein-coding	16p12.2
ILK	3611	integrin-linked kinase	protein-coding	11p15.4	RSU1	6251	Ras suppressor protein 1	protein-coding	10p13
MARK1	4139	MAP/microtubule affinity-regulating kinase 1	protein-coding	1q41	MAPT	4137	microtubule-associated protein tau	protein-coding	17q21.1
RET	5979	ret proto-oncogene	protein-coding	10q11.2	STAT3	6774	signal transducer and activator of transcription 3 (acute-phase response factor)	protein-coding	17q21.31
DYRK1B	9149	dual-specificity tyrosine-(Y)-phosphorylation regulated kinase 1B	protein-coding	19q13.2	MAP2K3	5606	mitogen-activated protein kinase kinase 3	protein-coding	17q11.2
RIOK3	8780	RIO kinase 3	protein-coding	18q11.2	PAK2	5062	p21 protein (Cdc42/Rac)-activated kinase 2	protein-coding	3q29
PTK2	5747	protein tyrosine kinase 2	protein-coding	8q24.3	PDCD6IP	10015	programmed cell death 6 interacting protein	protein-coding	3p22.3
SGK3	23678	serum/glucocorticoid regulated kinase family, member 3	protein-coding	8q12	GSK3B	2932	glycogen synthase kinase 3 beta	protein-coding	3q13.3
PRKCB	5579	protein kinase C, beta	protein-coding	16p11.2	EIF6	3692	eukaryotic translation initiation factor 6	protein-coding	20q12
RYK	6259	receptor-like tyrosine kinase	protein-coding	3q22	CNNM2	54805	cyclin M2	protein-coding	10q24.32
STK3	6788	serine/threonine kinase 3	protein-coding	8q22.2	GABARAPL2	11345	GABA(A) receptor-associated protein-like 2	protein-coding	16q22.1
ABL1	25	c-abl oncogene 1, non-receptor tyrosine kinase	protein-coding	9q34.1	CREB1	1385	cAMP responsive element binding protein 1	protein-coding	2q34
CDK5	1020	cyclin-dependent kinase 5	protein-coding	7q36	SYN1	6853	synapsin I	protein-coding	Xp11.23
RPS6KA1	6195	ribosomal protein S6 kinase, 90kDa, polypeptide 1	protein-coding	1p	BAD	572	BCL2-associated agonist of cell death	protein-coding	11q13.1
MAPK7	5598	mitogen-activated protein kinase 7	protein-coding	17p11.2	MAP2K5	5607	mitogen-activated protein kinase kinase 5	protein-coding	15q23
TGFBR1	7046	transforming growth factor, beta receptor 1	protein-coding	9q22	ARHGEF6	9459	Rac/Cdc42 guanine nucleotide exchange factor (GEF) 6	protein-coding	Xq26.3
CLK1	1195	CDC-like kinase 1	protein-coding	2q33	DOCK9	23348	dedicator of cytokinesis 9	protein-coding	13q32.3
RET	5979	ret proto-oncogene	protein-coding	10q11.2	MAPK1	5594	mitogen-activated protein kinase 1	protein-coding	22q11.21
ERBB2	2064	v-erb-b2 erythroblastic leukemia viral oncogene homolog 2, neuro/glioblastoma derived oncogene homolog (avian)	protein-coding	17q12	VAV1	7409	vav 1 guanine nucleotide exchange factor	protein-coding	19p13.2
ATM	472	ataxia telangiectasia mutated	protein-coding	11q22-q23	PTS	5805	6-pyruvoyltetrahydropterin synthase	protein-coding	11q22.3
RPS6KA3	6197	ribosomal protein S6 kinase, 90kDa, polypeptide 3	protein-coding	Xp22.2-p22.1	MASP1	5648	mannan-binding lectin serine peptidase 1 (C4/C2 activating component of Ra-reactive factor)	protein-coding	3q27-q28
LCK	3932	lymphocyte-specific protein tyrosine kinase	protein-coding	1p34.3	SKAP1	8631	src kinase associated phosphoprotein 1	protein-coding	17q21.32
GSK3B	2932	glycogen synthase kinase 3 beta	protein-coding	3q13.3	MITF	4286	microphthalmia-associated transcription factor	protein-coding	3p14.2-p14.1
FYN	2534	FYN oncogene related to SRC, FGR, YES	protein-coding	6q21	CD5	921	CD5 molecule	protein-coding	11q13
EPHB2	2048	EPH receptor B2	protein-coding	1p36.1-p35	SYNJ1	8867	synaptojanin 1	protein-coding	21q22.2
CSNK2A1	1457	casein kinase 2, alpha 1 polypeptide	protein-coding	20p13	RPLP0	6175	ribosomal protein, large, P0	protein-coding	12q24.2
BMPR1B	658	bone morphogenetic protein receptor, type IB	protein-coding	4q22-q24	BMP2	650	bone morphogenetic protein 2	protein-coding	20p12
PKN1	5585	protein kinase N1	protein-coding	19p13.12	ARHGAP26	23092	Rho GTPase activating protein 26	protein-coding	5q31
EPHB6	2051	EPH receptor B6	protein-coding	7q33-q35	SMAD2	4087	SMAD family member 2	protein-coding	18q21.1
BCR	613	breakpoint cluster region	protein-coding	22q11.23	MLLT4	4301	myeloid/lymphoid or mixed-lineage leukemia (trithorax homolog, Drosophila); translocated to, 4	protein-coding	6q27
FYN	2534	FYN oncogene related to SRC, FGR, YES	protein-coding	6q21	WASF1	8936	WAS protein family, member 1	protein-coding	6q21
CDK9	1025	cyclin-dependent kinase 9	protein-coding	9q34.1	MEPCE	56257	methylphosphate capping enzyme	protein-coding	7q22.1
TWF2	11344	twinfilin actin-binding protein 2	protein-coding	3p21.1	CAPZA2	830	capping protein (actin filament) muscle Z-line, alpha 2	protein-coding	7q31.2-q31.3
PLK1	5347	polo-like kinase 1	protein-coding	16p12.2	PSMB1	5689	proteasome (prosome, macropain) subunit, beta type, 1	protein-coding	6q27
CSNK2A1	1457	casein kinase 2, alpha 1 polypeptide	protein-coding	20p13	SRY	6736	sex determining region Y	protein-coding	Yp11.3
MAP3K1	4214	mitogen-activated protein kinase kinase kinase 1, E3 ubiquitin protein ligase	protein-coding	5q11.2	HSP90AA1	3320	heat shock protein 90kDa alpha (cytosolic), class A member 1	protein-coding	14q32.33
AURKB	9212	aurora kinase B	protein-coding	17p13.1	HDAC8	55869	histone deacetylase 8	protein-coding	Xq13
PINK1	65018	PTEN induced putative kinase 1	protein-coding	1p36	PARL	55486	presenilin associated, rhomboid-like	protein-coding	3q27.1
GRK6	2870	G protein-coupled receptor kinase 6	protein-coding	5q35	CHRM3	1131	cholinergic receptor, muscarinic 3	protein-coding	1q43
TTN	7273	titin	protein-coding	2q31	DNAJB6	10049	DnaJ (Hsp40) homolog, subfamily B, member 6	protein-coding	7q36.3
KIT	3815	v-kit Hardy-Zuckerman 4 feline sarcoma viral oncogene homolog	protein-coding	4q11-q12	SPRED2	200734	sprouty-related, EVH1 domain containing 2	protein-coding	2p14
ZAP70	7535	zeta-chain (TCR) associated protein kinase 70kDa	protein-coding	2q12	MUC1	4582	mucin 1, cell surface associated	protein-coding	1q21
TNIK	23043	TRAF2 and NCK interacting kinase	protein-coding	3q26.31	RCC1	1104	regulator of chromosome condensation 1	protein-coding	1p36.1
TAF1	6872	TAF1 RNA polymerase II, TATA box binding protein (TBP)-associated factor, 250kDa	protein-coding	Xq13.1	HSF1	3297	heat shock transcription factor 1	protein-coding	8q24.3
DMPK	1760	dystrophia myotonica-protein kinase	protein-coding	19q13.3	SMN1	6606	survival of motor neuron 1, telomeric	protein-coding	5q13.2
WNK1	65125	WNK lysine deficient protein kinase 1	protein-coding	12p13.3	YWHAZ	7534	tyrosine 3-monooxygenase/tryptophan 5-monooxygenase activation protein, zeta polypeptide	protein-coding	8q23.1
MAPK9	5601	mitogen-activated protein kinase 9	protein-coding	5q35	DUSP19	142679	dual specificity phosphatase 19	protein-coding	2q32.1
CDK2	1017	cyclin-dependent kinase 2	protein-coding	12q13	CDC37	11140	cell division cycle 37	protein-coding	19p13.2
SRC	6714	v-src sarcoma (Schmidt-Ruppin A-2) viral oncogene homolog (avian)	protein-coding	20q12-q13	PXN	5829	paxillin	protein-coding	12q24.31
ADRBK1	156	adrenergic, beta, receptor kinase 1	protein-coding	11q13.1	CCR4	1233	chemokine (C-C motif) receptor 4	protein-coding	3p24
CSNK1E	1454	casein kinase 1, epsilon	protein-coding	22q13.1	DVL1	1855	dishevelled segment polarity protein 1	protein-coding	1p36
DYRK2	8445	dual-specificity tyrosine-(Y)-phosphorylation regulated kinase 2	protein-coding	12q15	RPA1	6117	replication protein A1, 70kDa	protein-coding	17p13.3
GSK3B	2932	glycogen synthase kinase 3 beta	protein-coding	3q13.3	ATF3	467	activating transcription factor 3	protein-coding	1q32.3
TRIB3	57761	tribbles homolog 3 (Drosophila)	protein-coding	20p13-p12.2	SIAH1	6477	siah E3 ubiquitin protein ligase 1	protein-coding	16q12.1
CSNK1A1	1452	casein kinase 1, alpha 1	protein-coding	5q32	APC	324	adenomatous polyposis coli	protein-coding	5q21-q22
KIT	3815	v-kit Hardy-Zuckerman 4 feline sarcoma viral oncogene homolog	protein-coding	4q11-q12	GRAP2	9402	GRB2-related adaptor protein 2	protein-coding	22q13.2
CHUK	1147	conserved helix-loop-helix ubiquitous kinase	protein-coding	10q24-q25	NFKB2	4791	nuclear factor of kappa light polypeptide gene enhancer in B-cells 2 (p49/p100)	protein-coding	10q24
MTOR	2475	mechanistic target of rapamycin (serine/threonine kinase)	protein-coding	1p36.2	FBXW7	55294	F-box and WD repeat domain containing 7, E3 ubiquitin protein ligase	protein-coding	4q31.3
EIF2AK2	5610	eukaryotic translation initiation factor 2-alpha kinase 2	protein-coding	2p22-p21	FTSJ3	117246	FtsJ homolog 3 (E. coli)	protein-coding	17q23.3
RNASEL	6041	ribonuclease L (2',5'-oligoisoadenylate synthetase-dependent)	protein-coding	1q25	IQGAP1	8826	IQ motif containing GTPase activating protein 1	protein-coding	15q26.1
PKN1	5585	protein kinase N1	protein-coding	19p13.12	CDC25C	995	cell division cycle 25C	protein-coding	5q31
MAPK1	5594	mitogen-activated protein kinase 1	protein-coding	22q11.21	IER3	8870	immediate early response 3	protein-coding	6p21.3
EGFR	1956	epidermal growth factor receptor	protein-coding	7p12	ERRFI1	54206	ERBB receptor feedback inhibitor 1	protein-coding	1p36
PRKDC	5591	protein kinase, DNA-activated, catalytic polypeptide	protein-coding	8q11	BMI1	648	BMI1 polycomb ring finger oncogene	protein-coding	10p11.23
PRKD1	5587	protein kinase D1	protein-coding	14q11	YWHAQ	10971	tyrosine 3-monooxygenase/tryptophan 5-monooxygenase activation protein, theta polypeptide	protein-coding	2p25.1
MAP4K1	11184	mitogen-activated protein kinase kinase kinase kinase 1	protein-coding	19q13.1-q13.4	SHC1	6464	SHC (Src homology 2 domain containing) transforming protein 1	protein-coding	1q21
CSNK2A2	1459	casein kinase 2, alpha prime polypeptide	protein-coding	16q21	SLC18A2	6571	solute carrier family 18 (vesicular monoamine), member 2	protein-coding	10q25
RIOK1	83732	RIO kinase 1	protein-coding	6p24.3	ELAVL1	1994	ELAV (embryonic lethal, abnormal vision, Drosophila)-like 1 (Hu antigen R)	protein-coding	19p13.2
FER	2241	fer (fps/fes related) tyrosine kinase	protein-coding	5q21	SCN9A	6335	sodium channel, voltage-gated, type IX, alpha subunit	protein-coding	2q24
NLK	51701	nemo-like kinase	protein-coding	17q11.2	CTNNB1	1499	catenin (cadherin-associated protein), beta 1, 88kDa	protein-coding	3p21
SYK	6850	spleen tyrosine kinase	protein-coding	9q22	SLA	6503	Src-like-adaptor	protein-coding	8q24
CDK4	1019	cyclin-dependent kinase 4	protein-coding	12q14	CCNE1	898	cyclin E1	protein-coding	19q12
TRIM33	51592	tripartite motif containing 33	protein-coding	1p13.1	SMAD4	4089	SMAD family member 4	protein-coding	18q21.1
TAF1	6872	TAF1 RNA polymerase II, TATA box binding protein (TBP)-associated factor, 250kDa	protein-coding	Xq13.1	CSNK2A1	1457	casein kinase 2, alpha 1 polypeptide	protein-coding	20p13
MERTK	10461	c-mer proto-oncogene tyrosine kinase	protein-coding	2q14.1	NEDD4L	23327	neural precursor cell expressed, developmentally down-regulated 4-like, E3 ubiquitin protein ligase	protein-coding	18q21
LCK	3932	lymphocyte-specific protein tyrosine kinase	protein-coding	1p34.3	NR2F2	7026	nuclear receptor subfamily 2, group F, member 2	protein-coding	15q26
MAPK14	1432	mitogen-activated protein kinase 14	protein-coding	6p21.3-p21.2	NFATC1	4772	nuclear factor of activated T-cells, cytoplasmic, calcineurin-dependent 1	protein-coding	18q23
FLT1	2321	fms-related tyrosine kinase 1	protein-coding	13q12	CBL	867	Cbl proto-oncogene, E3 ubiquitin protein ligase	protein-coding	11q23.3
IKBKB	3551	inhibitor of kappa light polypeptide gene enhancer in B-cells, kinase beta	protein-coding	8p11.2	DUSP1	1843	dual specificity phosphatase 1	protein-coding	5q34
CSNK2A2	1459	casein kinase 2, alpha prime polypeptide	protein-coding	16q21	MS4A1	931	membrane-spanning 4-domains, subfamily A, member 1	protein-coding	11q12
GAK	2580	cyclin G associated kinase	protein-coding	4p16	CDK5	1020	cyclin-dependent kinase 5	protein-coding	7q36
HIPK2	28996	homeodomain interacting protein kinase 2	protein-coding	7q32-q34	MECP2	4204	methyl CpG binding protein 2 (Rett syndrome)	protein-coding	Xq28
TBK1	29110	TANK-binding kinase 1	protein-coding	12q14.1	RPS5	6193	ribosomal protein S5	protein-coding	19q13.4
CDK6	1021	cyclin-dependent kinase 6	protein-coding	7q21-q22	TJP2	9414	tight junction protein 2	protein-coding	9q13-q21
CSNK2A1	1457	casein kinase 2, alpha 1 polypeptide	protein-coding	20p13	LSM14A	26065	LSM14A, SCD6 homolog A (S. cerevisiae)	protein-coding	19q13.11
PRKACA	5566	protein kinase, cAMP-dependent, catalytic, alpha	protein-coding	19p13.1	SYN2	6854	synapsin II	protein-coding	3p25
EGFR	1956	epidermal growth factor receptor	protein-coding	7p12	CRK	1398	v-crk sarcoma virus CT10 oncogene homolog (avian)	protein-coding	17p13.3
PAK1	5058	p21 protein (Cdc42/Rac)-activated kinase 1	protein-coding	11q13-q14	DSCAM	1826	Down syndrome cell adhesion molecule	protein-coding	21q22.2
BMPR1B	658	bone morphogenetic protein receptor, type IB	protein-coding	4q22-q24	RAB38	23682	RAB38, member RAS oncogene family	protein-coding	11q14
ARAF	369	v-raf murine sarcoma 3611 viral oncogene homolog	protein-coding	Xp11.4-p11.2	NUDT14	256281	nudix (nucleoside diphosphate linked moiety X)-type motif 14	protein-coding	14q32.33
MAST1	22983	microtubule associated serine/threonine kinase 1	protein-coding	19p13.2	ECSIT	51295	ECSIT signalling integrator	protein-coding	19p13.2
ABL1	25	c-abl oncogene 1, non-receptor tyrosine kinase	protein-coding	9q34.1	CCKBR	887	cholecystokinin B receptor	protein-coding	11p15.4
PRKCA	5578	protein kinase C, alpha	protein-coding	17q22-q23.2	HAND1	9421	heart and neural crest derivatives expressed 1	protein-coding	5q33
EGFR	1956	epidermal growth factor receptor	protein-coding	7p12	ALCAM	214	activated leukocyte cell adhesion molecule	protein-coding	3q13.1
WNK1	65125	WNK lysine deficient protein kinase 1	protein-coding	12p13.3	PVR	5817	poliovirus receptor	protein-coding	19q13.2
EGFR	1956	epidermal growth factor receptor	protein-coding	7p12	STAT5A	6776	signal transducer and activator of transcription 5A	protein-coding	17q11.2
MAPK14	1432	mitogen-activated protein kinase 14	protein-coding	6p21.3-p21.2	MAX	4149	MYC associated factor X	protein-coding	14q23
MAPK14	1432	mitogen-activated protein kinase 14	protein-coding	6p21.3-p21.2	CD4	920	CD4 molecule	protein-coding	12p13.31
ERBB3	2065	v-erb-b2 erythroblastic leukemia viral oncogene homolog 3 (avian)	protein-coding	12q13	CD82	3732	CD82 molecule	protein-coding	11p11.2
CDK4	1019	cyclin-dependent kinase 4	protein-coding	12q14	SMAD3	4088	SMAD family member 3	protein-coding	15q22.33
MAPK15	225689	mitogen-activated protein kinase 15	protein-coding	-	CSK	1445	c-src tyrosine kinase	protein-coding	15q24.1
PRKACA	5566	protein kinase, cAMP-dependent, catalytic, alpha	protein-coding	19p13.1	PTPN12	5782	protein tyrosine phosphatase, non-receptor type 12	protein-coding	7q11.23
ABL1	25	c-abl oncogene 1, non-receptor tyrosine kinase	protein-coding	9q34.1	PRX	57716	periaxin	protein-coding	19q13.2
RIPK2	8767	receptor-interacting serine-threonine kinase 2	protein-coding	8q21	CASP8	841	caspase 8, apoptosis-related cysteine peptidase	protein-coding	2q33-q34
PRKDC	5591	protein kinase, DNA-activated, catalytic polypeptide	protein-coding	8q11	DHX9	1660	DEAH (Asp-Glu-Ala-His) box helicase 9	protein-coding	1q25
EPHB2	2048	EPH receptor B2	protein-coding	1p36.1-p35	EFNB1	1947	ephrin-B1	protein-coding	Xq12
MAPK6	5597	mitogen-activated protein kinase 6	protein-coding	15q21	WFS1	7466	Wolfram syndrome 1 (wolframin)	protein-coding	4p16.1
FGFR2	2263	fibroblast growth factor receptor 2	protein-coding	10q26	CEP192	55125	centrosomal protein 192kDa	protein-coding	18p11.21
MAP2K1	5604	mitogen-activated protein kinase kinase 1	protein-coding	15q22.1-q22.33	EGFR	1956	epidermal growth factor receptor	protein-coding	7p12
TRIM28	10155	tripartite motif containing 28	protein-coding	19q13.4	ZNF354A	6940	zinc finger protein 354A	protein-coding	5q35.3
CDK9	1025	cyclin-dependent kinase 9	protein-coding	9q34.1	CCT4	10575	chaperonin containing TCP1, subunit 4 (delta)	protein-coding	2p15
ABL1	25	c-abl oncogene 1, non-receptor tyrosine kinase	protein-coding	9q34.1	RIMS1	22999	regulating synaptic membrane exocytosis 1	protein-coding	6q12-q13
ACVR2B	93	activin A receptor, type IIB	protein-coding	3p22	FSTL1	11167	follistatin-like 1	protein-coding	3q13.33
BMPR2	659	bone morphogenetic protein receptor, type II (serine/threonine kinase)	protein-coding	2q33-q34	BMP7	655	bone morphogenetic protein 7	protein-coding	20q13
MAP2K3	5606	mitogen-activated protein kinase kinase 3	protein-coding	17q11.2	PLCB2	5330	phospholipase C, beta 2	protein-coding	15q15
PAK6	56924	p21 protein (Cdc42/Rac)-activated kinase 6	protein-coding	15q14	YWHAQ	10971	tyrosine 3-monooxygenase/tryptophan 5-monooxygenase activation protein, theta polypeptide	protein-coding	2p25.1
INSR	3643	insulin receptor	protein-coding	19p13.3-p13.2	RASA1	5921	RAS p21 protein activator (GTPase activating protein) 1	protein-coding	5q13.3
ATM	472	ataxia telangiectasia mutated	protein-coding	11q22-q23	TERF1	7013	telomeric repeat binding factor (NIMA-interacting) 1	protein-coding	8q21.11
MAP3K7	6885	mitogen-activated protein kinase kinase kinase 7	protein-coding	6q15	PPM1B	5495	protein phosphatase, Mg2+/Mn2+ dependent, 1B	protein-coding	2p21
CSNK2A1	1457	casein kinase 2, alpha 1 polypeptide	protein-coding	20p13	RPL6	6128	ribosomal protein L6	protein-coding	12q24.1
KDR	3791	kinase insert domain receptor (a type III receptor tyrosine kinase)	protein-coding	4q11-q12	FRS2	10818	fibroblast growth factor receptor substrate 2	protein-coding	12q15
PRKDC	5591	protein kinase, DNA-activated, catalytic polypeptide	protein-coding	8q11	ILF3	3609	interleukin enhancer binding factor 3, 90kDa	protein-coding	19p13.2
MAST2	23139	microtubule associated serine/threonine kinase 2	protein-coding	1p34.1	RPS27A	6233	ribosomal protein S27a	protein-coding	2p16
CSNK2A1	1457	casein kinase 2, alpha 1 polypeptide	protein-coding	20p13	ARR3	407	arrestin 3, retinal (X-arrestin)	protein-coding	Xcen-q21
EEF2K	29904	eukaryotic elongation factor-2 kinase	protein-coding	16p12.2	RPS6KB1	6198	ribosomal protein S6 kinase, 70kDa, polypeptide 1	protein-coding	17q23.1
TGFBR1	7046	transforming growth factor, beta receptor 1	protein-coding	9q22	TTC27	55622	tetratricopeptide repeat domain 27	protein-coding	2p22.3
PAK1	5058	p21 protein (Cdc42/Rac)-activated kinase 1	protein-coding	11q13-q14	RHOQ	23433	ras homolog family member Q	protein-coding	2p21
CDK2	1017	cyclin-dependent kinase 2	protein-coding	12q13	GOT2	2806	glutamic-oxaloacetic transaminase 2, mitochondrial	protein-coding	16q21
CSNK2A2	1459	casein kinase 2, alpha prime polypeptide	protein-coding	16q21	CAV1	857	caveolin 1, caveolae protein, 22kDa	protein-coding	7q31.1
LCK	3932	lymphocyte-specific protein tyrosine kinase	protein-coding	1p34.3	MED28	80306	mediator complex subunit 28	protein-coding	4p16
RYK	6259	receptor-like tyrosine kinase	protein-coding	3q22	VPS26A	9559	vacuolar protein sorting 26 homolog A (S. pombe)	protein-coding	10q21.1
RIPK1	8737	receptor (TNFRSF)-interacting serine-threonine kinase 1	protein-coding	6p25.2	ACTG1	71	actin, gamma 1	protein-coding	17q25
NEK6	10783	NIMA-related kinase 6	protein-coding	9q33.3-q34.11	EML3	256364	echinoderm microtubule associated protein like 3	protein-coding	11q12.3
MAST3	23031	microtubule associated serine/threonine kinase 3	protein-coding	19p13.11	PTEN	5728	phosphatase and tensin homolog	protein-coding	10q23.3
JAK1	3716	Janus kinase 1	protein-coding	1p32.3-p31.3	IFNGR1	3459	interferon gamma receptor 1	protein-coding	6q23.3
JAK1	3716	Janus kinase 1	protein-coding	1p32.3-p31.3	INPP5D	3635	inositol polyphosphate-5-phosphatase, 145kDa	protein-coding	2q37.1
TTN	7273	titin	protein-coding	2q31	FNDC3B	64778	fibronectin type III domain containing 3B	protein-coding	3q26.31
TRRAP	8295	transformation/transcription domain-associated protein	protein-coding	7q21.2-q22.1	BRD8	10902	bromodomain containing 8	protein-coding	5q31
CDK2	1017	cyclin-dependent kinase 2	protein-coding	12q13	IL15RA	3601	interleukin 15 receptor, alpha	protein-coding	10p15.1
MET	4233	met proto-oncogene (hepatocyte growth factor receptor)	protein-coding	7q31	PTPRJ	5795	protein tyrosine phosphatase, receptor type, J	protein-coding	11p11.2
CSNK1A1	1452	casein kinase 1, alpha 1	protein-coding	5q32	HSP90AA1	3320	heat shock protein 90kDa alpha (cytosolic), class A member 1	protein-coding	14q32.33
STK24	8428	serine/threonine kinase 24	protein-coding	13q31.2-q32.3	DSP	1832	desmoplakin	protein-coding	6p24
PRKCB	5579	protein kinase C, beta	protein-coding	16p11.2	DDX58	23586	DEAD (Asp-Glu-Ala-Asp) box polypeptide 58	protein-coding	9p12
MAP3K14	9020	mitogen-activated protein kinase kinase kinase 14	protein-coding	17q21	TSR1	55720	TSR1, 20S rRNA accumulation, homolog (S. cerevisiae)	protein-coding	17p13.3
FGR	2268	Gardner-Rasheed feline sarcoma viral (v-fgr) oncogene homolog	protein-coding	1p36.2-p36.1	WAS	7454	Wiskott-Aldrich syndrome	protein-coding	Xp11.4-p11.21
MAP3K7	6885	mitogen-activated protein kinase kinase kinase 7	protein-coding	6q15	PPP6C	5537	protein phosphatase 6, catalytic subunit	protein-coding	9q33.3
CAMK1D	57118	calcium/calmodulin-dependent protein kinase ID	protein-coding	10p13	CDC25A	993	cell division cycle 25A	protein-coding	3p21
CDK9	1025	cyclin-dependent kinase 9	protein-coding	9q34.1	CKAP5	9793	cytoskeleton associated protein 5	protein-coding	11p11.2
CDK4	1019	cyclin-dependent kinase 4	protein-coding	12q14	CDC6	990	cell division cycle 6	protein-coding	17q21.3
PDGFRA	5156	platelet-derived growth factor receptor, alpha polypeptide	protein-coding	4q12	JAK1	3716	Janus kinase 1	protein-coding	1p32.3-p31.3
BTK	695	Bruton agammaglobulinemia tyrosine kinase	protein-coding	Xq21.33-q22	PIP4K2B	8396	phosphatidylinositol-5-phosphate 4-kinase, type II, beta	protein-coding	17q12
MAPK6	5597	mitogen-activated protein kinase 6	protein-coding	15q21	PPP2R1A	5518	protein phosphatase 2, regulatory subunit A, alpha	protein-coding	19q13.41
IKBKB	3551	inhibitor of kappa light polypeptide gene enhancer in B-cells, kinase beta	protein-coding	8p11.2	MAP3K3	4215	mitogen-activated protein kinase kinase kinase 3	protein-coding	17q23.3
IRAK1	3654	interleukin-1 receptor-associated kinase 1	protein-coding	Xq28	ADCK3	56997	aarF domain containing kinase 3	protein-coding	1q42.13
TBK1	29110	TANK-binding kinase 1	protein-coding	12q14.1	HSPA8	3312	heat shock 70kDa protein 8	protein-coding	11q24.1
MAPK14	1432	mitogen-activated protein kinase 14	protein-coding	6p21.3-p21.2	ELK1	2002	ELK1, member of ETS oncogene family	protein-coding	Xp11.2
CAMKK2	10645	calcium/calmodulin-dependent protein kinase kinase 2, beta	protein-coding	12q24.2	SMC3	9126	structural maintenance of chromosomes 3	protein-coding	10q25
MAPK14	1432	mitogen-activated protein kinase 14	protein-coding	6p21.3-p21.2	SNAPIN	23557	SNAP-associated protein	protein-coding	1q21.3
MAP3K7	6885	mitogen-activated protein kinase kinase kinase 7	protein-coding	6q15	BBS10	79738	Bardet-Biedl syndrome 10	protein-coding	12q21.2
IGF1R	3480	insulin-like growth factor 1 receptor	protein-coding	15q26.3	STAT3	6774	signal transducer and activator of transcription 3 (acute-phase response factor)	protein-coding	17q21.31
EIF2AK3	9451	eukaryotic translation initiation factor 2-alpha kinase 3	protein-coding	2p12	EIF2S1	1965	eukaryotic translation initiation factor 2, subunit 1 alpha, 35kDa	protein-coding	14q23.3
IKBKE	9641	inhibitor of kappa light polypeptide gene enhancer in B-cells, kinase epsilon	protein-coding	1q32.1	TRAF2	7186	TNF receptor-associated factor 2	protein-coding	9q34
MAPK8	5599	mitogen-activated protein kinase 8	protein-coding	10q11.22	TP73	7161	tumor protein p73	protein-coding	1p36.3
FYN	2534	FYN oncogene related to SRC, FGR, YES	protein-coding	6q21	PAG1	55824	phosphoprotein associated with glycosphingolipid microdomains 1	protein-coding	8q21.13
FGFR3	2261	fibroblast growth factor receptor 3	protein-coding	4p16.3	ATF3	467	activating transcription factor 3	protein-coding	1q32.3
PLK1	5347	polo-like kinase 1	protein-coding	16p12.2	SPAG9	9043	sperm associated antigen 9	protein-coding	17q21.33
NRBP1	29959	nuclear receptor binding protein 1	protein-coding	2p23	RIBC2	26150	RIB43A domain with coiled-coils 2	protein-coding	22q13.31
PDPK1	5170	3-phosphoinositide dependent protein kinase-1	protein-coding	16p13.3	RALGDS	5900	ral guanine nucleotide dissociation stimulator	protein-coding	9q34.3
CAMK2G	818	calcium/calmodulin-dependent protein kinase II gamma	protein-coding	10q22	CALM1	801	calmodulin 1 (phosphorylase kinase, delta)	protein-coding	14q32.11
ACVR1	90	activin A receptor, type I	protein-coding	2q23-q24	RASL12	51285	RAS-like, family 12	protein-coding	15q11.2-q22.33
PRKDC	5591	protein kinase, DNA-activated, catalytic polypeptide	protein-coding	8q11	XRCC4	7518	X-ray repair complementing defective repair in Chinese hamster cells 4	protein-coding	5q14.2
ATR	545	ataxia telangiectasia and Rad3 related	protein-coding	3q23	PIK3CA	5290	phosphatidylinositol-4,5-bisphosphate 3-kinase, catalytic subunit alpha	protein-coding	3q26.3
RYK	6259	receptor-like tyrosine kinase	protein-coding	3q22	CNNM3	26505	cyclin M3	protein-coding	2p12-p11.2
PRKCA	5578	protein kinase C, alpha	protein-coding	17q22-q23.2	CORO1B	57175	coronin, actin binding protein, 1B	protein-coding	11q13.2
TEC	7006	tec protein tyrosine kinase	protein-coding	4p12	FASLG	356	Fas ligand (TNF superfamily, member 6)	protein-coding	1q23
ATM	472	ataxia telangiectasia mutated	protein-coding	11q22-q23	MLH1	4292	mutL homolog 1, colon cancer, nonpolyposis type 2 (E. coli)	protein-coding	3p21.3
MAPK1	5594	mitogen-activated protein kinase 1	protein-coding	22q11.21	DUSP22	56940	dual specificity phosphatase 22	protein-coding	6p25.3
FGFR3	2261	fibroblast growth factor receptor 3	protein-coding	4p16.3	RPL8	6132	ribosomal protein L8	protein-coding	8q24.3
SRC	6714	v-src sarcoma (Schmidt-Ruppin A-2) viral oncogene homolog (avian)	protein-coding	20q12-q13	TRAF6	7189	TNF receptor-associated factor 6, E3 ubiquitin protein ligase	protein-coding	11p12
FGFR1	2260	fibroblast growth factor receptor 1	protein-coding	8p12	FGF6	2251	fibroblast growth factor 6	protein-coding	12p13
RPS6KA1	6195	ribosomal protein S6 kinase, 90kDa, polypeptide 1	protein-coding	1p	DDAH2	23564	dimethylarginine dimethylaminohydrolase 2	protein-coding	6p21.3
TGFBR2	7048	transforming growth factor, beta receptor II (70/80kDa)	protein-coding	3p22	RCVRN	5957	recoverin	protein-coding	17p13.1
MAP3K8	1326	mitogen-activated protein kinase kinase kinase 8	protein-coding	10p11.23	CALM1	801	calmodulin 1 (phosphorylase kinase, delta)	protein-coding	14q32.11
PRKD3	23683	protein kinase D3	protein-coding	2p21	MYH3	4621	myosin, heavy chain 3, skeletal muscle, embryonic	protein-coding	17p13.1
CSNK2A2	1459	casein kinase 2, alpha prime polypeptide	protein-coding	16q21	SNX6	58533	sorting nexin 6	protein-coding	14q13.1
PRKCA	5578	protein kinase C, alpha	protein-coding	17q22-q23.2	SEMG1	6406	semenogelin I	protein-coding	20q12-q13.2
MAPK1	5594	mitogen-activated protein kinase 1	protein-coding	22q11.21	PXN	5829	paxillin	protein-coding	12q24.31
IKBKE	9641	inhibitor of kappa light polypeptide gene enhancer in B-cells, kinase epsilon	protein-coding	1q32.1	GLRX3	10539	glutaredoxin 3	protein-coding	10q26
PRKCA	5578	protein kinase C, alpha	protein-coding	17q22-q23.2	HAND2	9464	heart and neural crest derivatives expressed 2	protein-coding	4q33
CHUK	1147	conserved helix-loop-helix ubiquitous kinase	protein-coding	10q24-q25	FOXO3	2309	forkhead box O3	protein-coding	6q21
MAP3K14	9020	mitogen-activated protein kinase kinase kinase 14	protein-coding	17q21	RPL3	6122	ribosomal protein L3	protein-coding	22q13
CHUK	1147	conserved helix-loop-helix ubiquitous kinase	protein-coding	10q24-q25	IRS1	3667	insulin receptor substrate 1	protein-coding	2q36
CDK4	1019	cyclin-dependent kinase 4	protein-coding	12q14	MARCKS	4082	myristoylated alanine-rich protein kinase C substrate	protein-coding	6q22.2
PRKDC	5591	protein kinase, DNA-activated, catalytic polypeptide	protein-coding	8q11	CENPA	1058	centromere protein A	protein-coding	2p23.3
AURKB	9212	aurora kinase B	protein-coding	17p13.1	TACC1	6867	transforming, acidic coiled-coil containing protein 1	protein-coding	8p11.22
ADRBK2	157	adrenergic, beta, receptor kinase 2	protein-coding	22q12.1	OPRM1	4988	opioid receptor, mu 1	protein-coding	6q24-q25
TNIK	23043	TRAF2 and NCK interacting kinase	protein-coding	3q26.31	TNKS	8658	tankyrase, TRF1-interacting ankyrin-related ADP-ribose polymerase	protein-coding	8p23.1
RIPK3	11035	receptor-interacting serine-threonine kinase 3	protein-coding	14q11.2	DDX3X	1654	DEAD (Asp-Glu-Ala-Asp) box polypeptide 3, X-linked	protein-coding	Xp11.3-p11.23
TRIM28	10155	tripartite motif containing 28	protein-coding	19q13.4	KDM1A	23028	lysine (K)-specific demethylase 1A	protein-coding	1p36.12
BRAF	673	v-raf murine sarcoma viral oncogene homolog B1	protein-coding	7q34	CCDC88A	55704	coiled-coil domain containing 88A	protein-coding	2p16.1
TWF2	11344	twinfilin actin-binding protein 2	protein-coding	3p21.1	KRT82	3888	keratin 82	protein-coding	12q13
TRRAP	8295	transformation/transcription domain-associated protein	protein-coding	7q21.2-q22.1	SUPT3H	8464	suppressor of Ty 3 homolog (S. cerevisiae)	protein-coding	6p21.1-p21.3
EPHA8	2046	EPH receptor A8	protein-coding	1p36.12	PSMC5	5705	proteasome (prosome, macropain) 26S subunit, ATPase, 5	protein-coding	17q23.3
PDGFRB	5159	platelet-derived growth factor receptor, beta polypeptide	protein-coding	5q33.1	RASA1	5921	RAS p21 protein activator (GTPase activating protein) 1	protein-coding	5q13.3
CDK6	1021	cyclin-dependent kinase 6	protein-coding	7q21-q22	TFDP1	7027	transcription factor Dp-1	protein-coding	13q34
GSK3B	2932	glycogen synthase kinase 3 beta	protein-coding	3q13.3	HSPA4	3308	heat shock 70kDa protein 4	protein-coding	5q31.1
IRAK1	3654	interleukin-1 receptor-associated kinase 1	protein-coding	Xq28	CLN3	1201	ceroid-lipofuscinosis, neuronal 3	protein-coding	16p12.1
PAK4	10298	p21 protein (Cdc42/Rac)-activated kinase 4	protein-coding	19q13.2	S100A9	6280	S100 calcium binding protein A9	protein-coding	1q21
PRKCE	5581	protein kinase C, epsilon	protein-coding	2p21	GJA1	2697	gap junction protein, alpha 1, 43kDa	protein-coding	6q22.31
JAK2	3717	Janus kinase 2	protein-coding	9p24	VAV1	7409	vav 1 guanine nucleotide exchange factor	protein-coding	19p13.2
ATR	545	ataxia telangiectasia and Rad3 related	protein-coding	3q23	IKBKG	8517	inhibitor of kappa light polypeptide gene enhancer in B-cells, kinase gamma	protein-coding	Xq28
PRKDC	5591	protein kinase, DNA-activated, catalytic polypeptide	protein-coding	8q11	NBN	4683	nibrin	protein-coding	8q21
MAPK6	5597	mitogen-activated protein kinase 6	protein-coding	15q21	WDR26	80232	WD repeat domain 26	protein-coding	1q42.13
MAP3K14	9020	mitogen-activated protein kinase kinase kinase 14	protein-coding	17q21	HSP90AB1	3326	heat shock protein 90kDa alpha (cytosolic), class B member 1	protein-coding	6p12
WNK1	65125	WNK lysine deficient protein kinase 1	protein-coding	12p13.3	LCP2	3937	lymphocyte cytosolic protein 2 (SH2 domain containing leukocyte protein of 76kDa)	protein-coding	5q35.1
GRK6	2870	G protein-coupled receptor kinase 6	protein-coding	5q35	FSHR	2492	follicle stimulating hormone receptor	protein-coding	2p21-p16
STK24	8428	serine/threonine kinase 24	protein-coding	13q31.2-q32.3	JPH3	57338	junctophilin 3	protein-coding	16q24.3
PAK1	5058	p21 protein (Cdc42/Rac)-activated kinase 1	protein-coding	11q13-q14	YWHAG	7532	tyrosine 3-monooxygenase/tryptophan 5-monooxygenase activation protein, gamma polypeptide	protein-coding	7q11.23
RPS6KB1	6198	ribosomal protein S6 kinase, 70kDa, polypeptide 1	protein-coding	17q23.1	XPO1	7514	exportin 1 (CRM1 homolog, yeast)	protein-coding	2p15
MAP3K3	4215	mitogen-activated protein kinase kinase kinase 3	protein-coding	17q23.3	RPL23	9349	ribosomal protein L23	protein-coding	17q
WEE1	7465	WEE1 homolog (S. pombe)	protein-coding	11p15.3-p15.1	BTRC	8945	beta-transducin repeat containing E3 ubiquitin protein ligase	protein-coding	10q24.32
PIM1	5292	pim-1 oncogene	protein-coding	6p21.2	ABCB1	5243	ATP-binding cassette, sub-family B (MDR/TAP), member 1	protein-coding	7q21.12
HIPK3	10114	homeodomain interacting protein kinase 3	protein-coding	11p13	C1QA	712	complement component 1, q subcomponent, A chain	protein-coding	1p36.12
ERBB2	2064	v-erb-b2 erythroblastic leukemia viral oncogene homolog 2, neuro/glioblastoma derived oncogene homolog (avian)	protein-coding	17q12	DOK6	220164	docking protein 6	protein-coding	18q22.2
RPS6KA1	6195	ribosomal protein S6 kinase, 90kDa, polypeptide 1	protein-coding	1p	SYK	6850	spleen tyrosine kinase	protein-coding	9q22
SGK1	6446	serum/glucocorticoid regulated kinase 1	protein-coding	6q23	PIP	5304	prolactin-induced protein	protein-coding	7q34
CASK	8573	calcium/calmodulin-dependent serine protein kinase (MAGUK family)	protein-coding	Xp11.4	HGS	9146	hepatocyte growth factor-regulated tyrosine kinase substrate	protein-coding	17q25
WNK1	65125	WNK lysine deficient protein kinase 1	protein-coding	12p13.3	MPHOSPH9	10198	M-phase phosphoprotein 9	protein-coding	12q24.31
CDK19	23097	cyclin-dependent kinase 19	protein-coding	6q21	SIRT1	23411	sirtuin 1	protein-coding	10q21.3
EPHA2	1969	EPH receptor A2	protein-coding	1p36	ADRBK1	156	adrenergic, beta, receptor kinase 1	protein-coding	11q13.1
PRKACB	5567	protein kinase, cAMP-dependent, catalytic, beta	protein-coding	1p31.1	PKIA	5569	protein kinase (cAMP-dependent, catalytic) inhibitor alpha	protein-coding	8q21.12
ABL1	25	c-abl oncogene 1, non-receptor tyrosine kinase	protein-coding	9q34.1	ZDHHC16	84287	zinc finger, DHHC-type containing 16	protein-coding	10q24.1
CDK4	1019	cyclin-dependent kinase 4	protein-coding	12q14	SKP1	6500	S-phase kinase-associated protein 1	protein-coding	5q31
ABL1	25	c-abl oncogene 1, non-receptor tyrosine kinase	protein-coding	9q34.1	FOXF2	2295	forkhead box F2	protein-coding	6p25.3
PRKCG	5582	protein kinase C, gamma	protein-coding	19q13.4	PICK1	9463	protein interacting with PRKCA 1	protein-coding	22q13.1
CAMK2A	815	calcium/calmodulin-dependent protein kinase II alpha	protein-coding	5q32	DLG3	1741	discs, large homolog 3 (Drosophila)	protein-coding	Xq13.1
FGFR4	2264	fibroblast growth factor receptor 4	protein-coding	5q35.1-qter	STAT3	6774	signal transducer and activator of transcription 3 (acute-phase response factor)	protein-coding	17q21.31
TBK1	29110	TANK-binding kinase 1	protein-coding	12q14.1	RPS18	6222	ribosomal protein S18	protein-coding	6p21.3
TNIK	23043	TRAF2 and NCK interacting kinase	protein-coding	3q26.31	STRAP	11171	serine/threonine kinase receptor associated protein	protein-coding	12p12.3
MAPK1	5594	mitogen-activated protein kinase 1	protein-coding	22q11.21	CIITA	4261	class II, major histocompatibility complex, transactivator	protein-coding	16p13
BTK	695	Bruton agammaglobulinemia tyrosine kinase	protein-coding	Xq21.33-q22	TLR6	10333	toll-like receptor 6	protein-coding	4p14
CDC42BPB	9578	CDC42 binding protein kinase beta (DMPK-like)	protein-coding	14q32.3	SP1	6667	Sp1 transcription factor	protein-coding	12q13.1
MST1R	4486	macrophage stimulating 1 receptor (c-met-related tyrosine kinase)	protein-coding	3p21.3	PLCG1	5335	phospholipase C, gamma 1	protein-coding	20q12-q13.1
CSK	1445	c-src tyrosine kinase	protein-coding	15q24.1	TGFB1I1	7041	transforming growth factor beta 1 induced transcript 1	protein-coding	16p11.2
BMPR2	659	bone morphogenetic protein receptor, type II (serine/threonine kinase)	protein-coding	2q33-q34	TSR1	55720	TSR1, 20S rRNA accumulation, homolog (S. cerevisiae)	protein-coding	17p13.3
MAP3K4	4216	mitogen-activated protein kinase kinase kinase 4	protein-coding	6q26	PTPN6	5777	protein tyrosine phosphatase, non-receptor type 6	protein-coding	12p13
MAP3K4	4216	mitogen-activated protein kinase kinase kinase 4	protein-coding	6q26	MAP2K1	5604	mitogen-activated protein kinase kinase 1	protein-coding	15q22.1-q22.33
YES1	7525	v-yes-1 Yamaguchi sarcoma viral oncogene homolog 1	protein-coding	18p11.31-p11.21	SLC9A3R1	9368	solute carrier family 9, subfamily A (NHE3, cation proton antiporter 3), member 3 regulator 1	protein-coding	17q25.1
MAP3K3	4215	mitogen-activated protein kinase kinase kinase 3	protein-coding	17q23.3	RPS27A	6233	ribosomal protein S27a	protein-coding	2p16
YES1	7525	v-yes-1 Yamaguchi sarcoma viral oncogene homolog 1	protein-coding	18p11.31-p11.21	ADAM12	8038	ADAM metallopeptidase domain 12	protein-coding	10q26.3
EPHA2	1969	EPH receptor A2	protein-coding	1p36	PIK3R2	5296	phosphoinositide-3-kinase, regulatory subunit 2 (beta)	protein-coding	19q13.2-q13.4
MAP2K6	5608	mitogen-activated protein kinase kinase 6	protein-coding	17q24.3	STAT4	6775	signal transducer and activator of transcription 4	protein-coding	2q32.2-q32.3
SYK	6850	spleen tyrosine kinase	protein-coding	9q22	HDAC9	9734	histone deacetylase 9	protein-coding	7p21.1
TAOK1	57551	TAO kinase 1	protein-coding	17q11.2	C8orf33	65265	chromosome 8 open reading frame 33	protein-coding	8q24.3
MAPK6	5597	mitogen-activated protein kinase 6	protein-coding	15q21	PHACTR3	116154	phosphatase and actin regulator 3	protein-coding	20q13.32-q13.33
ABL1	25	c-abl oncogene 1, non-receptor tyrosine kinase	protein-coding	9q34.1	BRPF3	27154	bromodomain and PHD finger containing, 3	protein-coding	6p21
CSNK1E	1454	casein kinase 1, epsilon	protein-coding	22q13.1	DVL2	1856	dishevelled segment polarity protein 2	protein-coding	17p13.1
TSSK2	23617	testis-specific serine kinase 2	protein-coding	22q11.21	SKIV2L	6499	superkiller viralicidic activity 2-like (S. cerevisiae)	protein-coding	6p21
PRKCA	5578	protein kinase C, alpha	protein-coding	17q22-q23.2	SLC1A1	6505	solute carrier family 1 (neuronal/epithelial high affinity glutamate transporter, system Xag), member 1	protein-coding	9p24
IKBKB	3551	inhibitor of kappa light polypeptide gene enhancer in B-cells, kinase beta	protein-coding	8p11.2	RELA	5970	v-rel reticuloendotheliosis viral oncogene homolog A (avian)	protein-coding	11q13
ILK	3611	integrin-linked kinase	protein-coding	11p15.4	MARS	4141	methionyl-tRNA synthetase	protein-coding	12q13
CLK2	1196	CDC-like kinase 2	protein-coding	1q21	TOPBP1	11073	topoisomerase (DNA) II binding protein 1	protein-coding	3q22.1
SRC	6714	v-src sarcoma (Schmidt-Ruppin A-2) viral oncogene homolog (avian)	protein-coding	20q12-q13	ASAP2	8853	ArfGAP with SH3 domain, ankyrin repeat and PH domain 2	protein-coding	2p25|2p24
EPHB2	2048	EPH receptor B2	protein-coding	1p36.1-p35	MMP2	4313	matrix metallopeptidase 2 (gelatinase A, 72kDa gelatinase, 72kDa type IV collagenase)	protein-coding	16q13-q21
PAK2	5062	p21 protein (Cdc42/Rac)-activated kinase 2	protein-coding	3q29	NCK1	4690	NCK adaptor protein 1	protein-coding	3q21
HCK	3055	hemopoietic cell kinase	protein-coding	20q11-q12	SPRR2A	6700	small proline-rich protein 2A	protein-coding	1q21-q22
PRKCI	5584	protein kinase C, iota	protein-coding	3q26.3	HRAS	3265	v-Ha-ras Harvey rat sarcoma viral oncogene homolog	protein-coding	11p15.5
TGFBR1	7046	transforming growth factor, beta receptor 1	protein-coding	9q22	PPP6C	5537	protein phosphatase 6, catalytic subunit	protein-coding	9q33.3
PRKCA	5578	protein kinase C, alpha	protein-coding	17q22-q23.2	GRM1	2911	glutamate receptor, metabotropic 1	protein-coding	6q24
CAMK2A	815	calcium/calmodulin-dependent protein kinase II alpha	protein-coding	5q32	YWHAQ	10971	tyrosine 3-monooxygenase/tryptophan 5-monooxygenase activation protein, theta polypeptide	protein-coding	2p25.1
AKT1	207	v-akt murine thymoma viral oncogene homolog 1	protein-coding	14q32.32	HTT	3064	huntingtin	protein-coding	4p16.3
EIF2AK2	5610	eukaryotic translation initiation factor 2-alpha kinase 2	protein-coding	2p22-p21	HDAC8	55869	histone deacetylase 8	protein-coding	Xq13
JAK3	3718	Janus kinase 3	protein-coding	19p13.1	JAK1	3716	Janus kinase 1	protein-coding	1p32.3-p31.3
MAST2	23139	microtubule associated serine/threonine kinase 2	protein-coding	1p34.1	ZNF417	147687	zinc finger protein 417	protein-coding	19q13.43
ATM	472	ataxia telangiectasia mutated	protein-coding	11q22-q23	MSH6	2956	mutS homolog 6 (E. coli)	protein-coding	2p16
BMPR2	659	bone morphogenetic protein receptor, type II (serine/threonine kinase)	protein-coding	2q33-q34	BMPR1B	658	bone morphogenetic protein receptor, type IB	protein-coding	4q22-q24
CHUK	1147	conserved helix-loop-helix ubiquitous kinase	protein-coding	10q24-q25	TRIM27	5987	tripartite motif containing 27	protein-coding	6p22
SYK	6850	spleen tyrosine kinase	protein-coding	9q22	NFAM1	150372	NFAT activating protein with ITAM motif 1	protein-coding	22q13.2
PTK2B	2185	protein tyrosine kinase 2 beta	protein-coding	8p21.1	PITPNM3	83394	PITPNM family member 3	protein-coding	17p13
IKBKE	9641	inhibitor of kappa light polypeptide gene enhancer in B-cells, kinase epsilon	protein-coding	1q32.1	GNB2	2783	guanine nucleotide binding protein (G protein), beta polypeptide 2	protein-coding	7q22
RIPK1	8737	receptor (TNFRSF)-interacting serine-threonine kinase 1	protein-coding	6p25.2	KHDRBS1	10657	KH domain containing, RNA binding, signal transduction associated 1	protein-coding	1p32
MAP3K3	4215	mitogen-activated protein kinase kinase kinase 3	protein-coding	17q23.3	RPAP3	79657	RNA polymerase II associated protein 3	protein-coding	12q13.11
MAPK8	5599	mitogen-activated protein kinase 8	protein-coding	10q11.22	DUSP16	80824	dual specificity phosphatase 16	protein-coding	12p13
TNIK	23043	TRAF2 and NCK interacting kinase	protein-coding	3q26.31	GOT2	2806	glutamic-oxaloacetic transaminase 2, mitochondrial	protein-coding	16q21
FYN	2534	FYN oncogene related to SRC, FGR, YES	protein-coding	6q21	FLOT2	2319	flotillin 2	protein-coding	17q11-q12
YES1	7525	v-yes-1 Yamaguchi sarcoma viral oncogene homolog 1	protein-coding	18p11.31-p11.21	FAS	355	Fas cell surface death receptor	protein-coding	10q24.1
IKBKE	9641	inhibitor of kappa light polypeptide gene enhancer in B-cells, kinase epsilon	protein-coding	1q32.1	CAPZB	832	capping protein (actin filament) muscle Z-line, beta	protein-coding	1p36.1
CDK7	1022	cyclin-dependent kinase 7	protein-coding	5q12.1	CDK11B	984	cyclin-dependent kinase 11B	protein-coding	1p36.33
RAF1	5894	v-raf-1 murine leukemia viral oncogene homolog 1	protein-coding	3p25	NEDD4L	23327	neural precursor cell expressed, developmentally down-regulated 4-like, E3 ubiquitin protein ligase	protein-coding	18q21
MAP3K3	4215	mitogen-activated protein kinase kinase kinase 3	protein-coding	17q23.3	TIMM50	92609	translocase of inner mitochondrial membrane 50 homolog (S. cerevisiae)	protein-coding	19q13.2
EIF2AK2	5610	eukaryotic translation initiation factor 2-alpha kinase 2	protein-coding	2p22-p21	STAT1	6772	signal transducer and activator of transcription 1, 91kDa	protein-coding	2q32.2
HCK	3055	hemopoietic cell kinase	protein-coding	20q11-q12	ADAM15	8751	ADAM metallopeptidase domain 15	protein-coding	1q21.3
RIPK2	8767	receptor-interacting serine-threonine kinase 2	protein-coding	8q21	TNFRSF1A	7132	tumor necrosis factor receptor superfamily, member 1A	protein-coding	12p13.2
FYN	2534	FYN oncogene related to SRC, FGR, YES	protein-coding	6q21	UNC119	9094	unc-119 homolog (C. elegans)	protein-coding	17q11.2
EGFR	1956	epidermal growth factor receptor	protein-coding	7p12	SH3GL2	6456	SH3-domain GRB2-like 2	protein-coding	9p22
PDGFRB	5159	platelet-derived growth factor receptor, beta polypeptide	protein-coding	5q33.1	PTPN1	5770	protein tyrosine phosphatase, non-receptor type 1	protein-coding	20q13.1-q13.2
SYK	6850	spleen tyrosine kinase	protein-coding	9q22	VAV2	7410	vav 2 guanine nucleotide exchange factor	protein-coding	9q34.1
PRKCZ	5590	protein kinase C, zeta	protein-coding	1p36.33-p36.2	GLRX3	10539	glutaredoxin 3	protein-coding	10q26
TRIM28	10155	tripartite motif containing 28	protein-coding	19q13.4	UBE2I	7329	ubiquitin-conjugating enzyme E2I	protein-coding	16p13.3
BTK	695	Bruton agammaglobulinemia tyrosine kinase	protein-coding	Xq21.33-q22	PRKCA	5578	protein kinase C, alpha	protein-coding	17q22-q23.2
SRC	6714	v-src sarcoma (Schmidt-Ruppin A-2) viral oncogene homolog (avian)	protein-coding	20q12-q13	CTTN	2017	cortactin	protein-coding	11q13
ALK	238	anaplastic lymphoma receptor tyrosine kinase	protein-coding	2p23	PLCB2	5330	phospholipase C, beta 2	protein-coding	15q15
CSNK1A1	1452	casein kinase 1, alpha 1	protein-coding	5q32	HNRNPC	3183	heterogeneous nuclear ribonucleoprotein C (C1/C2)	protein-coding	14q11.2
IKBKE	9641	inhibitor of kappa light polypeptide gene enhancer in B-cells, kinase epsilon	protein-coding	1q32.1	PSMD14	10213	proteasome (prosome, macropain) 26S subunit, non-ATPase, 14	protein-coding	2q24.2
TRPM7	54822	transient receptor potential cation channel, subfamily M, member 7	protein-coding	15q21	MYH14	79784	myosin, heavy chain 14, non-muscle	protein-coding	19q13.33
CASK	8573	calcium/calmodulin-dependent serine protein kinase (MAGUK family)	protein-coding	Xp11.4	SDC2	6383	syndecan 2	protein-coding	8q22-q23
MET	4233	met proto-oncogene (hepatocyte growth factor receptor)	protein-coding	7q31	PCBD2	84105	pterin-4 alpha-carbinolamine dehydratase/dimerization cofactor of hepatocyte nuclear factor 1 alpha (TCF1) 2	protein-coding	5q31.1
SIK1	150094	salt-inducible kinase 1	protein-coding	21q22.3	CRTC2	200186	CREB regulated transcription coactivator 2	protein-coding	1q21.3
PRKCA	5578	protein kinase C, alpha	protein-coding	17q22-q23.2	TP53	7157	tumor protein p53	protein-coding	17p13.1
CDK6	1021	cyclin-dependent kinase 6	protein-coding	7q21-q22	MEF2D	4209	myocyte enhancer factor 2D	protein-coding	1q12-q23
HCK	3055	hemopoietic cell kinase	protein-coding	20q11-q12	FCGR1A	2209	Fc fragment of IgG, high affinity Ia, receptor (CD64)	protein-coding	1q21.2-q21.3
CSNK2A1	1457	casein kinase 2, alpha 1 polypeptide	protein-coding	20p13	PPP1R2	5504	protein phosphatase 1, regulatory (inhibitor) subunit 2	protein-coding	3q29
AKT1	207	v-akt murine thymoma viral oncogene homolog 1	protein-coding	14q32.32	HIST2H2BE	8349	histone cluster 2, H2be	protein-coding	1q21.2
MAP3K4	4216	mitogen-activated protein kinase kinase kinase 4	protein-coding	6q26	TRAF4	9618	TNF receptor-associated factor 4	protein-coding	17q11-q12
MAP3K1	4214	mitogen-activated protein kinase kinase kinase 1, E3 ubiquitin protein ligase	protein-coding	5q11.2	GRB2	2885	growth factor receptor-bound protein 2	protein-coding	17q24-q25
FYN	2534	FYN oncogene related to SRC, FGR, YES	protein-coding	6q21	CNN1	1264	calponin 1, basic, smooth muscle	protein-coding	19p13.2-p13.1
TNK2	10188	tyrosine kinase, non-receptor, 2	protein-coding	3q29	EEA1	8411	early endosome antigen 1	protein-coding	12q22
BUB1B	701	BUB1 mitotic checkpoint serine/threonine kinase B	protein-coding	15q15	KAT2B	8850	K(lysine) acetyltransferase 2B	protein-coding	3p24
PAK6	56924	p21 protein (Cdc42/Rac)-activated kinase 6	protein-coding	15q14	AR	367	androgen receptor	protein-coding	Xq12
CSNK1E	1454	casein kinase 1, epsilon	protein-coding	22q13.1	APC	324	adenomatous polyposis coli	protein-coding	5q21-q22
TGFBR1	7046	transforming growth factor, beta receptor 1	protein-coding	9q22	CDC42EP4	23580	CDC42 effector protein (Rho GTPase binding) 4	protein-coding	17q24-q25
IKBKB	3551	inhibitor of kappa light polypeptide gene enhancer in B-cells, kinase beta	protein-coding	8p11.2	RPS3	6188	ribosomal protein S3	protein-coding	11q13.3-q13.5
TBK1	29110	TANK-binding kinase 1	protein-coding	12q14.1	HSP90AA1	3320	heat shock protein 90kDa alpha (cytosolic), class A member 1	protein-coding	14q32.33
ABL1	25	c-abl oncogene 1, non-receptor tyrosine kinase	protein-coding	9q34.1	YTHDC1	91746	YTH domain containing 1	protein-coding	4q13.2
FYN	2534	FYN oncogene related to SRC, FGR, YES	protein-coding	6q21	PPP1R3D	5509	protein phosphatase 1, regulatory subunit 3D	protein-coding	20q13.3
SRC	6714	v-src sarcoma (Schmidt-Ruppin A-2) viral oncogene homolog (avian)	protein-coding	20q12-q13	STAT3	6774	signal transducer and activator of transcription 3 (acute-phase response factor)	protein-coding	17q21.31
CDK5	1020	cyclin-dependent kinase 5	protein-coding	7q36	DAB1	1600	Dab, reelin signal transducer, homolog 1 (Drosophila)	protein-coding	1p32-p31
NEK6	10783	NIMA-related kinase 6	protein-coding	9q33.3-q34.11	EML4	27436	echinoderm microtubule associated protein like 4	protein-coding	2p21
JAK2	3717	Janus kinase 2	protein-coding	9p24	IRS2	8660	insulin receptor substrate 2	protein-coding	13q34
PRKD1	5587	protein kinase D1	protein-coding	14q11	HDAC7	51564	histone deacetylase 7	protein-coding	12q13.1
LYN	4067	v-yes-1 Yamaguchi sarcoma viral related oncogene homolog	protein-coding	8q13	BCAR1	9564	breast cancer anti-estrogen resistance 1	protein-coding	16q23.1
CSNK1E	1454	casein kinase 1, epsilon	protein-coding	22q13.1	PER3	8863	period circadian clock 3	protein-coding	1p36.23
BUB1B	701	BUB1 mitotic checkpoint serine/threonine kinase B	protein-coding	15q15	HDAC5	10014	histone deacetylase 5	protein-coding	17q21
ROCK2	9475	Rho-associated, coiled-coil containing protein kinase 2	protein-coding	2p24	MAGEC1	9947	melanoma antigen family C, 1	protein-coding	Xq26
RPS6KA2	6196	ribosomal protein S6 kinase, 90kDa, polypeptide 2	protein-coding	6q27	RPS6	6194	ribosomal protein S6	protein-coding	9p21
CDC42BPB	9578	CDC42 binding protein kinase beta (DMPK-like)	protein-coding	14q32.3	KRT78	196374	keratin 78	protein-coding	12q13.13
GSK3B	2932	glycogen synthase kinase 3 beta	protein-coding	3q13.3	CEBPB	1051	CCAAT/enhancer binding protein (C/EBP), beta	protein-coding	20q13.1
SRC	6714	v-src sarcoma (Schmidt-Ruppin A-2) viral oncogene homolog (avian)	protein-coding	20q12-q13	TUB	7275	tubby homolog (mouse)	protein-coding	11p15.5
PRKACG	5568	protein kinase, cAMP-dependent, catalytic, gamma	protein-coding	9q13	CETP	1071	cholesteryl ester transfer protein, plasma	protein-coding	16q21
MAP2K6	5608	mitogen-activated protein kinase kinase 6	protein-coding	17q24.3	MAP3K5	4217	mitogen-activated protein kinase kinase kinase 5	protein-coding	6q22.33
CDK2	1017	cyclin-dependent kinase 2	protein-coding	12q13	MTHFD1	4522	methylenetetrahydrofolate dehydrogenase (NADP+ dependent) 1, methenyltetrahydrofolate cyclohydrolase, formyltetrahydrofolate synthetase	protein-coding	14q24
RIPK1	8737	receptor (TNFRSF)-interacting serine-threonine kinase 1	protein-coding	6p25.2	BIRC3	330	baculoviral IAP repeat containing 3	protein-coding	11q22
SRC	6714	v-src sarcoma (Schmidt-Ruppin A-2) viral oncogene homolog (avian)	protein-coding	20q12-q13	SOS1	6654	son of sevenless homolog 1 (Drosophila)	protein-coding	2p21
CAMK2G	818	calcium/calmodulin-dependent protein kinase II gamma	protein-coding	10q22	LRRC7	57554	leucine rich repeat containing 7	protein-coding	1p31.1
IGF1R	3480	insulin-like growth factor 1 receptor	protein-coding	15q26.3	AMY2A	279	amylase, alpha 2A (pancreatic)	protein-coding	1p21
ABL1	25	c-abl oncogene 1, non-receptor tyrosine kinase	protein-coding	9q34.1	APP	351	amyloid beta (A4) precursor protein	protein-coding	21q21.3
MAPK1	5594	mitogen-activated protein kinase 1	protein-coding	22q11.21	DUSP3	1845	dual specificity phosphatase 3	protein-coding	17q21
ILK	3611	integrin-linked kinase	protein-coding	11p15.4	PARVB	29780	parvin, beta	protein-coding	22q13.2-q13.33
MAP4K4	9448	mitogen-activated protein kinase kinase kinase kinase 4	protein-coding	2q11.2-q12	RAP2A	5911	RAP2A, member of RAS oncogene family	protein-coding	13q34
CDK4	1019	cyclin-dependent kinase 4	protein-coding	12q14	PSMD9	5715	proteasome (prosome, macropain) 26S subunit, non-ATPase, 9	protein-coding	12q24.31-q24.32
MAP3K7	6885	mitogen-activated protein kinase kinase kinase 7	protein-coding	6q15	ZNF746	155061	zinc finger protein 746	protein-coding	7q36.1
CSNK2A2	1459	casein kinase 2, alpha prime polypeptide	protein-coding	16q21	LGALS3	3958	lectin, galactoside-binding, soluble, 3	protein-coding	14q22.3
FES	2242	feline sarcoma oncogene	protein-coding	15q26.1	PSMD13	5719	proteasome (prosome, macropain) 26S subunit, non-ATPase, 13	protein-coding	11p15.5
TTN	7273	titin	protein-coding	2q31	CALM1	801	calmodulin 1 (phosphorylase kinase, delta)	protein-coding	14q32.11
CDK7	1022	cyclin-dependent kinase 7	protein-coding	5q12.1	HDAC2	3066	histone deacetylase 2	protein-coding	6q21
MINK1	50488	misshapen-like kinase 1	protein-coding	17p13.2	YWHAZ	7534	tyrosine 3-monooxygenase/tryptophan 5-monooxygenase activation protein, zeta polypeptide	protein-coding	8q23.1
AKT1	207	v-akt murine thymoma viral oncogene homolog 1	protein-coding	14q32.32	SORBS2	8470	sorbin and SH3 domain containing 2	protein-coding	4q35.1
RPS6KA2	6196	ribosomal protein S6 kinase, 90kDa, polypeptide 2	protein-coding	6q27	MAP2K1	5604	mitogen-activated protein kinase kinase 1	protein-coding	15q22.1-q22.33
SYK	6850	spleen tyrosine kinase	protein-coding	9q22	USP25	29761	ubiquitin specific peptidase 25	protein-coding	21q11.2
MAPK12	6300	mitogen-activated protein kinase 12	protein-coding	22q13.33	DLG2	1740	discs, large homolog 2 (Drosophila)	protein-coding	11q14.1
TRIM28	10155	tripartite motif containing 28	protein-coding	19q13.4	CBX5	23468	chromobox homolog 5	protein-coding	12q13.13
PIM1	5292	pim-1 oncogene	protein-coding	6p21.2	PTPRO	5800	protein tyrosine phosphatase, receptor type, O	protein-coding	12p13.3-p13.2|12p13-p12
TNK2	10188	tyrosine kinase, non-receptor, 2	protein-coding	3q29	PTPRJ	5795	protein tyrosine phosphatase, receptor type, J	protein-coding	11p11.2
CSNK2A2	1459	casein kinase 2, alpha prime polypeptide	protein-coding	16q21	EIF4EBP1	1978	eukaryotic translation initiation factor 4E binding protein 1	protein-coding	8p12
PAK2	5062	p21 protein (Cdc42/Rac)-activated kinase 2	protein-coding	3q29	RAC1	5879	ras-related C3 botulinum toxin substrate 1 (rho family, small GTP binding protein Rac1)	protein-coding	7p22
PRKACA	5566	protein kinase, cAMP-dependent, catalytic, alpha	protein-coding	19p13.1	NDRG1	10397	N-myc downstream regulated 1	protein-coding	8q24.3
ABL1	25	c-abl oncogene 1, non-receptor tyrosine kinase	protein-coding	9q34.1	DOK2	9046	docking protein 2, 56kDa	protein-coding	8p21.3
PDGFRA	5156	platelet-derived growth factor receptor, alpha polypeptide	protein-coding	4q12	PDGFB	5155	platelet-derived growth factor beta polypeptide	protein-coding	22q13.1
IKBKE	9641	inhibitor of kappa light polypeptide gene enhancer in B-cells, kinase epsilon	protein-coding	1q32.1	TUBB4A	10382	tubulin, beta 4A class IVa	protein-coding	19p13.3
RAF1	5894	v-raf-1 murine leukemia viral oncogene homolog 1	protein-coding	3p25	FYN	2534	FYN oncogene related to SRC, FGR, YES	protein-coding	6q21
GSK3B	2932	glycogen synthase kinase 3 beta	protein-coding	3q13.3	TUBA1A	7846	tubulin, alpha 1a	protein-coding	12q13.12
MAP3K14	9020	mitogen-activated protein kinase kinase kinase 14	protein-coding	17q21	RPL10	6134	ribosomal protein L10	protein-coding	Xq28
BCR	613	breakpoint cluster region	protein-coding	22q11.23	RAC1	5879	ras-related C3 botulinum toxin substrate 1 (rho family, small GTP binding protein Rac1)	protein-coding	7p22
MAPK8	5599	mitogen-activated protein kinase 8	protein-coding	10q11.22	SNCA	6622	synuclein, alpha (non A4 component of amyloid precursor)	protein-coding	4q21
MAPK6	5597	mitogen-activated protein kinase 6	protein-coding	15q21	MGAT1	4245	mannosyl (alpha-1,3-)-glycoprotein beta-1,2-N-acetylglucosaminyltransferase	protein-coding	5q35
MAP3K3	4215	mitogen-activated protein kinase kinase kinase 3	protein-coding	17q23.3	RQCD1	9125	RCD1 required for cell differentiation1 homolog (S. pombe)	protein-coding	2q35
TGFBR1	7046	transforming growth factor, beta receptor 1	protein-coding	9q22	DCAF6	55827	DDB1 and CUL4 associated factor 6	protein-coding	1q24.2
ULK2	9706	unc-51-like kinase 2 (C. elegans)	protein-coding	17p11.2	POLA2	23649	polymerase (DNA directed), alpha 2, accessory subunit	protein-coding	11q13.1
LATS1	9113	large tumor suppressor kinase 1	protein-coding	6q25.1	RAC1	5879	ras-related C3 botulinum toxin substrate 1 (rho family, small GTP binding protein Rac1)	protein-coding	7p22
STK4	6789	serine/threonine kinase 4	protein-coding	20q11.2-q13.2	GABARAPL1	23710	GABA(A) receptor-associated protein like 1	protein-coding	12p13.2
BCR	613	breakpoint cluster region	protein-coding	22q11.23	YWHAG	7532	tyrosine 3-monooxygenase/tryptophan 5-monooxygenase activation protein, gamma polypeptide	protein-coding	7q11.23
IRAK4	51135	interleukin-1 receptor-associated kinase 4	protein-coding	12q12	TICAM2	353376	toll-like receptor adaptor molecule 2	protein-coding	5q23.1
DDR2	4921	discoidin domain receptor tyrosine kinase 2	protein-coding	1q23.3	COL3A1	1281	collagen, type III, alpha 1	protein-coding	2q31
CAMK1D	57118	calcium/calmodulin-dependent protein kinase ID	protein-coding	10p13	GMFG	9535	glia maturation factor, gamma	protein-coding	19q13.2
MAPK6	5597	mitogen-activated protein kinase 6	protein-coding	15q21	GATA1	2623	GATA binding protein 1 (globin transcription factor 1)	protein-coding	Xp11.23
IKBKE	9641	inhibitor of kappa light polypeptide gene enhancer in B-cells, kinase epsilon	protein-coding	1q32.1	ACP1	52	acid phosphatase 1, soluble	protein-coding	2p25
PIM1	5292	pim-1 oncogene	protein-coding	6p21.2	ABCG2	9429	ATP-binding cassette, sub-family G (WHITE), member 2	protein-coding	4q22
CDK4	1019	cyclin-dependent kinase 4	protein-coding	12q14	CCND3	896	cyclin D3	protein-coding	6p21
PDPK1	5170	3-phosphoinositide dependent protein kinase-1	protein-coding	16p13.3	ILK	3611	integrin-linked kinase	protein-coding	11p15.4
SRPK1	6732	SRSF protein kinase 1	protein-coding	6p21.31	PRM1	5619	protamine 1	protein-coding	16p13.2
LCK	3932	lymphocyte-specific protein tyrosine kinase	protein-coding	1p34.3	SH2B3	10019	SH2B adaptor protein 3	protein-coding	12q24
FLT3	2322	fms-related tyrosine kinase 3	protein-coding	13q12	GRB2	2885	growth factor receptor-bound protein 2	protein-coding	17q24-q25
RIOK3	8780	RIO kinase 3	protein-coding	18q11.2	CALM1	801	calmodulin 1 (phosphorylase kinase, delta)	protein-coding	14q32.11
MAPK11	5600	mitogen-activated protein kinase 11	protein-coding	22q13.33	DUSP16	80824	dual specificity phosphatase 16	protein-coding	12p13
SYK	6850	spleen tyrosine kinase	protein-coding	9q22	PIK3AP1	118788	phosphoinositide-3-kinase adaptor protein 1	protein-coding	10q24.1
CSNK2A1	1457	casein kinase 2, alpha 1 polypeptide	protein-coding	20p13	ACAT2	39	acetyl-CoA acetyltransferase 2	protein-coding	6q25.3
RIPK2	8767	receptor-interacting serine-threonine kinase 2	protein-coding	8q21	EZR	7430	ezrin	protein-coding	6q25.3
CDK5	1020	cyclin-dependent kinase 5	protein-coding	7q36	SET	6418	SET nuclear oncogene	protein-coding	9q34
TYK2	7297	tyrosine kinase 2	protein-coding	19p13.2	STAM2	10254	signal transducing adaptor molecule (SH3 domain and ITAM motif) 2	protein-coding	2q23.3
CDKL2	8999	cyclin-dependent kinase-like 2 (CDC2-related kinase)	protein-coding	4q21.1	CBL	867	Cbl proto-oncogene, E3 ubiquitin protein ligase	protein-coding	11q23.3
PRKACG	5568	protein kinase, cAMP-dependent, catalytic, gamma	protein-coding	9q13	CDK17	5128	cyclin-dependent kinase 17	protein-coding	12q23.1
IKBKB	3551	inhibitor of kappa light polypeptide gene enhancer in B-cells, kinase beta	protein-coding	8p11.2	TUBA3C	7278	tubulin, alpha 3c	protein-coding	13q11
SRC	6714	v-src sarcoma (Schmidt-Ruppin A-2) viral oncogene homolog (avian)	protein-coding	20q12-q13	PECAM1	5175	platelet/endothelial cell adhesion molecule 1	protein-coding	17q23.3
MAP2K1	5604	mitogen-activated protein kinase kinase 1	protein-coding	15q22.1-q22.33	PAK1	5058	p21 protein (Cdc42/Rac)-activated kinase 1	protein-coding	11q13-q14
MAP3K3	4215	mitogen-activated protein kinase kinase kinase 3	protein-coding	17q23.3	AKAP8L	26993	A kinase (PRKA) anchor protein 8-like	protein-coding	19p13.12
MAP3K3	4215	mitogen-activated protein kinase kinase kinase 3	protein-coding	17q23.3	HSPA5	3309	heat shock 70kDa protein 5 (glucose-regulated protein, 78kDa)	protein-coding	9q33.3
EPHA2	1969	EPH receptor A2	protein-coding	1p36	KPNA3	3839	karyopherin alpha 3 (importin alpha 4)	protein-coding	13q14.3
PRKCZ	5590	protein kinase C, zeta	protein-coding	1p36.33-p36.2	NCL	4691	nucleolin	protein-coding	2q37.1
PRKD1	5587	protein kinase D1	protein-coding	14q11	IGF1R	3480	insulin-like growth factor 1 receptor	protein-coding	15q26.3
TAOK3	51347	TAO kinase 3	protein-coding	12q	ERN1	2081	endoplasmic reticulum to nucleus signaling 1	protein-coding	17q24.2
YES1	7525	v-yes-1 Yamaguchi sarcoma viral oncogene homolog 1	protein-coding	18p11.31-p11.21	DLG4	1742	discs, large homolog 4 (Drosophila)	protein-coding	17p13.1
MLKL	197259	mixed lineage kinase domain-like	protein-coding	16q23.1	PITPNA	5306	phosphatidylinositol transfer protein, alpha	protein-coding	17p13.3
PAK3	5063	p21 protein (Cdc42/Rac)-activated kinase 3	protein-coding	Xq23	ARHGEF7	8874	Rho guanine nucleotide exchange factor (GEF) 7	protein-coding	13q34
IKBKE	9641	inhibitor of kappa light polypeptide gene enhancer in B-cells, kinase epsilon	protein-coding	1q32.1	RDX	5962	radixin	protein-coding	11q23
FLT1	2321	fms-related tyrosine kinase 1	protein-coding	13q12	SHC1	6464	SHC (Src homology 2 domain containing) transforming protein 1	protein-coding	1q21
SCYL2	55681	SCY1-like 2 (S. cerevisiae)	protein-coding	12q23.1	NOP56	10528	NOP56 ribonucleoprotein	protein-coding	20p13
PAK3	5063	p21 protein (Cdc42/Rac)-activated kinase 3	protein-coding	Xq23	NCK1	4690	NCK adaptor protein 1	protein-coding	3q21
JAK2	3717	Janus kinase 2	protein-coding	9p24	SIRPA	140885	signal-regulatory protein alpha	protein-coding	20p13
KIT	3815	v-kit Hardy-Zuckerman 4 feline sarcoma viral oncogene homolog	protein-coding	4q11-q12	DOK1	1796	docking protein 1, 62kDa (downstream of tyrosine kinase 1)	protein-coding	2p13
PRKD2	25865	protein kinase D2	protein-coding	19q13.3	SNRNP70	6625	small nuclear ribonucleoprotein 70kDa (U1)	protein-coding	19q13.3
ATR	545	ataxia telangiectasia and Rad3 related	protein-coding	3q23	BRCA1	672	breast cancer 1, early onset	protein-coding	17q21
ABL1	25	c-abl oncogene 1, non-receptor tyrosine kinase	protein-coding	9q34.1	BAZ2A	11176	bromodomain adjacent to zinc finger domain, 2A	protein-coding	12q13.3
MAPK4	5596	mitogen-activated protein kinase 4	protein-coding	18q21.1	GAB2	9846	GRB2-associated binding protein 2	protein-coding	11q14.1
SGK1	6446	serum/glucocorticoid regulated kinase 1	protein-coding	6q23	ELAVL1	1994	ELAV (embryonic lethal, abnormal vision, Drosophila)-like 1 (Hu antigen R)	protein-coding	19p13.2
PRKACA	5566	protein kinase, cAMP-dependent, catalytic, alpha	protein-coding	19p13.1	ADCY5	111	adenylate cyclase 5	protein-coding	3q21.1
MAPK8	5599	mitogen-activated protein kinase 8	protein-coding	10q11.22	KRT8	3856	keratin 8	protein-coding	12q13
CASK	8573	calcium/calmodulin-dependent serine protein kinase (MAGUK family)	protein-coding	Xp11.4	P2RX7	5027	purinergic receptor P2X, ligand-gated ion channel, 7	protein-coding	12q24
WNK1	65125	WNK lysine deficient protein kinase 1	protein-coding	12p13.3	CSDE1	7812	cold shock domain containing E1, RNA-binding	protein-coding	1p22
TGFBR2	7048	transforming growth factor, beta receptor II (70/80kDa)	protein-coding	3p22	TGFBR3	7049	transforming growth factor, beta receptor III	protein-coding	1p33-p32
ZAP70	7535	zeta-chain (TCR) associated protein kinase 70kDa	protein-coding	2q12	PTPN22	26191	protein tyrosine phosphatase, non-receptor type 22 (lymphoid)	protein-coding	1p13.2
PRKCA	5578	protein kinase C, alpha	protein-coding	17q22-q23.2	EZR	7430	ezrin	protein-coding	6q25.3
CDK2	1017	cyclin-dependent kinase 2	protein-coding	12q13	CCNH	902	cyclin H	protein-coding	5q13.3-q14
IKBKE	9641	inhibitor of kappa light polypeptide gene enhancer in B-cells, kinase epsilon	protein-coding	1q32.1	NCBP2	22916	nuclear cap binding protein subunit 2, 20kDa	protein-coding	3q29
SGK1	6446	serum/glucocorticoid regulated kinase 1	protein-coding	6q23	EIF3I	8668	eukaryotic translation initiation factor 3, subunit I	protein-coding	1p34.1
EGFR	1956	epidermal growth factor receptor	protein-coding	7p12	PRKAR1A	5573	protein kinase, cAMP-dependent, regulatory, type I, alpha	protein-coding	17q23-q24
PRKCD	5580	protein kinase C, delta	protein-coding	3p21.31	KCNJ4	3761	potassium inwardly-rectifying channel, subfamily J, member 4	protein-coding	22q13.1
PRKCZ	5590	protein kinase C, zeta	protein-coding	1p36.33-p36.2	HABP4	22927	hyaluronan binding protein 4	protein-coding	9q22.3-q31
MAP3K1	4214	mitogen-activated protein kinase kinase kinase 1, E3 ubiquitin protein ligase	protein-coding	5q11.2	DNAJA3	9093	DnaJ (Hsp40) homolog, subfamily A, member 3	protein-coding	16p13.3
CSNK2A1	1457	casein kinase 2, alpha 1 polypeptide	protein-coding	20p13	YAF2	10138	YY1 associated factor 2	protein-coding	12q12
CDK7	1022	cyclin-dependent kinase 7	protein-coding	5q12.1	E2F1	1869	E2F transcription factor 1	protein-coding	20q11.2
MAPK4	5596	mitogen-activated protein kinase 4	protein-coding	18q21.1	GAB1	2549	GRB2-associated binding protein 1	protein-coding	4q31.21
FYN	2534	FYN oncogene related to SRC, FGR, YES	protein-coding	6q21	PLAUR	5329	plasminogen activator, urokinase receptor	protein-coding	19q13
CHEK1	1111	checkpoint kinase 1	protein-coding	11q24.2	TCF4	6925	transcription factor 4	protein-coding	18q21.1
ABL1	25	c-abl oncogene 1, non-receptor tyrosine kinase	protein-coding	9q34.1	YWHAQ	10971	tyrosine 3-monooxygenase/tryptophan 5-monooxygenase activation protein, theta polypeptide	protein-coding	2p25.1
SYK	6850	spleen tyrosine kinase	protein-coding	9q22	FCER1G	2207	Fc fragment of IgE, high affinity I, receptor for; gamma polypeptide	protein-coding	1q23
MAPK6	5597	mitogen-activated protein kinase 6	protein-coding	15q21	CLCN7	1186	chloride channel, voltage-sensitive 7	protein-coding	16p13
TTBK1	84630	tau tubulin kinase 1	protein-coding	6p21.1	GABARAPL2	11345	GABA(A) receptor-associated protein-like 2	protein-coding	16q22.1
TAF1	6872	TAF1 RNA polymerase II, TATA box binding protein (TBP)-associated factor, 250kDa	protein-coding	Xq13.1	PAX6	5080	paired box 6	protein-coding	11p13
NTRK1	4914	neurotrophic tyrosine kinase, receptor, type 1	protein-coding	1q21-q22	PIK3R1	5295	phosphoinositide-3-kinase, regulatory subunit 1 (alpha)	protein-coding	5q13.1
CSNK2A1	1457	casein kinase 2, alpha 1 polypeptide	protein-coding	20p13	ZC3H13	23091	zinc finger CCCH-type containing 13	protein-coding	13q14.13
CAMK2A	815	calcium/calmodulin-dependent protein kinase II alpha	protein-coding	5q32	CDK5R2	8941	cyclin-dependent kinase 5, regulatory subunit 2 (p39)	protein-coding	2q35
SYK	6850	spleen tyrosine kinase	protein-coding	9q22	LAX1	54900	lymphocyte transmembrane adaptor 1	protein-coding	1q32.1
FLT4	2324	fms-related tyrosine kinase 4	protein-coding	5q35.3	ATF7IP	55729	activating transcription factor 7 interacting protein	protein-coding	12p13.1
STK25	10494	serine/threonine kinase 25	protein-coding	2q37.3	STRN4	29888	striatin, calmodulin binding protein 4	protein-coding	19q13.2
LYN	4067	v-yes-1 Yamaguchi sarcoma viral related oncogene homolog	protein-coding	8q13	FCGR2A	2212	Fc fragment of IgG, low affinity IIa, receptor (CD32)	protein-coding	1q23
IKBKE	9641	inhibitor of kappa light polypeptide gene enhancer in B-cells, kinase epsilon	protein-coding	1q32.1	TSNAX	7257	translin-associated factor X	protein-coding	1q42.1
CHUK	1147	conserved helix-loop-helix ubiquitous kinase	protein-coding	10q24-q25	UBE2E3	10477	ubiquitin-conjugating enzyme E2E 3	protein-coding	2q32.1
ILK	3611	integrin-linked kinase	protein-coding	11p15.4	HNRNPL	3191	heterogeneous nuclear ribonucleoprotein L	protein-coding	19q13.2
NTRK1	4914	neurotrophic tyrosine kinase, receptor, type 1	protein-coding	1q21-q22	CBL	867	Cbl proto-oncogene, E3 ubiquitin protein ligase	protein-coding	11q23.3
PRKCA	5578	protein kinase C, alpha	protein-coding	17q22-q23.2	HIST3H3	8290	histone cluster 3, H3	protein-coding	1q42
TRIM28	10155	tripartite motif containing 28	protein-coding	19q13.4	HTRA2	27429	HtrA serine peptidase 2	protein-coding	2p12
HCK	3055	hemopoietic cell kinase	protein-coding	20q11-q12	LCP2	3937	lymphocyte cytosolic protein 2 (SH2 domain containing leukocyte protein of 76kDa)	protein-coding	5q35.1
MAP3K14	9020	mitogen-activated protein kinase kinase kinase 14	protein-coding	17q21	ATP5A1	498	ATP synthase, H+ transporting, mitochondrial F1 complex, alpha subunit 1, cardiac muscle	protein-coding	18q21
PTK2	5747	protein tyrosine kinase 2	protein-coding	8q24.3	PIK3R1	5295	phosphoinositide-3-kinase, regulatory subunit 1 (alpha)	protein-coding	5q13.1
TEC	7006	tec protein tyrosine kinase	protein-coding	4p12	PRLR	5618	prolactin receptor	protein-coding	5p13.2
MAPK6	5597	mitogen-activated protein kinase 6	protein-coding	15q21	TDP2	51567	tyrosyl-DNA phosphodiesterase 2	protein-coding	6p22.3-p22.1
RPS6KA6	27330	ribosomal protein S6 kinase, 90kDa, polypeptide 6	protein-coding	Xq21	ZNF227	7770	zinc finger protein 227	protein-coding	-
RIPK1	8737	receptor (TNFRSF)-interacting serine-threonine kinase 1	protein-coding	6p25.2	SUMO1	7341	small ubiquitin-like modifier 1	protein-coding	2q33
MAPK1	5594	mitogen-activated protein kinase 1	protein-coding	22q11.21	PECAM1	5175	platelet/endothelial cell adhesion molecule 1	protein-coding	17q23.3
PDGFRA	5156	platelet-derived growth factor receptor, alpha polypeptide	protein-coding	4q12	STAT5B	6777	signal transducer and activator of transcription 5B	protein-coding	17q11.2
ABL1	25	c-abl oncogene 1, non-receptor tyrosine kinase	protein-coding	9q34.1	LRP2	4036	low density lipoprotein receptor-related protein 2	protein-coding	2q31.1
ATR	545	ataxia telangiectasia and Rad3 related	protein-coding	3q23	H2AFX	3014	H2A histone family, member X	protein-coding	11q23.3
FGFR3	2261	fibroblast growth factor receptor 3	protein-coding	4p16.3	SMG7	9887	smg-7 homolog, nonsense mediated mRNA decay factor (C. elegans)	protein-coding	1q25
NEK2	4751	NIMA-related kinase 2	protein-coding	1q32.2-q41	NDC80	10403	NDC80 kinetochore complex component	protein-coding	18p11.32
MAPK14	1432	mitogen-activated protein kinase 14	protein-coding	6p21.3-p21.2	MEF2D	4209	myocyte enhancer factor 2D	protein-coding	1q12-q23
CSNK2A1	1457	casein kinase 2, alpha 1 polypeptide	protein-coding	20p13	NCL	4691	nucleolin	protein-coding	2q37.1
CDK6	1021	cyclin-dependent kinase 6	protein-coding	7q21-q22	TRA2B	6434	transformer 2 beta homolog (Drosophila)	protein-coding	3q26.2-q27
PRKACA	5566	protein kinase, cAMP-dependent, catalytic, alpha	protein-coding	19p13.1	SNAPIN	23557	SNAP-associated protein	protein-coding	1q21.3
PRKCZ	5590	protein kinase C, zeta	protein-coding	1p36.33-p36.2	PARD6A	50855	par-6 partitioning defective 6 homolog alpha (C. elegans)	protein-coding	16q22.1
PRKCA	5578	protein kinase C, alpha	protein-coding	17q22-q23.2	PTGIR	5739	prostaglandin I2 (prostacyclin) receptor (IP)	protein-coding	19q13.3
PRKDC	5591	protein kinase, DNA-activated, catalytic polypeptide	protein-coding	8q11	HDAC3	8841	histone deacetylase 3	protein-coding	5q31
MAPK6	5597	mitogen-activated protein kinase 6	protein-coding	15q21	WWC1	23286	WW and C2 domain containing 1	protein-coding	5q34
NTRK1	4914	neurotrophic tyrosine kinase, receptor, type 1	protein-coding	1q21-q22	GIPC1	10755	GIPC PDZ domain containing family, member 1	protein-coding	19p13.1
RIPK1	8737	receptor (TNFRSF)-interacting serine-threonine kinase 1	protein-coding	6p25.2	TRAF5	7188	TNF receptor-associated factor 5	protein-coding	1q32
TGFBR1	7046	transforming growth factor, beta receptor 1	protein-coding	9q22	SKI	6497	v-ski sarcoma viral oncogene homolog (avian)	protein-coding	1p36.33
TNK2	10188	tyrosine kinase, non-receptor, 2	protein-coding	3q29	CSPG4	1464	chondroitin sulfate proteoglycan 4	protein-coding	15q24.2
RIPK4	54101	receptor-interacting serine-threonine kinase 4	protein-coding	21q22.3	PRKCD	5580	protein kinase C, delta	protein-coding	3p21.31
MAP3K3	4215	mitogen-activated protein kinase kinase kinase 3	protein-coding	17q23.3	ST13P4	145165	suppression of tumorigenicity 13 (colon carcinoma) (Hsp70 interacting protein) pseudogene 4	pseudo	13q14.3
RET	5979	ret proto-oncogene	protein-coding	10q11.2	PTPN11	5781	protein tyrosine phosphatase, non-receptor type 11	protein-coding	12q24
DYRK2	8445	dual-specificity tyrosine-(Y)-phosphorylation regulated kinase 2	protein-coding	12q15	EEF1A1P5	158078	eukaryotic translation elongation factor 1 alpha 1 pseudogene 5	pseudo	9q34.13
CHUK	1147	conserved helix-loop-helix ubiquitous kinase	protein-coding	10q24-q25	TAX1BP1	8887	Tax1 (human T-cell leukemia virus type I) binding protein 1	protein-coding	7p15
FLT3	2322	fms-related tyrosine kinase 3	protein-coding	13q12	PTPN6	5777	protein tyrosine phosphatase, non-receptor type 6	protein-coding	12p13
MTOR	2475	mechanistic target of rapamycin (serine/threonine kinase)	protein-coding	1p36.2	GPHN	10243	gephyrin	protein-coding	14q23.3
FES	2242	feline sarcoma oncogene	protein-coding	15q26.1	HSPA4	3308	heat shock 70kDa protein 4	protein-coding	5q31.1
PTK2	5747	protein tyrosine kinase 2	protein-coding	8q24.3	RHOU	58480	ras homolog family member U	protein-coding	1q42.11-q42.3
GSG2	83903	germ cell associated 2 (haspin)	protein-coding	17p13	MYC	4609	v-myc myelocytomatosis viral oncogene homolog (avian)	protein-coding	8q24.21
MAP3K2	10746	mitogen-activated protein kinase kinase kinase 2	protein-coding	2q14.3	MAP3K5	4217	mitogen-activated protein kinase kinase kinase 5	protein-coding	6q22.33
AKT1	207	v-akt murine thymoma viral oncogene homolog 1	protein-coding	14q32.32	PPP2R1A	5518	protein phosphatase 2, regulatory subunit A, alpha	protein-coding	19q13.41
EGFR	1956	epidermal growth factor receptor	protein-coding	7p12	EREG	2069	epiregulin	protein-coding	4q13.3
TEC	7006	tec protein tyrosine kinase	protein-coding	4p12	PLCG2	5336	phospholipase C, gamma 2 (phosphatidylinositol-specific)	protein-coding	16q24.1
RIPK3	11035	receptor-interacting serine-threonine kinase 3	protein-coding	14q11.2	PRDX1	5052	peroxiredoxin 1	protein-coding	1p34.1
TIE1	7075	tyrosine kinase with immunoglobulin-like and EGF-like domains 1	protein-coding	1p34-p33	PSG5	5673	pregnancy specific beta-1-glycoprotein 5	protein-coding	19q13.2
BUB1	699	BUB1 mitotic checkpoint serine/threonine kinase	protein-coding	2q14	SVIL	6840	supervillin	protein-coding	10p11.2
MAPK11	5600	mitogen-activated protein kinase 11	protein-coding	22q13.33	RPS6KA5	9252	ribosomal protein S6 kinase, 90kDa, polypeptide 5	protein-coding	14q31-q32.1
EGFR	1956	epidermal growth factor receptor	protein-coding	7p12	TUBA1A	7846	tubulin, alpha 1a	protein-coding	12q13.12
CSNK1A1	1452	casein kinase 1, alpha 1	protein-coding	5q32	YWHAZ	7534	tyrosine 3-monooxygenase/tryptophan 5-monooxygenase activation protein, zeta polypeptide	protein-coding	8q23.1
ERBB2	2064	v-erb-b2 erythroblastic leukemia viral oncogene homolog 2, neuro/glioblastoma derived oncogene homolog (avian)	protein-coding	17q12	HDAC6	10013	histone deacetylase 6	protein-coding	Xp11.23
CDK6	1021	cyclin-dependent kinase 6	protein-coding	7q21-q22	PML	5371	promyelocytic leukemia	protein-coding	15q22
CSNK2A1	1457	casein kinase 2, alpha 1 polypeptide	protein-coding	20p13	PLEKHO1	51177	pleckstrin homology domain containing, family O member 1	protein-coding	1q21.2
FYN	2534	FYN oncogene related to SRC, FGR, YES	protein-coding	6q21	DLGAP2	9228	discs, large (Drosophila) homolog-associated protein 2	protein-coding	8p23
RET	5979	ret proto-oncogene	protein-coding	10q11.2	CBLB	868	Cbl proto-oncogene, E3 ubiquitin protein ligase B	protein-coding	3q13.11
GSK3B	2932	glycogen synthase kinase 3 beta	protein-coding	3q13.3	BICD2	23299	bicaudal D homolog 2 (Drosophila)	protein-coding	9q22.31
MAP3K1	4214	mitogen-activated protein kinase kinase kinase 1, E3 ubiquitin protein ligase	protein-coding	5q11.2	TUBB6	84617	tubulin, beta 6 class V	protein-coding	18p11.21
PDGFRB	5159	platelet-derived growth factor receptor, beta polypeptide	protein-coding	5q33.1	SNX1	6642	sorting nexin 1	protein-coding	15q22.31
TGFBR1	7046	transforming growth factor, beta receptor 1	protein-coding	9q22	FTL	2512	ferritin, light polypeptide	protein-coding	19q13.33
RIPK3	11035	receptor-interacting serine-threonine kinase 3	protein-coding	14q11.2	SLC25A5	292	solute carrier family 25 (mitochondrial carrier; adenine nucleotide translocator), member 5	protein-coding	Xq24
KSR2	283455	kinase suppressor of ras 2	protein-coding	12q24.22-q24.23	COPS6	10980	COP9 signalosome subunit 6	protein-coding	7q22.1
NLK	51701	nemo-like kinase	protein-coding	17q11.2	RCHY1	25898	ring finger and CHY zinc finger domain containing 1, E3 ubiquitin protein ligase	protein-coding	4q21.1
ABL2	27	v-abl Abelson murine leukemia viral oncogene homolog 2	protein-coding	1q25.2	GPX1	2876	glutathione peroxidase 1	protein-coding	3p21.3
CAMK2B	816	calcium/calmodulin-dependent protein kinase II beta	protein-coding	7p14.3-p14.1	COL4A3	1285	collagen, type IV, alpha 3 (Goodpasture antigen)	protein-coding	2q36-q37
MAP3K5	4217	mitogen-activated protein kinase kinase kinase 5	protein-coding	6q22.33	MID1	4281	midline 1 (Opitz/BBB syndrome)	protein-coding	Xp22
MELK	9833	maternal embryonic leucine zipper kinase	protein-coding	9p13.2	MBP	4155	myelin basic protein	protein-coding	18q23
CHEK2	11200	checkpoint kinase 2	protein-coding	22q12.1	BRCA2	675	breast cancer 2, early onset	protein-coding	13q12.3
FGFR2	2263	fibroblast growth factor receptor 2	protein-coding	10q26	MGEA5	10724	meningioma expressed antigen 5 (hyaluronidase)	protein-coding	10q24.1-q24.3
DAPK3	1613	death-associated protein kinase 3	protein-coding	19p13.3	TCP10L	140290	t-complex 10-like	protein-coding	21q22.11
MAP3K5	4217	mitogen-activated protein kinase kinase kinase 5	protein-coding	6q22.33	AKT1	207	v-akt murine thymoma viral oncogene homolog 1	protein-coding	14q32.32
PRKACA	5566	protein kinase, cAMP-dependent, catalytic, alpha	protein-coding	19p13.1	WT1	7490	Wilms tumor 1	protein-coding	11p13
ATM	472	ataxia telangiectasia mutated	protein-coding	11q22-q23	BMI1	648	BMI1 polycomb ring finger oncogene	protein-coding	10p11.23
TRIM28	10155	tripartite motif containing 28	protein-coding	19q13.4	ZNF197	10168	zinc finger protein 197	protein-coding	3p21
MAPK9	5601	mitogen-activated protein kinase 9	protein-coding	5q35	NFATC3	4775	nuclear factor of activated T-cells, cytoplasmic, calcineurin-dependent 3	protein-coding	16q22.2
AKT1	207	v-akt murine thymoma viral oncogene homolog 1	protein-coding	14q32.32	SMAD4	4089	SMAD family member 4	protein-coding	18q21.1
MAPK1	5594	mitogen-activated protein kinase 1	protein-coding	22q11.21	STAT5B	6777	signal transducer and activator of transcription 5B	protein-coding	17q11.2
SGK1	6446	serum/glucocorticoid regulated kinase 1	protein-coding	6q23	NEDD4	4734	neural precursor cell expressed, developmentally down-regulated 4, E3 ubiquitin protein ligase	protein-coding	15q
FGFR4	2264	fibroblast growth factor receptor 4	protein-coding	5q35.1-qter	FGF6	2251	fibroblast growth factor 6	protein-coding	12p13
TRIM28	10155	tripartite motif containing 28	protein-coding	19q13.4	CUL2	8453	cullin 2	protein-coding	10p11.21
MAK	4117	male germ cell-associated kinase	protein-coding	6p24	CDK20	23552	cyclin-dependent kinase 20	protein-coding	9q22.1
CAMK2G	818	calcium/calmodulin-dependent protein kinase II gamma	protein-coding	10q22	STAT1	6772	signal transducer and activator of transcription 1, 91kDa	protein-coding	2q32.2
CDK4	1019	cyclin-dependent kinase 4	protein-coding	12q14	DDAH2	23564	dimethylarginine dimethylaminohydrolase 2	protein-coding	6p21.3
PAK3	5063	p21 protein (Cdc42/Rac)-activated kinase 3	protein-coding	Xq23	SYN1	6853	synapsin I	protein-coding	Xp11.23
PRKD2	25865	protein kinase D2	protein-coding	19q13.3	GORASP1	64689	golgi reassembly stacking protein 1, 65kDa	protein-coding	3p22-p21.33
IRAK1	3654	interleukin-1 receptor-associated kinase 1	protein-coding	Xq28	SUMO1	7341	small ubiquitin-like modifier 1	protein-coding	2q33
SRC	6714	v-src sarcoma (Schmidt-Ruppin A-2) viral oncogene homolog (avian)	protein-coding	20q12-q13	FASLG	356	Fas ligand (TNF superfamily, member 6)	protein-coding	1q23
GSK3B	2932	glycogen synthase kinase 3 beta	protein-coding	3q13.3	RPL36AL	6166	ribosomal protein L36a-like	protein-coding	14q21
IKBKE	9641	inhibitor of kappa light polypeptide gene enhancer in B-cells, kinase epsilon	protein-coding	1q32.1	EEF1D	1936	eukaryotic translation elongation factor 1 delta (guanine nucleotide exchange protein)	protein-coding	8q24.3
AKT1	207	v-akt murine thymoma viral oncogene homolog 1	protein-coding	14q32.32	PEBP4	157310	phosphatidylethanolamine-binding protein 4	protein-coding	8p21.3
PDGFRA	5156	platelet-derived growth factor receptor, alpha polypeptide	protein-coding	4q12	GRB2	2885	growth factor receptor-bound protein 2	protein-coding	17q24-q25
ACVR1	90	activin A receptor, type I	protein-coding	2q23-q24	INHBA	3624	inhibin, beta A	protein-coding	7p15-p13
MAPK7	5598	mitogen-activated protein kinase 7	protein-coding	17p11.2	C5orf30	90355	chromosome 5 open reading frame 30	protein-coding	5q21.1
PRKCZ	5590	protein kinase C, zeta	protein-coding	1p36.33-p36.2	HIST3H3	8290	histone cluster 3, H3	protein-coding	1q42
MAPK6	5597	mitogen-activated protein kinase 6	protein-coding	15q21	ZNF133	7692	zinc finger protein 133	protein-coding	20p11.23
JAK2	3717	Janus kinase 2	protein-coding	9p24	PRMT5	10419	protein arginine methyltransferase 5	protein-coding	14q11.2
NTRK1	4914	neurotrophic tyrosine kinase, receptor, type 1	protein-coding	1q21-q22	KIDINS220	57498	kinase D-interacting substrate, 220kDa	protein-coding	2p24
ABL1	25	c-abl oncogene 1, non-receptor tyrosine kinase	protein-coding	9q34.1	FYB	2533	FYN binding protein	protein-coding	5p13.1
DYRK2	8445	dual-specificity tyrosine-(Y)-phosphorylation regulated kinase 2	protein-coding	12q15	MDM2	4193	MDM2 oncogene, E3 ubiquitin protein ligase	protein-coding	12q14.3-q15
PRKCA	5578	protein kinase C, alpha	protein-coding	17q22-q23.2	PAM	5066	peptidylglycine alpha-amidating monooxygenase	protein-coding	5q14-q21
STK4	6789	serine/threonine kinase 4	protein-coding	20q11.2-q13.2	GCDH	2639	glutaryl-CoA dehydrogenase	protein-coding	19p13.2
MAPK6	5597	mitogen-activated protein kinase 6	protein-coding	15q21	MASP1	5648	mannan-binding lectin serine peptidase 1 (C4/C2 activating component of Ra-reactive factor)	protein-coding	3q27-q28
FLT1	2321	fms-related tyrosine kinase 1	protein-coding	13q12	ATR	545	ataxia telangiectasia and Rad3 related	protein-coding	3q23
FGFR3	2261	fibroblast growth factor receptor 3	protein-coding	4p16.3	FGF23	8074	fibroblast growth factor 23	protein-coding	12p13.3
TBK1	29110	TANK-binding kinase 1	protein-coding	12q14.1	TNFAIP3	7128	tumor necrosis factor, alpha-induced protein 3	protein-coding	6q23
MST4	51765	serine/threonine protein kinase MST4	protein-coding	Xq26.2	RAF1	5894	v-raf-1 murine leukemia viral oncogene homolog 1	protein-coding	3p25
MAPK9	5601	mitogen-activated protein kinase 9	protein-coding	5q35	GPR143	4935	G protein-coupled receptor 143	protein-coding	Xp22.3
EPHA8	2046	EPH receptor A8	protein-coding	1p36.12	AK4	205	adenylate kinase 4	protein-coding	1p31.3
PAK3	5063	p21 protein (Cdc42/Rac)-activated kinase 3	protein-coding	Xq23	SNCA	6622	synuclein, alpha (non A4 component of amyloid precursor)	protein-coding	4q21
KDR	3791	kinase insert domain receptor (a type III receptor tyrosine kinase)	protein-coding	4q11-q12	NRP1	8829	neuropilin 1	protein-coding	10p12
IKBKE	9641	inhibitor of kappa light polypeptide gene enhancer in B-cells, kinase epsilon	protein-coding	1q32.1	RPS9	6203	ribosomal protein S9	protein-coding	19q13.4
PRKCB	5579	protein kinase C, beta	protein-coding	16p11.2	MKI67	4288	antigen identified by monoclonal antibody Ki-67	protein-coding	10q26.2
TNNI3K	51086	TNNI3 interacting kinase	protein-coding	1p31.1	ACTC1	70	actin, alpha, cardiac muscle 1	protein-coding	15q14
BLK	640	B lymphoid tyrosine kinase	protein-coding	8p23-p22	CTR9	9646	Ctr9, Paf1/RNA polymerase II complex component, homolog (S. cerevisiae)	protein-coding	11p15.3
MAPKAPK2	9261	mitogen-activated protein kinase-activated protein kinase 2	protein-coding	1q32	HSPB1	3315	heat shock 27kDa protein 1	protein-coding	7q11.23
EIF2AK2	5610	eukaryotic translation initiation factor 2-alpha kinase 2	protein-coding	2p22-p21	TOLLIP	54472	toll interacting protein	protein-coding	11p15.5
CDK2	1017	cyclin-dependent kinase 2	protein-coding	12q13	NPDC1	56654	neural proliferation, differentiation and control, 1	protein-coding	9q34.3
PRKACB	5567	protein kinase, cAMP-dependent, catalytic, beta	protein-coding	1p31.1	RPL27A	6157	ribosomal protein L27a	protein-coding	11p15
INSR	3643	insulin receptor	protein-coding	19p13.3-p13.2	SOCS2	8835	suppressor of cytokine signaling 2	protein-coding	12q
EIF2AK2	5610	eukaryotic translation initiation factor 2-alpha kinase 2	protein-coding	2p22-p21	SSB	6741	Sjogren syndrome antigen B (autoantigen La)	protein-coding	2q31.1
PRKCZ	5590	protein kinase C, zeta	protein-coding	1p36.33-p36.2	IRS1	3667	insulin receptor substrate 1	protein-coding	2q36
NLK	51701	nemo-like kinase	protein-coding	17q11.2	ATXN1	6310	ataxin 1	protein-coding	6p23
GSK3B	2932	glycogen synthase kinase 3 beta	protein-coding	3q13.3	RXRA	6256	retinoid X receptor, alpha	protein-coding	9q34.3
NPR2	4882	natriuretic peptide receptor B/guanylate cyclase B (atrionatriuretic peptide receptor B)	protein-coding	9p21-p12	NPPB	4879	natriuretic peptide B	protein-coding	1p36.2
ATM	472	ataxia telangiectasia mutated	protein-coding	11q22-q23	TTI1	9675	TELO2 interacting protein 1	protein-coding	20q11.23
AXL	558	AXL receptor tyrosine kinase	protein-coding	19q13.1	ADAM10	102	ADAM metallopeptidase domain 10	protein-coding	15q22
SGK1	6446	serum/glucocorticoid regulated kinase 1	protein-coding	6q23	MLLT3	4300	myeloid/lymphoid or mixed-lineage leukemia (trithorax homolog, Drosophila); translocated to, 3	protein-coding	9p22
PRKD2	25865	protein kinase D2	protein-coding	19q13.3	GRIP1	23426	glutamate receptor interacting protein 1	protein-coding	12q14.3
MAPK3	5595	mitogen-activated protein kinase 3	protein-coding	16p11.2	KRT8	3856	keratin 8	protein-coding	12q13
MET	4233	met proto-oncogene (hepatocyte growth factor receptor)	protein-coding	7q31	PTPN11	5781	protein tyrosine phosphatase, non-receptor type 11	protein-coding	12q24
MAPK14	1432	mitogen-activated protein kinase 14	protein-coding	6p21.3-p21.2	BICD1	636	bicaudal D homolog 1 (Drosophila)	protein-coding	12p11.2-p11.1
IKBKE	9641	inhibitor of kappa light polypeptide gene enhancer in B-cells, kinase epsilon	protein-coding	1q32.1	RUVBL2	10856	RuvB-like 2 (E. coli)	protein-coding	19q13.3
MAP3K10	4294	mitogen-activated protein kinase kinase kinase 10	protein-coding	19q13.2	CEACAM1	634	carcinoembryonic antigen-related cell adhesion molecule 1 (biliary glycoprotein)	protein-coding	19q13.2
ULK1	8408	unc-51-like kinase 1 (C. elegans)	protein-coding	12q24.3	GABARAPL1	23710	GABA(A) receptor-associated protein like 1	protein-coding	12p13.2
EGFR	1956	epidermal growth factor receptor	protein-coding	7p12	DEGS1	8560	delta(4)-desaturase, sphingolipid 1	protein-coding	1q42.11
IKBKE	9641	inhibitor of kappa light polypeptide gene enhancer in B-cells, kinase epsilon	protein-coding	1q32.1	SNRPB2	6629	small nuclear ribonucleoprotein polypeptide B	protein-coding	20p12.1
PDPK1	5170	3-phosphoinositide dependent protein kinase-1	protein-coding	16p13.3	PRKACA	5566	protein kinase, cAMP-dependent, catalytic, alpha	protein-coding	19p13.1
RIPK4	54101	receptor-interacting serine-threonine kinase 4	protein-coding	21q22.3	BIRC2	329	baculoviral IAP repeat containing 2	protein-coding	11q22
CASK	8573	calcium/calmodulin-dependent serine protein kinase (MAGUK family)	protein-coding	Xp11.4	NRXN2	9379	neurexin 2	protein-coding	11q13
INSR	3643	insulin receptor	protein-coding	19p13.3-p13.2	VAV1	7409	vav 1 guanine nucleotide exchange factor	protein-coding	19p13.2
SRC	6714	v-src sarcoma (Schmidt-Ruppin A-2) viral oncogene homolog (avian)	protein-coding	20q12-q13	SMAD3	4088	SMAD family member 3	protein-coding	15q22.33
CSNK1G2	1455	casein kinase 1, gamma 2	protein-coding	19p13.3	RUNDC3B	154661	RUN domain containing 3B	protein-coding	7q21.12
PRKCI	5584	protein kinase C, iota	protein-coding	3q26.3	CASP8	841	caspase 8, apoptosis-related cysteine peptidase	protein-coding	2q33-q34
AURKA	6790	aurora kinase A	protein-coding	20q13	FBXW7	55294	F-box and WD repeat domain containing 7, E3 ubiquitin protein ligase	protein-coding	4q31.3
ACVR1	90	activin A receptor, type I	protein-coding	2q23-q24	RAB33B	83452	RAB33B, member RAS oncogene family	protein-coding	4q28
ERBB3	2065	v-erb-b2 erythroblastic leukemia viral oncogene homolog 3 (avian)	protein-coding	12q13	MUC1	4582	mucin 1, cell surface associated	protein-coding	1q21
CSNK2A1	1457	casein kinase 2, alpha 1 polypeptide	protein-coding	20p13	FOS	2353	FBJ murine osteosarcoma viral oncogene homolog	protein-coding	14q24.3
PAK1	5058	p21 protein (Cdc42/Rac)-activated kinase 1	protein-coding	11q13-q14	BAD	572	BCL2-associated agonist of cell death	protein-coding	11q13.1
FYN	2534	FYN oncogene related to SRC, FGR, YES	protein-coding	6q21	MKI67	4288	antigen identified by monoclonal antibody Ki-67	protein-coding	10q26.2
ERBB4	2066	v-erb-a erythroblastic leukemia viral oncogene homolog 4 (avian)	protein-coding	2q33.3-q34	RNF41	10193	ring finger protein 41	protein-coding	12q13.13
LCK	3932	lymphocyte-specific protein tyrosine kinase	protein-coding	1p34.3	PECAM1	5175	platelet/endothelial cell adhesion molecule 1	protein-coding	17q23.3
RPS6KB1	6198	ribosomal protein S6 kinase, 70kDa, polypeptide 1	protein-coding	17q23.1	PIN1	5300	peptidylprolyl cis/trans isomerase, NIMA-interacting 1	protein-coding	19p13
PRKCI	5584	protein kinase C, iota	protein-coding	3q26.3	TJP1	7082	tight junction protein 1	protein-coding	15q13
PLK2	10769	polo-like kinase 2	protein-coding	5q12.1-q13.2	CASK	8573	calcium/calmodulin-dependent serine protein kinase (MAGUK family)	protein-coding	Xp11.4
MARK4	57787	MAP/microtubule affinity-regulating kinase 4	protein-coding	19q13.3	SOGA2	23255	SOGA family member 2	protein-coding	18p11.22
BCR	613	breakpoint cluster region	protein-coding	22q11.23	LNX1	84708	ligand of numb-protein X 1, E3 ubiquitin protein ligase	protein-coding	4q12
RPS6KA6	27330	ribosomal protein S6 kinase, 90kDa, polypeptide 6	protein-coding	Xq21	MSN	4478	moesin	protein-coding	Xq11.1
IKBKB	3551	inhibitor of kappa light polypeptide gene enhancer in B-cells, kinase beta	protein-coding	8p11.2	TGFBR1	7046	transforming growth factor, beta receptor 1	protein-coding	9q22
LIMK2	3985	LIM domain kinase 2	protein-coding	22q12.2	PARD3	56288	par-3 partitioning defective 3 homolog (C. elegans)	protein-coding	10p11.21
IKBKB	3551	inhibitor of kappa light polypeptide gene enhancer in B-cells, kinase beta	protein-coding	8p11.2	NLRP2	55655	NLR family, pyrin domain containing 2	protein-coding	19q13.42
FYN	2534	FYN oncogene related to SRC, FGR, YES	protein-coding	6q21	SOCS1	8651	suppressor of cytokine signaling 1	protein-coding	16p13.13
SRC	6714	v-src sarcoma (Schmidt-Ruppin A-2) viral oncogene homolog (avian)	protein-coding	20q12-q13	NR1H2	7376	nuclear receptor subfamily 1, group H, member 2	protein-coding	19q13.3
NEK6	10783	NIMA-related kinase 6	protein-coding	9q33.3-q34.11	HEATR2	54919	HEAT repeat containing 2	protein-coding	7p22.3
BLK	640	B lymphoid tyrosine kinase	protein-coding	8p23-p22	CD79A	973	CD79a molecule, immunoglobulin-associated alpha	protein-coding	19q13.2
TEK	7010	TEK tyrosine kinase, endothelial	protein-coding	9p21	GRB14	2888	growth factor receptor-bound protein 14	protein-coding	2q22-q24
RPS6KB1	6198	ribosomal protein S6 kinase, 70kDa, polypeptide 1	protein-coding	17q23.1	CSNK2A1	1457	casein kinase 2, alpha 1 polypeptide	protein-coding	20p13
LATS1	9113	large tumor suppressor kinase 1	protein-coding	6q25.1	MOB1B	92597	MOB kinase activator 1B	protein-coding	4q13.3
MST1R	4486	macrophage stimulating 1 receptor (c-met-related tyrosine kinase)	protein-coding	3p21.3	GAB1	2549	GRB2-associated binding protein 1	protein-coding	4q31.21
ATR	545	ataxia telangiectasia and Rad3 related	protein-coding	3q23	CHD4	1108	chromodomain helicase DNA binding protein 4	protein-coding	12p13
CSNK2A2	1459	casein kinase 2, alpha prime polypeptide	protein-coding	16q21	LAMC3	10319	laminin, gamma 3	protein-coding	9q31-q34
CSNK2A1	1457	casein kinase 2, alpha 1 polypeptide	protein-coding	20p13	CDC25B	994	cell division cycle 25B	protein-coding	20p13
PAK2	5062	p21 protein (Cdc42/Rac)-activated kinase 2	protein-coding	3q29	CPSF6	11052	cleavage and polyadenylation specific factor 6, 68kDa	protein-coding	12q15
FGFR1	2260	fibroblast growth factor receptor 1	protein-coding	8p12	KPNB1	3837	karyopherin (importin) beta 1	protein-coding	17q21.32
CSNK2A1	1457	casein kinase 2, alpha 1 polypeptide	protein-coding	20p13	KRI1	65095	KRI1 homolog (S. cerevisiae)	protein-coding	19p13.2
PRKDC	5591	protein kinase, DNA-activated, catalytic polypeptide	protein-coding	8q11	SIRT6	51548	sirtuin 6	protein-coding	19p13.3
LCK	3932	lymphocyte-specific protein tyrosine kinase	protein-coding	1p34.3	PLCG2	5336	phospholipase C, gamma 2 (phosphatidylinositol-specific)	protein-coding	16q24.1
PRKCD	5580	protein kinase C, delta	protein-coding	3p21.31	VHL	7428	von Hippel-Lindau tumor suppressor, E3 ubiquitin protein ligase	protein-coding	3p25.3
PRKCH	5583	protein kinase C, eta	protein-coding	14q23.1	FYN	2534	FYN oncogene related to SRC, FGR, YES	protein-coding	6q21
PAK1	5058	p21 protein (Cdc42/Rac)-activated kinase 1	protein-coding	11q13-q14	IKBKE	9641	inhibitor of kappa light polypeptide gene enhancer in B-cells, kinase epsilon	protein-coding	1q32.1
YES1	7525	v-yes-1 Yamaguchi sarcoma viral oncogene homolog 1	protein-coding	18p11.31-p11.21	ZNF512B	57473	zinc finger protein 512B	protein-coding	20q13.33
PIM1	5292	pim-1 oncogene	protein-coding	6p21.2	FZR1	51343	fizzy/cell division cycle 20 related 1 (Drosophila)	protein-coding	19p13.3
SRC	6714	v-src sarcoma (Schmidt-Ruppin A-2) viral oncogene homolog (avian)	protein-coding	20q12-q13	SYTL2	54843	synaptotagmin-like 2	protein-coding	11q14
STK24	8428	serine/threonine kinase 24	protein-coding	13q31.2-q32.3	PPP2CA	5515	protein phosphatase 2, catalytic subunit, alpha isozyme	protein-coding	5q31.1
MAPK1	5594	mitogen-activated protein kinase 1	protein-coding	22q11.21	SPRY2	10253	sprouty homolog 2 (Drosophila)	protein-coding	13q31.1
PRKD1	5587	protein kinase D1	protein-coding	14q11	BTK	695	Bruton agammaglobulinemia tyrosine kinase	protein-coding	Xq21.33-q22
CSNK1A1	1452	casein kinase 1, alpha 1	protein-coding	5q32	GNB2	2783	guanine nucleotide binding protein (G protein), beta polypeptide 2	protein-coding	7q22
MAPK10	5602	mitogen-activated protein kinase 10	protein-coding	4q22.1-q23	CREBBP	1387	CREB binding protein	protein-coding	16p13.3
PLK1	5347	polo-like kinase 1	protein-coding	16p12.2	TUBB	203068	tubulin, beta class I	protein-coding	6p21.33
IKBKE	9641	inhibitor of kappa light polypeptide gene enhancer in B-cells, kinase epsilon	protein-coding	1q32.1	AIMP1	9255	aminoacyl tRNA synthetase complex-interacting multifunctional protein 1	protein-coding	4q24
TRIM33	51592	tripartite motif containing 33	protein-coding	1p13.1	SSBP4	170463	single stranded DNA binding protein 4	protein-coding	19p13.1
EGFR	1956	epidermal growth factor receptor	protein-coding	7p12	HIST1H3A	8350	histone cluster 1, H3a	protein-coding	6p22.1
IKBKE	9641	inhibitor of kappa light polypeptide gene enhancer in B-cells, kinase epsilon	protein-coding	1q32.1	PDHB	5162	pyruvate dehydrogenase (lipoamide) beta	protein-coding	3p21.1-p14.2
EIF2AK2	5610	eukaryotic translation initiation factor 2-alpha kinase 2	protein-coding	2p22-p21	HSPA1A	3303	heat shock 70kDa protein 1A	protein-coding	6p21.3
TYK2	7297	tyrosine kinase 2	protein-coding	19p13.2	PTPRC	5788	protein tyrosine phosphatase, receptor type, C	protein-coding	1q31-q32
MAP3K11	4296	mitogen-activated protein kinase kinase kinase 11	protein-coding	11q13.1-q13.3	CLEC4G	339390	C-type lectin domain family 4, member G	protein-coding	19p13.2
EGFR	1956	epidermal growth factor receptor	protein-coding	7p12	HTT	3064	huntingtin	protein-coding	4p16.3
MAPK8	5599	mitogen-activated protein kinase 8	protein-coding	10q11.22	YWHAZ	7534	tyrosine 3-monooxygenase/tryptophan 5-monooxygenase activation protein, zeta polypeptide	protein-coding	8q23.1
PLK1	5347	polo-like kinase 1	protein-coding	16p12.2	PSMA3	5684	proteasome (prosome, macropain) subunit, alpha type, 3	protein-coding	14q23
JAK2	3717	Janus kinase 2	protein-coding	9p24	MPL	4352	myeloproliferative leukemia virus oncogene	protein-coding	1p34
CDK4	1019	cyclin-dependent kinase 4	protein-coding	12q14	MZF1	7593	myeloid zinc finger 1	protein-coding	19q13.4
FYN	2534	FYN oncogene related to SRC, FGR, YES	protein-coding	6q21	CYP4F8	11283	cytochrome P450, family 4, subfamily F, polypeptide 8	protein-coding	19p13.1
MAP3K1	4214	mitogen-activated protein kinase kinase kinase 1, E3 ubiquitin protein ligase	protein-coding	5q11.2	RPL10A	4736	ribosomal protein L10a	protein-coding	6p21.31
SIK1	150094	salt-inducible kinase 1	protein-coding	21q22.3	SUPT5H	6829	suppressor of Ty 5 homolog (S. cerevisiae)	protein-coding	19q13
RAF1	5894	v-raf-1 murine leukemia viral oncogene homolog 1	protein-coding	3p25	PHKA2	5256	phosphorylase kinase, alpha 2 (liver)	protein-coding	Xp22.2-p22.1
NTRK3	4916	neurotrophic tyrosine kinase, receptor, type 3	protein-coding	15q25	NTF3	4908	neurotrophin 3	protein-coding	12p13
CSNK2A1	1457	casein kinase 2, alpha 1 polypeptide	protein-coding	20p13	PURB	5814	purine-rich element binding protein B	protein-coding	7p13
GSK3B	2932	glycogen synthase kinase 3 beta	protein-coding	3q13.3	GJB5	2709	gap junction protein, beta 5, 31.1kDa	protein-coding	1p35.1
RAF1	5894	v-raf-1 murine leukemia viral oncogene homolog 1	protein-coding	3p25	GNB2	2783	guanine nucleotide binding protein (G protein), beta polypeptide 2	protein-coding	7q22
IKBKE	9641	inhibitor of kappa light polypeptide gene enhancer in B-cells, kinase epsilon	protein-coding	1q32.1	PDCD6IP	10015	programmed cell death 6 interacting protein	protein-coding	3p22.3
CDK2	1017	cyclin-dependent kinase 2	protein-coding	12q13	ID3	3399	inhibitor of DNA binding 3, dominant negative helix-loop-helix protein	protein-coding	1p36.13-p36.12
LCK	3932	lymphocyte-specific protein tyrosine kinase	protein-coding	1p34.3	CTNND1	1500	catenin (cadherin-associated protein), delta 1	protein-coding	11q11
PRKCG	5582	protein kinase C, gamma	protein-coding	19q13.4	CASR	846	calcium-sensing receptor	protein-coding	3q13
PRKCE	5581	protein kinase C, epsilon	protein-coding	2p21	DSP	1832	desmoplakin	protein-coding	6p24
IKBKB	3551	inhibitor of kappa light polypeptide gene enhancer in B-cells, kinase beta	protein-coding	8p11.2	STAP2	55620	signal transducing adaptor family member 2	protein-coding	19p13.3
IKBKE	9641	inhibitor of kappa light polypeptide gene enhancer in B-cells, kinase epsilon	protein-coding	1q32.1	CYCS	54205	cytochrome c, somatic	protein-coding	7p15.3
JAK1	3716	Janus kinase 1	protein-coding	1p32.3-p31.3	PRMT5	10419	protein arginine methyltransferase 5	protein-coding	14q11.2
CDK9	1025	cyclin-dependent kinase 9	protein-coding	9q34.1	ILF2	3608	interleukin enhancer binding factor 2	protein-coding	1q21.3
MST1R	4486	macrophage stimulating 1 receptor (c-met-related tyrosine kinase)	protein-coding	3p21.3	HSP90AA1	3320	heat shock protein 90kDa alpha (cytosolic), class A member 1	protein-coding	14q32.33
MAPK6	5597	mitogen-activated protein kinase 6	protein-coding	15q21	ATG9A	79065	autophagy related 9A	protein-coding	2q35
GSK3B	2932	glycogen synthase kinase 3 beta	protein-coding	3q13.3	UBR5	51366	ubiquitin protein ligase E3 component n-recognin 5	protein-coding	8q22
LIMK1	3984	LIM domain kinase 1	protein-coding	7q11.23	HIST1H1A	3024	histone cluster 1, H1a	protein-coding	6p21.3
ABL2	27	v-abl Abelson murine leukemia viral oncogene homolog 2	protein-coding	1q25.2	HDAC7	51564	histone deacetylase 7	protein-coding	12q13.1
CAMK1	8536	calcium/calmodulin-dependent protein kinase I	protein-coding	3p25.3	EIF4G3	8672	eukaryotic translation initiation factor 4 gamma, 3	protein-coding	1p36.12
EPHB2	2048	EPH receptor B2	protein-coding	1p36.1-p35	GRIN2B	2904	glutamate receptor, ionotropic, N-methyl D-aspartate 2B	protein-coding	12p12
SRC	6714	v-src sarcoma (Schmidt-Ruppin A-2) viral oncogene homolog (avian)	protein-coding	20q12-q13	HRAS	3265	v-Ha-ras Harvey rat sarcoma viral oncogene homolog	protein-coding	11p15.5
BRD4	23476	bromodomain containing 4	protein-coding	19p13.1	MED12	9968	mediator complex subunit 12	protein-coding	Xq13
CHEK1	1111	checkpoint kinase 1	protein-coding	11q24.2	MDM4	4194	Mdm4 p53 binding protein homolog (mouse)	protein-coding	1q32
SRC	6714	v-src sarcoma (Schmidt-Ruppin A-2) viral oncogene homolog (avian)	protein-coding	20q12-q13	STAT5A	6776	signal transducer and activator of transcription 5A	protein-coding	17q11.2
CHUK	1147	conserved helix-loop-helix ubiquitous kinase	protein-coding	10q24-q25	COPS5	10987	COP9 signalosome subunit 5	protein-coding	8q13.1
IKBKE	9641	inhibitor of kappa light polypeptide gene enhancer in B-cells, kinase epsilon	protein-coding	1q32.1	RBBP7	5931	retinoblastoma binding protein 7	protein-coding	Xp22.2
KSR1	8844	kinase suppressor of ras 1	protein-coding	17q11.2	RAF1	5894	v-raf-1 murine leukemia viral oncogene homolog 1	protein-coding	3p25
PRKCZ	5590	protein kinase C, zeta	protein-coding	1p36.33-p36.2	RHOA	387	ras homolog family member A	protein-coding	3p21.3
MAP3K3	4215	mitogen-activated protein kinase kinase kinase 3	protein-coding	17q23.3	LIMA1	51474	LIM domain and actin binding 1	protein-coding	12q13
JAK2	3717	Janus kinase 2	protein-coding	9p24	HES1	3280	hairy and enhancer of split 1, (Drosophila)	protein-coding	3q28-q29
GSK3B	2932	glycogen synthase kinase 3 beta	protein-coding	3q13.3	DUSP9	1852	dual specificity phosphatase 9	protein-coding	Xq28
RAF1	5894	v-raf-1 murine leukemia viral oncogene homolog 1	protein-coding	3p25	KRT18	3875	keratin 18	protein-coding	12q13
TAF1	6872	TAF1 RNA polymerase II, TATA box binding protein (TBP)-associated factor, 250kDa	protein-coding	Xq13.1	TAF11	6882	TAF11 RNA polymerase II, TATA box binding protein (TBP)-associated factor, 28kDa	protein-coding	6p21.31
NEK6	10783	NIMA-related kinase 6	protein-coding	9q33.3-q34.11	DYNLL1	8655	dynein, light chain, LC8-type 1	protein-coding	12q24.23
LTK	4058	leukocyte receptor tyrosine kinase	protein-coding	15q15.1-q21.1	SHC1	6464	SHC (Src homology 2 domain containing) transforming protein 1	protein-coding	1q21
AKT1	207	v-akt murine thymoma viral oncogene homolog 1	protein-coding	14q32.32	NCF1	653361	neutrophil cytosolic factor 1	protein-coding	7q11.23
FYN	2534	FYN oncogene related to SRC, FGR, YES	protein-coding	6q21	CBLB	868	Cbl proto-oncogene, E3 ubiquitin protein ligase B	protein-coding	3q13.11
EGFR	1956	epidermal growth factor receptor	protein-coding	7p12	TXN	7295	thioredoxin	protein-coding	9q31
MET	4233	met proto-oncogene (hepatocyte growth factor receptor)	protein-coding	7q31	KDR	3791	kinase insert domain receptor (a type III receptor tyrosine kinase)	protein-coding	4q11-q12
SRC	6714	v-src sarcoma (Schmidt-Ruppin A-2) viral oncogene homolog (avian)	protein-coding	20q12-q13	SKAP1	8631	src kinase associated phosphoprotein 1	protein-coding	17q21.32
TNIK	23043	TRAF2 and NCK interacting kinase	protein-coding	3q26.31	IMPDH2	3615	IMP (inosine 5'-monophosphate) dehydrogenase 2	protein-coding	3p21.2
MKNK1	8569	MAP kinase interacting serine/threonine kinase 1	protein-coding	1p33	TNIP2	79155	TNFAIP3 interacting protein 2	protein-coding	4p16.3
AMHR2	269	anti-Mullerian hormone receptor, type II	protein-coding	12q13	BMPR1B	658	bone morphogenetic protein receptor, type IB	protein-coding	4q22-q24
TNIK	23043	TRAF2 and NCK interacting kinase	protein-coding	3q26.31	ACTR2	10097	ARP2 actin-related protein 2 homolog (yeast)	protein-coding	2p14
IRAK1	3654	interleukin-1 receptor-associated kinase 1	protein-coding	Xq28	HSP90AA1	3320	heat shock protein 90kDa alpha (cytosolic), class A member 1	protein-coding	14q32.33
CDK9	1025	cyclin-dependent kinase 9	protein-coding	9q34.1	NFKB1	4790	nuclear factor of kappa light polypeptide gene enhancer in B-cells 1	protein-coding	4q24
CDK9	1025	cyclin-dependent kinase 9	protein-coding	9q34.1	DHX30	22907	DEAH (Asp-Glu-Ala-His) box polypeptide 30	protein-coding	3p21.31
MAPK3	5595	mitogen-activated protein kinase 3	protein-coding	16p11.2	TH	7054	tyrosine hydroxylase	protein-coding	11p15.5
TNIK	23043	TRAF2 and NCK interacting kinase	protein-coding	3q26.31	CLU	1191	clusterin	protein-coding	8p21-p12
NLK	51701	nemo-like kinase	protein-coding	17q11.2	SETDB1	9869	SET domain, bifurcated 1	protein-coding	1q21
PRKCI	5584	protein kinase C, iota	protein-coding	3q26.3	IL1RAP	3556	interleukin 1 receptor accessory protein	protein-coding	3q28
PRKCA	5578	protein kinase C, alpha	protein-coding	17q22-q23.2	AIP	9049	aryl hydrocarbon receptor interacting protein	protein-coding	11q13.3
MAP3K1	4214	mitogen-activated protein kinase kinase kinase 1, E3 ubiquitin protein ligase	protein-coding	5q11.2	RPL13	6137	ribosomal protein L13	protein-coding	16q24.3|17p11.2
PRKCD	5580	protein kinase C, delta	protein-coding	3p21.31	ABL1	25	c-abl oncogene 1, non-receptor tyrosine kinase	protein-coding	9q34.1
IKBKE	9641	inhibitor of kappa light polypeptide gene enhancer in B-cells, kinase epsilon	protein-coding	1q32.1	GMPS	8833	guanine monphosphate synthase	protein-coding	3q24
MAPK9	5601	mitogen-activated protein kinase 9	protein-coding	5q35	XPO7	23039	exportin 7	protein-coding	8p21
ACVR2B	93	activin A receptor, type IIB	protein-coding	3p22	SYNJ2BP	55333	synaptojanin 2 binding protein	protein-coding	14q24.2
MAP3K3	4215	mitogen-activated protein kinase kinase kinase 3	protein-coding	17q23.3	GNAI3	2773	guanine nucleotide binding protein (G protein), alpha inhibiting activity polypeptide 3	protein-coding	1p13
MAP3K12	7786	mitogen-activated protein kinase kinase kinase 12	protein-coding	12q13	MAPK6	5597	mitogen-activated protein kinase 6	protein-coding	15q21
FGFR2	2263	fibroblast growth factor receptor 2	protein-coding	10q26	PPIP5K1	9677	diphosphoinositol pentakisphosphate kinase 1	protein-coding	15q15.3
STK3	6788	serine/threonine kinase 3	protein-coding	8q22.2	PTPN14	5784	protein tyrosine phosphatase, non-receptor type 14	protein-coding	1q32.2
SRC	6714	v-src sarcoma (Schmidt-Ruppin A-2) viral oncogene homolog (avian)	protein-coding	20q12-q13	FYB	2533	FYN binding protein	protein-coding	5p13.1
ATR	545	ataxia telangiectasia and Rad3 related	protein-coding	3q23	HSP90AA1	3320	heat shock protein 90kDa alpha (cytosolic), class A member 1	protein-coding	14q32.33
MATK	4145	megakaryocyte-associated tyrosine kinase	protein-coding	19p13.3	PTK2B	2185	protein tyrosine kinase 2 beta	protein-coding	8p21.1
EGFR	1956	epidermal growth factor receptor	protein-coding	7p12	HSP90AB1	3326	heat shock protein 90kDa alpha (cytosolic), class B member 1	protein-coding	6p12
MAST2	23139	microtubule associated serine/threonine kinase 2	protein-coding	1p34.1	TPM3	7170	tropomyosin 3	protein-coding	1q21.2
IRAK1	3654	interleukin-1 receptor-associated kinase 1	protein-coding	Xq28	UNC93B1	81622	unc-93 homolog B1 (C. elegans)	protein-coding	11q13
JAK2	3717	Janus kinase 2	protein-coding	9p24	VCP	7415	valosin containing protein	protein-coding	9p13.3
RYK	6259	receptor-like tyrosine kinase	protein-coding	3q22	RHOT2	89941	ras homolog family member T2	protein-coding	16p13.3
DCLK1	9201	doublecortin-like kinase 1	protein-coding	13q13	MYC	4609	v-myc myelocytomatosis viral oncogene homolog (avian)	protein-coding	8q24.21
PRKCA	5578	protein kinase C, alpha	protein-coding	17q22-q23.2	CD163	9332	CD163 molecule	protein-coding	12p13.3
VRK2	7444	vaccinia related kinase 2	protein-coding	2p16.1	MAP2K7	5609	mitogen-activated protein kinase kinase 7	protein-coding	19p13.3-p13.2
CHEK2	11200	checkpoint kinase 2	protein-coding	22q12.1	NBN	4683	nibrin	protein-coding	8q21
EIF2AK2	5610	eukaryotic translation initiation factor 2-alpha kinase 2	protein-coding	2p22-p21	DHX9	1660	DEAH (Asp-Glu-Ala-His) box helicase 9	protein-coding	1q25
PRKD2	25865	protein kinase D2	protein-coding	19q13.3	DST	667	dystonin	protein-coding	6p12.1
MAP3K3	4215	mitogen-activated protein kinase kinase kinase 3	protein-coding	17q23.3	PPP1R12A	4659	protein phosphatase 1, regulatory subunit 12A	protein-coding	12q15-q21
MAP3K14	9020	mitogen-activated protein kinase kinase kinase 14	protein-coding	17q21	EPRS	2058	glutamyl-prolyl-tRNA synthetase	protein-coding	1q41
GSK3B	2932	glycogen synthase kinase 3 beta	protein-coding	3q13.3	ASRGL1	80150	asparaginase like 1	protein-coding	11q12.3
PRKACA	5566	protein kinase, cAMP-dependent, catalytic, alpha	protein-coding	19p13.1	GAD1	2571	glutamate decarboxylase 1 (brain, 67kDa)	protein-coding	2q31
ERBB2	2064	v-erb-b2 erythroblastic leukemia viral oncogene homolog 2, neuro/glioblastoma derived oncogene homolog (avian)	protein-coding	17q12	SH2B3	10019	SH2B adaptor protein 3	protein-coding	12q24
CDK2	1017	cyclin-dependent kinase 2	protein-coding	12q13	CCP110	9738	centriolar coiled coil protein 110kDa	protein-coding	16p12.3
STK38L	23012	serine/threonine kinase 38 like	protein-coding	12p11.23	MOB1A	55233	MOB kinase activator 1A	protein-coding	2p13.1
PRKCA	5578	protein kinase C, alpha	protein-coding	17q22-q23.2	LMNB1	4001	lamin B1	protein-coding	5q23.2
TNIK	23043	TRAF2 and NCK interacting kinase	protein-coding	3q26.31	PPP2R1A	5518	protein phosphatase 2, regulatory subunit A, alpha	protein-coding	19q13.41
TAF1	6872	TAF1 RNA polymerase II, TATA box binding protein (TBP)-associated factor, 250kDa	protein-coding	Xq13.1	EWSR1	2130	EWS RNA-binding protein 1	protein-coding	22q12.2
IKBKE	9641	inhibitor of kappa light polypeptide gene enhancer in B-cells, kinase epsilon	protein-coding	1q32.1	TNIP1	10318	TNFAIP3 interacting protein 1	protein-coding	5q32-q33.1
CSNK2A1	1457	casein kinase 2, alpha 1 polypeptide	protein-coding	20p13	MCM2	4171	minichromosome maintenance complex component 2	protein-coding	3q21
PRKCB	5579	protein kinase C, beta	protein-coding	16p11.2	AFAP1	60312	actin filament associated protein 1	protein-coding	4p16
MARK1	4139	MAP/microtubule affinity-regulating kinase 1	protein-coding	1q41	YWHAG	7532	tyrosine 3-monooxygenase/tryptophan 5-monooxygenase activation protein, gamma polypeptide	protein-coding	7q11.23
HIPK2	28996	homeodomain interacting protein kinase 2	protein-coding	7q32-q34	RUNX1	861	runt-related transcription factor 1	protein-coding	21q22.3
OBSCN	84033	obscurin, cytoskeletal calmodulin and titin-interacting RhoGEF	protein-coding	1q42.13	CALM1	801	calmodulin 1 (phosphorylase kinase, delta)	protein-coding	14q32.11
MAP2K5	5607	mitogen-activated protein kinase kinase 5	protein-coding	15q23	RPL28	6158	ribosomal protein L28	protein-coding	19q13.4
ADRBK1	156	adrenergic, beta, receptor kinase 1	protein-coding	11q13.1	PRKCA	5578	protein kinase C, alpha	protein-coding	17q22-q23.2
ULK2	9706	unc-51-like kinase 2 (C. elegans)	protein-coding	17p11.2	GABARAPL2	11345	GABA(A) receptor-associated protein-like 2	protein-coding	16q22.1
TRRAP	8295	transformation/transcription domain-associated protein	protein-coding	7q21.2-q22.1	SERPINB2	5055	serpin peptidase inhibitor, clade B (ovalbumin), member 2	protein-coding	18q21.3
IKBKE	9641	inhibitor of kappa light polypeptide gene enhancer in B-cells, kinase epsilon	protein-coding	1q32.1	KIAA1967	57805	KIAA1967	protein-coding	8p22
ADRBK1	156	adrenergic, beta, receptor kinase 1	protein-coding	11q13.1	SALL1	6299	sal-like 1 (Drosophila)	protein-coding	16q12.1
IKBKE	9641	inhibitor of kappa light polypeptide gene enhancer in B-cells, kinase epsilon	protein-coding	1q32.1	FKBP5	2289	FK506 binding protein 5	protein-coding	6p21.31
PTK2	5747	protein tyrosine kinase 2	protein-coding	8q24.3	PLCG1	5335	phospholipase C, gamma 1	protein-coding	20q12-q13.1
MAP3K7	6885	mitogen-activated protein kinase kinase kinase 7	protein-coding	6q15	CNTN2	6900	contactin 2 (axonal)	protein-coding	1q32.1
CAMK2D	817	calcium/calmodulin-dependent protein kinase II delta	protein-coding	4q26	STIP1	10963	stress-induced-phosphoprotein 1	protein-coding	11q13
TNK2	10188	tyrosine kinase, non-receptor, 2	protein-coding	3q29	ARSE	415	arylsulfatase E (chondrodysplasia punctata 1)	protein-coding	Xp22.3
MAK	4117	male germ cell-associated kinase	protein-coding	6p24	AR	367	androgen receptor	protein-coding	Xq12
IKBKE	9641	inhibitor of kappa light polypeptide gene enhancer in B-cells, kinase epsilon	protein-coding	1q32.1	PA2G4	5036	proliferation-associated 2G4, 38kDa	protein-coding	12q13.2
IKBKE	9641	inhibitor of kappa light polypeptide gene enhancer in B-cells, kinase epsilon	protein-coding	1q32.1	NTMT1	28989	N-terminal Xaa-Pro-Lys N-methyltransferase 1	protein-coding	9q34.11
CSNK2A1	1457	casein kinase 2, alpha 1 polypeptide	protein-coding	20p13	BMS1	9790	BMS1 ribosome biogenesis factor	protein-coding	10q11.21
MAPK3	5595	mitogen-activated protein kinase 3	protein-coding	16p11.2	HIST1H2AB	8335	histone cluster 1, H2ab	protein-coding	6p22.1
RAF1	5894	v-raf-1 murine leukemia viral oncogene homolog 1	protein-coding	3p25	CALM1	801	calmodulin 1 (phosphorylase kinase, delta)	protein-coding	14q32.11
RIPK3	11035	receptor-interacting serine-threonine kinase 3	protein-coding	14q11.2	CDC37	11140	cell division cycle 37	protein-coding	19p13.2
MAP2K7	5609	mitogen-activated protein kinase kinase 7	protein-coding	19p13.3-p13.2	LPXN	9404	leupaxin	protein-coding	11q12.1
ZAP70	7535	zeta-chain (TCR) associated protein kinase 70kDa	protein-coding	2q12	SLA	6503	Src-like-adaptor	protein-coding	8q24
PTK2	5747	protein tyrosine kinase 2	protein-coding	8q24.3	PKD1	5310	polycystic kidney disease 1 (autosomal dominant)	protein-coding	16p13.3
AURKA	6790	aurora kinase A	protein-coding	20q13	UBE2N	7334	ubiquitin-conjugating enzyme E2N	protein-coding	12q22
TTN	7273	titin	protein-coding	2q31	UGP2	7360	UDP-glucose pyrophosphorylase 2	protein-coding	2p14-p13
PAK1	5058	p21 protein (Cdc42/Rac)-activated kinase 1	protein-coding	11q13-q14	PXN	5829	paxillin	protein-coding	12q24.31
SRC	6714	v-src sarcoma (Schmidt-Ruppin A-2) viral oncogene homolog (avian)	protein-coding	20q12-q13	PAX7	5081	paired box 7	protein-coding	1p36.13
TNK2	10188	tyrosine kinase, non-receptor, 2	protein-coding	3q29	GRB2	2885	growth factor receptor-bound protein 2	protein-coding	17q24-q25
KSR1	8844	kinase suppressor of ras 1	protein-coding	17q11.2	YWHAZ	7534	tyrosine 3-monooxygenase/tryptophan 5-monooxygenase activation protein, zeta polypeptide	protein-coding	8q23.1
GSK3B	2932	glycogen synthase kinase 3 beta	protein-coding	3q13.3	PPP1R2	5504	protein phosphatase 1, regulatory (inhibitor) subunit 2	protein-coding	3q29
CSNK2A1	1457	casein kinase 2, alpha 1 polypeptide	protein-coding	20p13	ZFC3H1	196441	zinc finger, C3H1-type containing	protein-coding	12q21.1
PIM2	11040	pim-2 oncogene	protein-coding	Xp11.23	RFXAP	5994	regulatory factor X-associated protein	protein-coding	13q14
TGFBR2	7048	transforming growth factor, beta receptor II (70/80kDa)	protein-coding	3p22	STRAP	11171	serine/threonine kinase receptor associated protein	protein-coding	12p12.3
MAP3K3	4215	mitogen-activated protein kinase kinase kinase 3	protein-coding	17q23.3	PFDN2	5202	prefoldin subunit 2	protein-coding	1q23.3
ULK2	9706	unc-51-like kinase 2 (C. elegans)	protein-coding	17p11.2	DIXDC1	85458	DIX domain containing 1	protein-coding	11q23.1
EGFR	1956	epidermal growth factor receptor	protein-coding	7p12	RASA1	5921	RAS p21 protein activator (GTPase activating protein) 1	protein-coding	5q13.3
FLT4	2324	fms-related tyrosine kinase 4	protein-coding	5q35.3	VEGFC	7424	vascular endothelial growth factor C	protein-coding	4q34.3
ROCK1	6093	Rho-associated, coiled-coil containing protein kinase 1	protein-coding	18q11.1	RDX	5962	radixin	protein-coding	11q23
TAF1	6872	TAF1 RNA polymerase II, TATA box binding protein (TBP)-associated factor, 250kDa	protein-coding	Xq13.1	BRMS1	25855	breast cancer metastasis suppressor 1	protein-coding	11q13-q13.2
MAP3K5	4217	mitogen-activated protein kinase kinase kinase 5	protein-coding	6q22.33	HSPA1A	3303	heat shock 70kDa protein 1A	protein-coding	6p21.3
MTOR	2475	mechanistic target of rapamycin (serine/threonine kinase)	protein-coding	1p36.2	TRAF2	7186	TNF receptor-associated factor 2	protein-coding	9q34
MAP3K7	6885	mitogen-activated protein kinase kinase kinase 7	protein-coding	6q15	DARS	1615	aspartyl-tRNA synthetase	protein-coding	2q21.3
LCK	3932	lymphocyte-specific protein tyrosine kinase	protein-coding	1p34.3	IKBKG	8517	inhibitor of kappa light polypeptide gene enhancer in B-cells, kinase gamma	protein-coding	Xq28
CSNK2A2	1459	casein kinase 2, alpha prime polypeptide	protein-coding	16q21	SNCA	6622	synuclein, alpha (non A4 component of amyloid precursor)	protein-coding	4q21
PTK2	5747	protein tyrosine kinase 2	protein-coding	8q24.3	NEDD8	4738	neural precursor cell expressed, developmentally down-regulated 8	protein-coding	14q12
PRKACA	5566	protein kinase, cAMP-dependent, catalytic, alpha	protein-coding	19p13.1	ACLY	47	ATP citrate lyase	protein-coding	17q21.2
PRKCD	5580	protein kinase C, delta	protein-coding	3p21.31	LMNB1	4001	lamin B1	protein-coding	5q23.2
MAP3K3	4215	mitogen-activated protein kinase kinase kinase 3	protein-coding	17q23.3	YWHAZ	7534	tyrosine 3-monooxygenase/tryptophan 5-monooxygenase activation protein, zeta polypeptide	protein-coding	8q23.1
MAPK3	5595	mitogen-activated protein kinase 3	protein-coding	16p11.2	HDAC4	9759	histone deacetylase 4	protein-coding	2q37.3
PDPK1	5170	3-phosphoinositide dependent protein kinase-1	protein-coding	16p13.3	IRS1	3667	insulin receptor substrate 1	protein-coding	2q36
DSTYK	25778	dual serine/threonine and tyrosine protein kinase	protein-coding	1q32.1	PSMB1	5689	proteasome (prosome, macropain) subunit, beta type, 1	protein-coding	6q27
CSNK1G2	1455	casein kinase 1, gamma 2	protein-coding	19p13.3	PER1	5187	period circadian clock 1	protein-coding	17p13.1
CAMK2A	815	calcium/calmodulin-dependent protein kinase II alpha	protein-coding	5q32	ETS1	2113	v-ets erythroblastosis virus E26 oncogene homolog 1 (avian)	protein-coding	11q23.3
MAPK3	5595	mitogen-activated protein kinase 3	protein-coding	16p11.2	PTPRK	5796	protein tyrosine phosphatase, receptor type, K	protein-coding	6q22.2-q22.3
MAP3K5	4217	mitogen-activated protein kinase kinase kinase 5	protein-coding	6q22.33	ARRB2	409	arrestin, beta 2	protein-coding	17p13
GSK3A	2931	glycogen synthase kinase 3 alpha	protein-coding	19q13.2	YWHAG	7532	tyrosine 3-monooxygenase/tryptophan 5-monooxygenase activation protein, gamma polypeptide	protein-coding	7q11.23
TBK1	29110	TANK-binding kinase 1	protein-coding	12q14.1	TLR4	7099	toll-like receptor 4	protein-coding	9q33.1
MAPKAPK5	8550	mitogen-activated protein kinase-activated protein kinase 5	protein-coding	12q24.13	ATF2	1386	activating transcription factor 2	protein-coding	2q32
FGFR3	2261	fibroblast growth factor receptor 3	protein-coding	4p16.3	FGF8	2253	fibroblast growth factor 8 (androgen-induced)	protein-coding	10q24
RPS6KA6	27330	ribosomal protein S6 kinase, 90kDa, polypeptide 6	protein-coding	Xq21	LMO4	8543	LIM domain only 4	protein-coding	1p22.3
LCK	3932	lymphocyte-specific protein tyrosine kinase	protein-coding	1p34.3	TRAT1	50852	T cell receptor associated transmembrane adaptor 1	protein-coding	3q13
STK3	6788	serine/threonine kinase 3	protein-coding	8q22.2	GABARAPL1	23710	GABA(A) receptor-associated protein like 1	protein-coding	12p13.2
EGFR	1956	epidermal growth factor receptor	protein-coding	7p12	VAV3	10451	vav 3 guanine nucleotide exchange factor	protein-coding	1p13.3
CDK5	1020	cyclin-dependent kinase 5	protein-coding	7q36	MEF2A	4205	myocyte enhancer factor 2A	protein-coding	15q26
FGFR1	2260	fibroblast growth factor receptor 1	protein-coding	8p12	GCKR	2646	glucokinase (hexokinase 4) regulator	protein-coding	2p23
PRKACA	5566	protein kinase, cAMP-dependent, catalytic, alpha	protein-coding	19p13.1	MC4R	4160	melanocortin 4 receptor	protein-coding	18q22
PAK1	5058	p21 protein (Cdc42/Rac)-activated kinase 1	protein-coding	11q13-q14	RHOJ	57381	ras homolog family member J	protein-coding	14q23.2
ACVR2B	93	activin A receptor, type IIB	protein-coding	3p22	GDF5	8200	growth differentiation factor 5	protein-coding	20q11.2
TRIM28	10155	tripartite motif containing 28	protein-coding	19q13.4	HIST1H3A	8350	histone cluster 1, H3a	protein-coding	6p22.1
PTK2	5747	protein tyrosine kinase 2	protein-coding	8q24.3	DCC	1630	deleted in colorectal carcinoma	protein-coding	18q21.3
PDGFRA	5156	platelet-derived growth factor receptor, alpha polypeptide	protein-coding	4q12	KIT	3815	v-kit Hardy-Zuckerman 4 feline sarcoma viral oncogene homolog	protein-coding	4q11-q12
STK25	10494	serine/threonine kinase 25	protein-coding	2q37.3	SIKE1	80143	suppressor of IKBKE 1	protein-coding	1p13.2
OBSCN	84033	obscurin, cytoskeletal calmodulin and titin-interacting RhoGEF	protein-coding	1q42.13	KCTD6	200845	potassium channel tetramerization domain containing 6	protein-coding	3p14.3
HSPB8	26353	heat shock 22kDa protein 8	protein-coding	12q24.23	HSPB1	3315	heat shock 27kDa protein 1	protein-coding	7q11.23
ABL1	25	c-abl oncogene 1, non-receptor tyrosine kinase	protein-coding	9q34.1	BRCA1	672	breast cancer 1, early onset	protein-coding	17q21
ERBB2	2064	v-erb-b2 erythroblastic leukemia viral oncogene homolog 2, neuro/glioblastoma derived oncogene homolog (avian)	protein-coding	17q12	PTPN11	5781	protein tyrosine phosphatase, non-receptor type 11	protein-coding	12q24
TRIM28	10155	tripartite motif containing 28	protein-coding	19q13.4	UHRF1	29128	ubiquitin-like with PHD and ring finger domains 1	protein-coding	19p13.3
ARAF	369	v-raf murine sarcoma 3611 viral oncogene homolog	protein-coding	Xp11.4-p11.2	MYO18A	399687	myosin XVIIIA	protein-coding	17q11.2
MAP3K1	4214	mitogen-activated protein kinase kinase kinase 1, E3 ubiquitin protein ligase	protein-coding	5q11.2	SSR4	6748	signal sequence receptor, delta	protein-coding	Xq28
ULK2	9706	unc-51-like kinase 2 (C. elegans)	protein-coding	17p11.2	MAP1LC3B	81631	microtubule-associated protein 1 light chain 3 beta	protein-coding	16q24.2
TNIK	23043	TRAF2 and NCK interacting kinase	protein-coding	3q26.31	TIAM2	26230	T-cell lymphoma invasion and metastasis 2	protein-coding	6q25.2
MAPK1	5594	mitogen-activated protein kinase 1	protein-coding	22q11.21	PLCB1	23236	phospholipase C, beta 1 (phosphoinositide-specific)	protein-coding	20p12
ALK	238	anaplastic lymphoma receptor tyrosine kinase	protein-coding	2p23	RAB35	11021	RAB35, member RAS oncogene family	protein-coding	12q24.31
EGFR	1956	epidermal growth factor receptor	protein-coding	7p12	CAMLG	819	calcium modulating ligand	protein-coding	5q23
RET	5979	ret proto-oncogene	protein-coding	10q11.2	DOK1	1796	docking protein 1, 62kDa (downstream of tyrosine kinase 1)	protein-coding	2p13
IRAK1	3654	interleukin-1 receptor-associated kinase 1	protein-coding	Xq28	PELI3	246330	pellino E3 ubiquitin protein ligase family member 3	protein-coding	11q13.2
ABL1	25	c-abl oncogene 1, non-receptor tyrosine kinase	protein-coding	9q34.1	TRAF6	7189	TNF receptor-associated factor 6, E3 ubiquitin protein ligase	protein-coding	11p12
CSNK2A1	1457	casein kinase 2, alpha 1 polypeptide	protein-coding	20p13	PNN	5411	pinin, desmosome associated protein	protein-coding	14q21.1
PIK3R4	30849	phosphoinositide-3-kinase, regulatory subunit 4	protein-coding	3q22.1	PIK3C3	5289	phosphatidylinositol 3-kinase, catalytic subunit type 3	protein-coding	18q12.3
MAPK14	1432	mitogen-activated protein kinase 14	protein-coding	6p21.3-p21.2	NCF1	653361	neutrophil cytosolic factor 1	protein-coding	7q11.23
IKBKE	9641	inhibitor of kappa light polypeptide gene enhancer in B-cells, kinase epsilon	protein-coding	1q32.1	PSMB4	5692	proteasome (prosome, macropain) subunit, beta type, 4	protein-coding	1q21
TNIK	23043	TRAF2 and NCK interacting kinase	protein-coding	3q26.31	SNRPB2	6629	small nuclear ribonucleoprotein polypeptide B	protein-coding	20p12.1
TTN	7273	titin	protein-coding	2q31	ASF1B	55723	anti-silencing function 1B histone chaperone	protein-coding	19p13.12
SRC	6714	v-src sarcoma (Schmidt-Ruppin A-2) viral oncogene homolog (avian)	protein-coding	20q12-q13	NR1I3	9970	nuclear receptor subfamily 1, group I, member 3	protein-coding	1q23.3
MAP3K3	4215	mitogen-activated protein kinase kinase kinase 3	protein-coding	17q23.3	SMARCC2	6601	SWI/SNF related, matrix associated, actin dependent regulator of chromatin, subfamily c, member 2	protein-coding	12q13.2
MAPKAPK5	8550	mitogen-activated protein kinase-activated protein kinase 5	protein-coding	12q24.13	MAPKAPK2	9261	mitogen-activated protein kinase-activated protein kinase 2	protein-coding	1q32
STK25	10494	serine/threonine kinase 25	protein-coding	2q37.3	PPP2R1B	5519	protein phosphatase 2, regulatory subunit A, beta	protein-coding	11q23.2
RIPK2	8767	receptor-interacting serine-threonine kinase 2	protein-coding	8q21	NOD2	64127	nucleotide-binding oligomerization domain containing 2	protein-coding	16q21
MET	4233	met proto-oncogene (hepatocyte growth factor receptor)	protein-coding	7q31	INPPL1	3636	inositol polyphosphate phosphatase-like 1	protein-coding	11q13
SGK1	6446	serum/glucocorticoid regulated kinase 1	protein-coding	6q23	MAPT	4137	microtubule-associated protein tau	protein-coding	17q21.1
IRAK4	51135	interleukin-1 receptor-associated kinase 4	protein-coding	12q12	TIRAP	114609	toll-interleukin 1 receptor (TIR) domain containing adaptor protein	protein-coding	11q24.2
CDC42BPB	9578	CDC42 binding protein kinase beta (DMPK-like)	protein-coding	14q32.3	DDX21	9188	DEAD (Asp-Glu-Ala-Asp) box helicase 21	protein-coding	10q21
EGFR	1956	epidermal growth factor receptor	protein-coding	7p12	HEXIM1	10614	hexamethylene bis-acetamide inducible 1	protein-coding	17q21.31
INSR	3643	insulin receptor	protein-coding	19p13.3-p13.2	CRKL	1399	v-crk sarcoma virus CT10 oncogene homolog (avian)-like	protein-coding	22q11.21
MAP3K7	6885	mitogen-activated protein kinase kinase kinase 7	protein-coding	6q15	NDUFS6	4726	NADH dehydrogenase (ubiquinone) Fe-S protein 6, 13kDa (NADH-coenzyme Q reductase)	protein-coding	5p15.33
LYN	4067	v-yes-1 Yamaguchi sarcoma viral related oncogene homolog	protein-coding	8q13	PTPRC	5788	protein tyrosine phosphatase, receptor type, C	protein-coding	1q31-q32
MAP3K2	10746	mitogen-activated protein kinase kinase kinase 2	protein-coding	2q14.3	STUB1	10273	STIP1 homology and U-box containing protein 1, E3 ubiquitin protein ligase	protein-coding	16p13.3
WEE1	7465	WEE1 homolog (S. pombe)	protein-coding	11p15.3-p15.1	SFN	2810	stratifin	protein-coding	1p36.11
CDK4	1019	cyclin-dependent kinase 4	protein-coding	12q14	CDKN2A	1029	cyclin-dependent kinase inhibitor 2A	protein-coding	9p21
RAF1	5894	v-raf-1 murine leukemia viral oncogene homolog 1	protein-coding	3p25	RBBP8	5932	retinoblastoma binding protein 8	protein-coding	18q11.2
CHUK	1147	conserved helix-loop-helix ubiquitous kinase	protein-coding	10q24-q25	MYH10	4628	myosin, heavy chain 10, non-muscle	protein-coding	17p13
ATR	545	ataxia telangiectasia and Rad3 related	protein-coding	3q23	HDAC3	8841	histone deacetylase 3	protein-coding	5q31
CDK4	1019	cyclin-dependent kinase 4	protein-coding	12q14	CUL1	8454	cullin 1	protein-coding	7q36.1
RYK	6259	receptor-like tyrosine kinase	protein-coding	3q22	CDH2	1000	cadherin 2, type 1, N-cadherin (neuronal)	protein-coding	18q11.2
SRPK1	6732	SRSF protein kinase 1	protein-coding	6p21.31	TOP2A	7153	topoisomerase (DNA) II alpha 170kDa	protein-coding	17q21-q22
CDK9	1025	cyclin-dependent kinase 9	protein-coding	9q34.1	NUFIP1	26747	nuclear fragile X mental retardation protein interacting protein 1	protein-coding	13q14
TGFBR2	7048	transforming growth factor, beta receptor II (70/80kDa)	protein-coding	3p22	TGFB1I1	7041	transforming growth factor beta 1 induced transcript 1	protein-coding	16p11.2
JAK2	3717	Janus kinase 2	protein-coding	9p24	PTPRJ	5795	protein tyrosine phosphatase, receptor type, J	protein-coding	11p11.2
MAPK6	5597	mitogen-activated protein kinase 6	protein-coding	15q21	GALNT7	51809	UDP-N-acetyl-alpha-D-galactosamine:polypeptide N-acetylgalactosaminyltransferase 7 (GalNAc-T7)	protein-coding	4q31.1
FYN	2534	FYN oncogene related to SRC, FGR, YES	protein-coding	6q21	DOK1	1796	docking protein 1, 62kDa (downstream of tyrosine kinase 1)	protein-coding	2p13
ABL1	25	c-abl oncogene 1, non-receptor tyrosine kinase	protein-coding	9q34.1	GRIN2D	2906	glutamate receptor, ionotropic, N-methyl D-aspartate 2D	protein-coding	19q13.33
MARK2	2011	MAP/microtubule affinity-regulating kinase 2	protein-coding	11q13.1	YWHAH	7533	tyrosine 3-monooxygenase/tryptophan 5-monooxygenase activation protein, eta polypeptide	protein-coding	22q12.3
FYN	2534	FYN oncogene related to SRC, FGR, YES	protein-coding	6q21	POLD1	5424	polymerase (DNA directed), delta 1, catalytic subunit	protein-coding	19q13.3
TWF2	11344	twinfilin actin-binding protein 2	protein-coding	3p21.1	ERC1	23085	ELKS/RAB6-interacting/CAST family member 1	protein-coding	12p13.3
CDK2	1017	cyclin-dependent kinase 2	protein-coding	12q13	PTPN2	5771	protein tyrosine phosphatase, non-receptor type 2	protein-coding	18p11.3-p11.2
TBK1	29110	TANK-binding kinase 1	protein-coding	12q14.1	HSP90AB1	3326	heat shock protein 90kDa alpha (cytosolic), class B member 1	protein-coding	6p12
TLK1	9874	tousled-like kinase 1	protein-coding	2q31.1	HIST1H1A	3024	histone cluster 1, H1a	protein-coding	6p21.3
TRIM24	8805	tripartite motif containing 24	protein-coding	7q32-q34	ESR2	2100	estrogen receptor 2 (ER beta)	protein-coding	14q23.2
WNK2	65268	WNK lysine deficient protein kinase 2	protein-coding	9q22.3	YWHAZ	7534	tyrosine 3-monooxygenase/tryptophan 5-monooxygenase activation protein, zeta polypeptide	protein-coding	8q23.1
FLT4	2324	fms-related tyrosine kinase 4	protein-coding	5q35.3	IKBKG	8517	inhibitor of kappa light polypeptide gene enhancer in B-cells, kinase gamma	protein-coding	Xq28
IRAK4	51135	interleukin-1 receptor-associated kinase 4	protein-coding	12q12	TBPL1	9519	TBP-like 1	protein-coding	6q22.1-q22.3
IKBKE	9641	inhibitor of kappa light polypeptide gene enhancer in B-cells, kinase epsilon	protein-coding	1q32.1	ISYNA1	51477	inositol-3-phosphate synthase 1	protein-coding	19p13.11
MAPK14	1432	mitogen-activated protein kinase 14	protein-coding	6p21.3-p21.2	DDIT3	1649	DNA-damage-inducible transcript 3	protein-coding	12q13.1-q13.2
MET	4233	met proto-oncogene (hepatocyte growth factor receptor)	protein-coding	7q31	CNR1	1268	cannabinoid receptor 1 (brain)	protein-coding	6q14-q15
EGFR	1956	epidermal growth factor receptor	protein-coding	7p12	AHNAK	79026	AHNAK nucleoprotein	protein-coding	11q12.2
MAPK14	1432	mitogen-activated protein kinase 14	protein-coding	6p21.3-p21.2	CEP164	22897	centrosomal protein 164kDa	protein-coding	11q23.3
KDR	3791	kinase insert domain receptor (a type III receptor tyrosine kinase)	protein-coding	4q11-q12	RASA1	5921	RAS p21 protein activator (GTPase activating protein) 1	protein-coding	5q13.3
NTRK1	4914	neurotrophic tyrosine kinase, receptor, type 1	protein-coding	1q21-q22	PIAS2	9063	protein inhibitor of activated STAT, 2	protein-coding	18q21.1
SRC	6714	v-src sarcoma (Schmidt-Ruppin A-2) viral oncogene homolog (avian)	protein-coding	20q12-q13	DAG1	1605	dystroglycan 1 (dystrophin-associated glycoprotein 1)	protein-coding	3p21
MAPK3	5595	mitogen-activated protein kinase 3	protein-coding	16p11.2	RXRA	6256	retinoid X receptor, alpha	protein-coding	9q34.3
RYK	6259	receptor-like tyrosine kinase	protein-coding	3q22	GPR125	166647	G protein-coupled receptor 125	protein-coding	4p15.2
CSNK2A1	1457	casein kinase 2, alpha 1 polypeptide	protein-coding	20p13	SQSTM1	8878	sequestosome 1	protein-coding	5q35
FYN	2534	FYN oncogene related to SRC, FGR, YES	protein-coding	6q21	HEXA	3073	hexosaminidase A (alpha polypeptide)	protein-coding	15q24.1
CASK	8573	calcium/calmodulin-dependent serine protein kinase (MAGUK family)	protein-coding	Xp11.4	EPB41	2035	erythrocyte membrane protein band 4.1 (elliptocytosis 1, RH-linked)	protein-coding	1p33-p32
MAP4K4	9448	mitogen-activated protein kinase kinase kinase kinase 4	protein-coding	2q11.2-q12	PPP1CC	5501	protein phosphatase 1, catalytic subunit, gamma isozyme	protein-coding	12q24.1-q24.2
MAPKAPK5	8550	mitogen-activated protein kinase-activated protein kinase 5	protein-coding	12q24.13	ZNF282	8427	zinc finger protein 282	protein-coding	7q36.1
NTRK3	4916	neurotrophic tyrosine kinase, receptor, type 3	protein-coding	15q25	IRAK1	3654	interleukin-1 receptor-associated kinase 1	protein-coding	Xq28
MAP3K1	4214	mitogen-activated protein kinase kinase kinase 1, E3 ubiquitin protein ligase	protein-coding	5q11.2	UBE2L6	9246	ubiquitin-conjugating enzyme E2L 6	protein-coding	11q12
MAP3K8	1326	mitogen-activated protein kinase kinase kinase 8	protein-coding	10p11.23	REL	5966	v-rel reticuloendotheliosis viral oncogene homolog (avian)	protein-coding	2p13-p12
ADRBK1	156	adrenergic, beta, receptor kinase 1	protein-coding	11q13.1	SNCA	6622	synuclein, alpha (non A4 component of amyloid precursor)	protein-coding	4q21
TBK1	29110	TANK-binding kinase 1	protein-coding	12q14.1	RPL11	6135	ribosomal protein L11	protein-coding	1p36.1-p35
MAP2K1	5604	mitogen-activated protein kinase kinase 1	protein-coding	15q22.1-q22.33	BRAP	8315	BRCA1 associated protein	protein-coding	12q24
PRKCD	5580	protein kinase C, delta	protein-coding	3p21.31	MAPK3	5595	mitogen-activated protein kinase 3	protein-coding	16p11.2
SYK	6850	spleen tyrosine kinase	protein-coding	9q22	PTPN6	5777	protein tyrosine phosphatase, non-receptor type 6	protein-coding	12p13
JAK1	3716	Janus kinase 1	protein-coding	1p32.3-p31.3	PRKCA	5578	protein kinase C, alpha	protein-coding	17q22-q23.2
SYK	6850	spleen tyrosine kinase	protein-coding	9q22	EGFR	1956	epidermal growth factor receptor	protein-coding	7p12
ABL1	25	c-abl oncogene 1, non-receptor tyrosine kinase	protein-coding	9q34.1	DNM2	1785	dynamin 2	protein-coding	19p13.2
PRKCD	5580	protein kinase C, delta	protein-coding	3p21.31	ADRB2	154	adrenoceptor beta 2, surface	protein-coding	5q31-q32
TTN	7273	titin	protein-coding	2q31	ANKRD2	26287	ankyrin repeat domain 2 (stretch responsive muscle)	protein-coding	10q23
BMPR2	659	bone morphogenetic protein receptor, type II (serine/threonine kinase)	protein-coding	2q33-q34	GDF9	2661	growth differentiation factor 9	protein-coding	5q31.1
NEK8	284086	NIMA-related kinase 8	protein-coding	17q11.1	FYN	2534	FYN oncogene related to SRC, FGR, YES	protein-coding	6q21
PTK2	5747	protein tyrosine kinase 2	protein-coding	8q24.3	RB1CC1	9821	RB1-inducible coiled-coil 1	protein-coding	8q11
MAPK6	5597	mitogen-activated protein kinase 6	protein-coding	15q21	PSIP1	11168	PC4 and SFRS1 interacting protein 1	protein-coding	9p22.3
RPS6KC1	26750	ribosomal protein S6 kinase, 52kDa, polypeptide 1	protein-coding	1q41	PBX2	5089	pre-B-cell leukemia homeobox 2	protein-coding	6p21.3
PRKCI	5584	protein kinase C, iota	protein-coding	3q26.3	USP20	10868	ubiquitin specific peptidase 20	protein-coding	9q34.11
GSK3A	2931	glycogen synthase kinase 3 alpha	protein-coding	19q13.2	NBR1	4077	neighbor of BRCA1 gene 1	protein-coding	17q21.31
GSK3B	2932	glycogen synthase kinase 3 beta	protein-coding	3q13.3	LUC7L2	51631	LUC7-like 2 (S. cerevisiae)	protein-coding	7q34
PLK1	5347	polo-like kinase 1	protein-coding	16p12.2	ERCC6L	54821	excision repair cross-complementing rodent repair deficiency, complementation group 6-like	protein-coding	Xq13.1
JAK2	3717	Janus kinase 2	protein-coding	9p24	MDK	4192	midkine (neurite growth-promoting factor 2)	protein-coding	11p11.2
ARAF	369	v-raf murine sarcoma 3611 viral oncogene homolog	protein-coding	Xp11.4-p11.2	YWHAE	7531	tyrosine 3-monooxygenase/tryptophan 5-monooxygenase activation protein, epsilon polypeptide	protein-coding	17p13.3
CDK4	1019	cyclin-dependent kinase 4	protein-coding	12q14	PPP2R1A	5518	protein phosphatase 2, regulatory subunit A, alpha	protein-coding	19q13.41
NEK2	4751	NIMA-related kinase 2	protein-coding	1q32.2-q41	PDE4DIP	9659	phosphodiesterase 4D interacting protein	protein-coding	1q12
GSK3A	2931	glycogen synthase kinase 3 alpha	protein-coding	19q13.2	EIF2B5	8893	eukaryotic translation initiation factor 2B, subunit 5 epsilon, 82kDa	protein-coding	3q27.1
MAP3K10	4294	mitogen-activated protein kinase kinase kinase 10	protein-coding	19q13.2	MAP2K4	6416	mitogen-activated protein kinase kinase 4	protein-coding	17p12
MAP3K12	7786	mitogen-activated protein kinase kinase kinase 12	protein-coding	12q13	EGFR	1956	epidermal growth factor receptor	protein-coding	7p12
TGFBR2	7048	transforming growth factor, beta receptor II (70/80kDa)	protein-coding	3p22	TGFB2	7042	transforming growth factor, beta 2	protein-coding	1q41
MAP3K5	4217	mitogen-activated protein kinase kinase kinase 5	protein-coding	6q22.33	PSMC3	5702	proteasome (prosome, macropain) 26S subunit, ATPase, 3	protein-coding	11p11.2
MAP2K3	5606	mitogen-activated protein kinase kinase 3	protein-coding	17q11.2	SMAD7	4092	SMAD family member 7	protein-coding	18q21.1
BMX	660	BMX non-receptor tyrosine kinase	protein-coding	Xp22.2	SRC	6714	v-src sarcoma (Schmidt-Ruppin A-2) viral oncogene homolog (avian)	protein-coding	20q12-q13
STK39	27347	serine threonine kinase 39	protein-coding	2q24.3	MAPK14	1432	mitogen-activated protein kinase 14	protein-coding	6p21.3-p21.2
ACVR1B	91	activin A receptor, type IB	protein-coding	12q13	ELAVL1	1994	ELAV (embryonic lethal, abnormal vision, Drosophila)-like 1 (Hu antigen R)	protein-coding	19p13.2
INSR	3643	insulin receptor	protein-coding	19p13.3-p13.2	ACP1	52	acid phosphatase 1, soluble	protein-coding	2p25
MAPKAPK5	8550	mitogen-activated protein kinase-activated protein kinase 5	protein-coding	12q24.13	GYS1	2997	glycogen synthase 1 (muscle)	protein-coding	19q13.3
SRC	6714	v-src sarcoma (Schmidt-Ruppin A-2) viral oncogene homolog (avian)	protein-coding	20q12-q13	DLGAP2	9228	discs, large (Drosophila) homolog-associated protein 2	protein-coding	8p23
SRPK2	6733	SRSF protein kinase 2	protein-coding	7q22-q31.1	KIAA0101	9768	KIAA0101	protein-coding	15q22.31
MAPK12	6300	mitogen-activated protein kinase 12	protein-coding	22q13.33	S100A9	6280	S100 calcium binding protein A9	protein-coding	1q21
PRKACA	5566	protein kinase, cAMP-dependent, catalytic, alpha	protein-coding	19p13.1	GRIA4	2893	glutamate receptor, ionotropic, AMPA 4	protein-coding	11q22
LIMK1	3984	LIM domain kinase 1	protein-coding	7q11.23	SSH3	54961	slingshot protein phosphatase 3	protein-coding	11q13.2
TRIM33	51592	tripartite motif containing 33	protein-coding	1p13.1	SUPT16H	11198	suppressor of Ty 16 homolog (S. cerevisiae)	protein-coding	14q11.2
PAK7	57144	p21 protein (Cdc42/Rac)-activated kinase 7	protein-coding	20p12	PDLIM7	9260	PDZ and LIM domain 7 (enigma)	protein-coding	5q35.3
CASK	8573	calcium/calmodulin-dependent serine protein kinase (MAGUK family)	protein-coding	Xp11.4	PCM1	5108	pericentriolar material 1	protein-coding	8p22-p21.3
SRPK1	6732	SRSF protein kinase 1	protein-coding	6p21.31	YWHAG	7532	tyrosine 3-monooxygenase/tryptophan 5-monooxygenase activation protein, gamma polypeptide	protein-coding	7q11.23
MAPK14	1432	mitogen-activated protein kinase 14	protein-coding	6p21.3-p21.2	ARHGAP9	64333	Rho GTPase activating protein 9	protein-coding	12q13.3
CAMK4	814	calcium/calmodulin-dependent protein kinase IV	protein-coding	5q21.3	CABIN1	23523	calcineurin binding protein 1	protein-coding	22q11.23
NEK6	10783	NIMA-related kinase 6	protein-coding	9q33.3-q34.11	CCDC85B	11007	coiled-coil domain containing 85B	protein-coding	11q12.1
CAMK2D	817	calcium/calmodulin-dependent protein kinase II delta	protein-coding	4q26	CAMK2A	815	calcium/calmodulin-dependent protein kinase II alpha	protein-coding	5q32
FYN	2534	FYN oncogene related to SRC, FGR, YES	protein-coding	6q21	FN1	2335	fibronectin 1	protein-coding	2q34
MYLK	4638	myosin light chain kinase	protein-coding	3q21	CAMK2G	818	calcium/calmodulin-dependent protein kinase II gamma	protein-coding	10q22
PRKDC	5591	protein kinase, DNA-activated, catalytic polypeptide	protein-coding	8q11	PPP6C	5537	protein phosphatase 6, catalytic subunit	protein-coding	9q33.3
PTK2	5747	protein tyrosine kinase 2	protein-coding	8q24.3	ASAP1	50807	ArfGAP with SH3 domain, ankyrin repeat and PH domain 1	protein-coding	8q24.1-q24.2
TTN	7273	titin	protein-coding	2q31	ACTN4	81	actinin, alpha 4	protein-coding	19q13
FRK	2444	fyn-related kinase	protein-coding	6q21-q22.3	RB1	5925	retinoblastoma 1	protein-coding	13q14.2
FYN	2534	FYN oncogene related to SRC, FGR, YES	protein-coding	6q21	CACNA1F	778	calcium channel, voltage-dependent, L type, alpha 1F subunit	protein-coding	Xp11.23
SRC	6714	v-src sarcoma (Schmidt-Ruppin A-2) viral oncogene homolog (avian)	protein-coding	20q12-q13	CKAP5	9793	cytoskeleton associated protein 5	protein-coding	11p11.2
EEF2K	29904	eukaryotic elongation factor-2 kinase	protein-coding	16p12.2	MAPK14	1432	mitogen-activated protein kinase 14	protein-coding	6p21.3-p21.2
FES	2242	feline sarcoma oncogene	protein-coding	15q26.1	HSH2D	84941	hematopoietic SH2 domain containing	protein-coding	19p13.12
FLT1	2321	fms-related tyrosine kinase 1	protein-coding	13q12	NCK1	4690	NCK adaptor protein 1	protein-coding	3q21
TBK1	29110	TANK-binding kinase 1	protein-coding	12q14.1	REL	5966	v-rel reticuloendotheliosis viral oncogene homolog (avian)	protein-coding	2p13-p12
RIPK3	11035	receptor-interacting serine-threonine kinase 3	protein-coding	14q11.2	WDR61	80349	WD repeat domain 61	protein-coding	15q25.1
INSR	3643	insulin receptor	protein-coding	19p13.3-p13.2	KHDRBS1	10657	KH domain containing, RNA binding, signal transduction associated 1	protein-coding	1p32
BMPR1A	657	bone morphogenetic protein receptor, type IA	protein-coding	10q22.3	BMP4	652	bone morphogenetic protein 4	protein-coding	14q22-q23
PAK1	5058	p21 protein (Cdc42/Rac)-activated kinase 1	protein-coding	11q13-q14	ARHGEF7	8874	Rho guanine nucleotide exchange factor (GEF) 7	protein-coding	13q34
CAMKK2	10645	calcium/calmodulin-dependent protein kinase kinase 2, beta	protein-coding	12q24.2	MAPK14	1432	mitogen-activated protein kinase 14	protein-coding	6p21.3-p21.2
LCK	3932	lymphocyte-specific protein tyrosine kinase	protein-coding	1p34.3	PTPRC	5788	protein tyrosine phosphatase, receptor type, C	protein-coding	1q31-q32
MAP3K4	4216	mitogen-activated protein kinase kinase kinase 4	protein-coding	6q26	PTPN11	5781	protein tyrosine phosphatase, non-receptor type 11	protein-coding	12q24
HIPK2	28996	homeodomain interacting protein kinase 2	protein-coding	7q32-q34	SIAH1	6477	siah E3 ubiquitin protein ligase 1	protein-coding	16q12.1
ZAP70	7535	zeta-chain (TCR) associated protein kinase 70kDa	protein-coding	2q12	TUBB	203068	tubulin, beta class I	protein-coding	6p21.33
NTRK1	4914	neurotrophic tyrosine kinase, receptor, type 1	protein-coding	1q21-q22	NGF	4803	nerve growth factor (beta polypeptide)	protein-coding	1p13.1
ABL1	25	c-abl oncogene 1, non-receptor tyrosine kinase	protein-coding	9q34.1	PTPN12	5782	protein tyrosine phosphatase, non-receptor type 12	protein-coding	7q11.23
MARK3	4140	MAP/microtubule affinity-regulating kinase 3	protein-coding	14q32.3	CHGB	1114	chromogranin B (secretogranin 1)	protein-coding	20pter-p12
PIM1	5292	pim-1 oncogene	protein-coding	6p21.2	BAD	572	BCL2-associated agonist of cell death	protein-coding	11q13.1
STK24	8428	serine/threonine kinase 24	protein-coding	13q31.2-q32.3	CCT2	10576	chaperonin containing TCP1, subunit 2 (beta)	protein-coding	12q15
FYN	2534	FYN oncogene related to SRC, FGR, YES	protein-coding	6q21	SH2B2	10603	SH2B adaptor protein 2	protein-coding	7q22
CDK2	1017	cyclin-dependent kinase 2	protein-coding	12q13	CDK2AP1	8099	cyclin-dependent kinase 2 associated protein 1	protein-coding	12q24.31
MERTK	10461	c-mer proto-oncogene tyrosine kinase	protein-coding	2q14.1	IKBKG	8517	inhibitor of kappa light polypeptide gene enhancer in B-cells, kinase gamma	protein-coding	Xq28
ABL1	25	c-abl oncogene 1, non-receptor tyrosine kinase	protein-coding	9q34.1	G3BP2	9908	GTPase activating protein (SH3 domain) binding protein 2	protein-coding	4q21.1
ABL1	25	c-abl oncogene 1, non-receptor tyrosine kinase	protein-coding	9q34.1	GABBR1	2550	gamma-aminobutyric acid (GABA) B receptor, 1	protein-coding	6p21.31
PRKG1	5592	protein kinase, cGMP-dependent, type I	protein-coding	10q11.2	ITPR1	3708	inositol 1,4,5-trisphosphate receptor, type 1	protein-coding	3p26.1
PRKACA	5566	protein kinase, cAMP-dependent, catalytic, alpha	protein-coding	19p13.1	RASGRF1	5923	Ras protein-specific guanine nucleotide-releasing factor 1	protein-coding	15q24.2
ERBB4	2066	v-erb-a erythroblastic leukemia viral oncogene homolog 4 (avian)	protein-coding	2q33.3-q34	MUC1	4582	mucin 1, cell surface associated	protein-coding	1q21
RPS6KB1	6198	ribosomal protein S6 kinase, 70kDa, polypeptide 1	protein-coding	17q23.1	ELAVL1	1994	ELAV (embryonic lethal, abnormal vision, Drosophila)-like 1 (Hu antigen R)	protein-coding	19p13.2
BUB1	699	BUB1 mitotic checkpoint serine/threonine kinase	protein-coding	2q14	HDAC3	8841	histone deacetylase 3	protein-coding	5q31
NTRK1	4914	neurotrophic tyrosine kinase, receptor, type 1	protein-coding	1q21-q22	PTPRJ	5795	protein tyrosine phosphatase, receptor type, J	protein-coding	11p11.2
MAPK14	1432	mitogen-activated protein kinase 14	protein-coding	6p21.3-p21.2	MAFA	389692	v-maf musculoaponeurotic fibrosarcoma oncogene homolog A (avian)	protein-coding	8q24.3
NUAK1	9891	NUAK family, SNF1-like kinase, 1	protein-coding	12q23.3	LATS1	9113	large tumor suppressor kinase 1	protein-coding	6q25.1
ATM	472	ataxia telangiectasia mutated	protein-coding	11q22-q23	TP53	7157	tumor protein p53	protein-coding	17p13.1
IRAK2	3656	interleukin-1 receptor-associated kinase 2	protein-coding	3p25.3	TNFAIP3	7128	tumor necrosis factor, alpha-induced protein 3	protein-coding	6q23
CSNK1D	1453	casein kinase 1, delta	protein-coding	17q25	PER2	8864	period circadian clock 2	protein-coding	2q37.3
PRKCA	5578	protein kinase C, alpha	protein-coding	17q22-q23.2	C1QBP	708	complement component 1, q subcomponent binding protein	protein-coding	17p13.3
BMPR1B	658	bone morphogenetic protein receptor, type IB	protein-coding	4q22-q24	SASH3	54440	SAM and SH3 domain containing 3	protein-coding	Xq26
YES1	7525	v-yes-1 Yamaguchi sarcoma viral oncogene homolog 1	protein-coding	18p11.31-p11.21	CDCP1	64866	CUB domain containing protein 1	protein-coding	3p21.31
IKBKE	9641	inhibitor of kappa light polypeptide gene enhancer in B-cells, kinase epsilon	protein-coding	1q32.1	EIF2S3	1968	eukaryotic translation initiation factor 2, subunit 3 gamma, 52kDa	protein-coding	Xp22.2-p22.1
IKBKB	3551	inhibitor of kappa light polypeptide gene enhancer in B-cells, kinase beta	protein-coding	8p11.2	IKBKE	9641	inhibitor of kappa light polypeptide gene enhancer in B-cells, kinase epsilon	protein-coding	1q32.1
PRKACA	5566	protein kinase, cAMP-dependent, catalytic, alpha	protein-coding	19p13.1	RGS13	6003	regulator of G-protein signaling 13	protein-coding	1q31.2
CHUK	1147	conserved helix-loop-helix ubiquitous kinase	protein-coding	10q24-q25	HIST3H3	8290	histone cluster 3, H3	protein-coding	1q42
PKN2	5586	protein kinase N2	protein-coding	1p22.2	PDPK1	5170	3-phosphoinositide dependent protein kinase-1	protein-coding	16p13.3
MAPK14	1432	mitogen-activated protein kinase 14	protein-coding	6p21.3-p21.2	SP1	6667	Sp1 transcription factor	protein-coding	12q13.1
CDK3	1018	cyclin-dependent kinase 3	protein-coding	17q25.1	CABLES1	91768	Cdk5 and Abl enzyme substrate 1	protein-coding	18q11.2
PTK2	5747	protein tyrosine kinase 2	protein-coding	8q24.3	DNM2	1785	dynamin 2	protein-coding	19p13.2
TRIM28	10155	tripartite motif containing 28	protein-coding	19q13.4	SPG7	6687	spastic paraplegia 7 (pure and complicated autosomal recessive)	protein-coding	16q24.3
TYK2	7297	tyrosine kinase 2	protein-coding	19p13.2	VAV1	7409	vav 1 guanine nucleotide exchange factor	protein-coding	19p13.2
SRC	6714	v-src sarcoma (Schmidt-Ruppin A-2) viral oncogene homolog (avian)	protein-coding	20q12-q13	NOS2	4843	nitric oxide synthase 2, inducible	protein-coding	17q11.2-q12
PLK4	10733	polo-like kinase 4	protein-coding	4q28	FAM46C	54855	family with sequence similarity 46, member C	protein-coding	1p12
AKT2	208	v-akt murine thymoma viral oncogene homolog 2	protein-coding	19q13.1-q13.2	FOXO4	4303	forkhead box O4	protein-coding	Xq13.1
TESK1	7016	testis-specific kinase 1	protein-coding	9p13	SPRED2	200734	sprouty-related, EVH1 domain containing 2	protein-coding	2p14
MAP2K5	5607	mitogen-activated protein kinase kinase 5	protein-coding	15q23	MAP3K3	4215	mitogen-activated protein kinase kinase kinase 3	protein-coding	17q23.3
MAP3K3	4215	mitogen-activated protein kinase kinase kinase 3	protein-coding	17q23.3	CLTC	1213	clathrin, heavy chain (Hc)	protein-coding	17q11-qter
MAPK3	5595	mitogen-activated protein kinase 3	protein-coding	16p11.2	FCGR2B	2213	Fc fragment of IgG, low affinity IIb, receptor (CD32)	protein-coding	1q23
PIK3R4	30849	phosphoinositide-3-kinase, regulatory subunit 4	protein-coding	3q22.1	BECN1	8678	beclin 1, autophagy related	protein-coding	17q21
MAPK8	5599	mitogen-activated protein kinase 8	protein-coding	10q11.22	ATF2	1386	activating transcription factor 2	protein-coding	2q32
SYK	6850	spleen tyrosine kinase	protein-coding	9q22	HDAC1	3065	histone deacetylase 1	protein-coding	1p34
EGFR	1956	epidermal growth factor receptor	protein-coding	7p12	DYNC1H1	1778	dynein, cytoplasmic 1, heavy chain 1	protein-coding	14q32
BTK	695	Bruton agammaglobulinemia tyrosine kinase	protein-coding	Xq21.33-q22	GTF2I	2969	general transcription factor IIi	protein-coding	7q11.23
EGFR	1956	epidermal growth factor receptor	protein-coding	7p12	HDAC6	10013	histone deacetylase 6	protein-coding	Xp11.23
NLK	51701	nemo-like kinase	protein-coding	17q11.2	ELAVL1	1994	ELAV (embryonic lethal, abnormal vision, Drosophila)-like 1 (Hu antigen R)	protein-coding	19p13.2
ABL2	27	v-abl Abelson murine leukemia viral oncogene homolog 2	protein-coding	1q25.2	SORBS2	8470	sorbin and SH3 domain containing 2	protein-coding	4q35.1
PRKACA	5566	protein kinase, cAMP-dependent, catalytic, alpha	protein-coding	19p13.1	PHOX2A	401	paired-like homeobox 2a	protein-coding	11q13.2
IKBKE	9641	inhibitor of kappa light polypeptide gene enhancer in B-cells, kinase epsilon	protein-coding	1q32.1	SF3B14	51639	splicing factor 3B, 14 kDa subunit	protein-coding	2pter-p25.1
MAPK6	5597	mitogen-activated protein kinase 6	protein-coding	15q21	DPPA4	55211	developmental pluripotency associated 4	protein-coding	3q13.13
AKT1	207	v-akt murine thymoma viral oncogene homolog 1	protein-coding	14q32.32	ESR2	2100	estrogen receptor 2 (ER beta)	protein-coding	14q23.2
HIPK2	28996	homeodomain interacting protein kinase 2	protein-coding	7q32-q34	MYBL2	4605	v-myb myeloblastosis viral oncogene homolog (avian)-like 2	protein-coding	20q13.1
WNK2	65268	WNK lysine deficient protein kinase 2	protein-coding	9q22.3	UBE2I	7329	ubiquitin-conjugating enzyme E2I	protein-coding	16p13.3
AXL	558	AXL receptor tyrosine kinase	protein-coding	19q13.1	RANBP9	10048	RAN binding protein 9	protein-coding	6p23
PDGFRB	5159	platelet-derived growth factor receptor, beta polypeptide	protein-coding	5q33.1	SLC9A3R2	9351	solute carrier family 9, subfamily A (NHE3, cation proton antiporter 3), member 3 regulator 2	protein-coding	16p13.3
NLK	51701	nemo-like kinase	protein-coding	17q11.2	MYB	4602	v-myb myeloblastosis viral oncogene homolog (avian)	protein-coding	6q22-q23
PRKCB	5579	protein kinase C, beta	protein-coding	16p11.2	PDLIM5	10611	PDZ and LIM domain 5	protein-coding	4q22
TWF2	11344	twinfilin actin-binding protein 2	protein-coding	3p21.1	ELOVL1	64834	ELOVL fatty acid elongase 1	protein-coding	1p34.2
PDGFRB	5159	platelet-derived growth factor receptor, beta polypeptide	protein-coding	5q33.1	CBL	867	Cbl proto-oncogene, E3 ubiquitin protein ligase	protein-coding	11q23.3
ABL1	25	c-abl oncogene 1, non-receptor tyrosine kinase	protein-coding	9q34.1	TULP4	56995	tubby like protein 4	protein-coding	6q25-q26
MAPK6	5597	mitogen-activated protein kinase 6	protein-coding	15q21	IDH3B	3420	isocitrate dehydrogenase 3 (NAD+) beta	protein-coding	20p13
MAPK14	1432	mitogen-activated protein kinase 14	protein-coding	6p21.3-p21.2	KAT2B	8850	K(lysine) acetyltransferase 2B	protein-coding	3p24
TRIM24	8805	tripartite motif containing 24	protein-coding	7q32-q34	BRCA1	672	breast cancer 1, early onset	protein-coding	17q21
PRKG1	5592	protein kinase, cGMP-dependent, type I	protein-coding	10q11.2	SPP1	6696	secreted phosphoprotein 1	protein-coding	4q22.1
RIPK3	11035	receptor-interacting serine-threonine kinase 3	protein-coding	14q11.2	RPL23	9349	ribosomal protein L23	protein-coding	17q
MAPK14	1432	mitogen-activated protein kinase 14	protein-coding	6p21.3-p21.2	PLA2G4A	5321	phospholipase A2, group IVA (cytosolic, calcium-dependent)	protein-coding	1q25
BTK	695	Bruton agammaglobulinemia tyrosine kinase	protein-coding	Xq21.33-q22	DAPP1	27071	dual adaptor of phosphotyrosine and 3-phosphoinositides	protein-coding	4q25-q27
EGFR	1956	epidermal growth factor receptor	protein-coding	7p12	APBA3	9546	amyloid beta (A4) precursor protein-binding, family A, member 3	protein-coding	19p13.3
TTN	7273	titin	protein-coding	2q31	OPTN	10133	optineurin	protein-coding	10p13
TGFBR2	7048	transforming growth factor, beta receptor II (70/80kDa)	protein-coding	3p22	ENG	2022	endoglin	protein-coding	9q34.11
FGFR3	2261	fibroblast growth factor receptor 3	protein-coding	4p16.3	HNRNPL	3191	heterogeneous nuclear ribonucleoprotein L	protein-coding	19q13.2
AXL	558	AXL receptor tyrosine kinase	protein-coding	19q13.1	NCK2	8440	NCK adaptor protein 2	protein-coding	2q12
IKBKB	3551	inhibitor of kappa light polypeptide gene enhancer in B-cells, kinase beta	protein-coding	8p11.2	PEBP1	5037	phosphatidylethanolamine binding protein 1	protein-coding	12q24.23
PRKCB	5579	protein kinase C, beta	protein-coding	16p11.2	RRAD	6236	Ras-related associated with diabetes	protein-coding	16q22
LATS2	26524	large tumor suppressor kinase 2	protein-coding	13q11-q12	HSP90AA1	3320	heat shock protein 90kDa alpha (cytosolic), class A member 1	protein-coding	14q32.33
NRBP1	29959	nuclear receptor binding protein 1	protein-coding	2p23	GADD45A	1647	growth arrest and DNA-damage-inducible, alpha	protein-coding	1p31.2
ERBB4	2066	v-erb-a erythroblastic leukemia viral oncogene homolog 4 (avian)	protein-coding	2q33.3-q34	NRG1	3084	neuregulin 1	protein-coding	8p12
PLK1	5347	polo-like kinase 1	protein-coding	16p12.2	MYT1	4661	myelin transcription factor 1	protein-coding	20q13.33
BRAF	673	v-raf murine sarcoma viral oncogene homolog B1	protein-coding	7q34	MAP2K1	5604	mitogen-activated protein kinase kinase 1	protein-coding	15q22.1-q22.33
CDK7	1022	cyclin-dependent kinase 7	protein-coding	5q12.1	THRA	7067	thyroid hormone receptor, alpha	protein-coding	17q11.2
SRC	6714	v-src sarcoma (Schmidt-Ruppin A-2) viral oncogene homolog (avian)	protein-coding	20q12-q13	RIN3	79890	Ras and Rab interactor 3	protein-coding	14q32.12
RPS6KB1	6198	ribosomal protein S6 kinase, 70kDa, polypeptide 1	protein-coding	17q23.1	NEDD4	4734	neural precursor cell expressed, developmentally down-regulated 4, E3 ubiquitin protein ligase	protein-coding	15q
IKBKE	9641	inhibitor of kappa light polypeptide gene enhancer in B-cells, kinase epsilon	protein-coding	1q32.1	COPS2	9318	COP9 signalosome subunit 2	protein-coding	15q21.2
CSNK2A1	1457	casein kinase 2, alpha 1 polypeptide	protein-coding	20p13	IGFBP3	3486	insulin-like growth factor binding protein 3	protein-coding	7p13-p12
CDK4	1019	cyclin-dependent kinase 4	protein-coding	12q14	WDR77	79084	WD repeat domain 77	protein-coding	1p13.2
MAP3K1	4214	mitogen-activated protein kinase kinase kinase 1, E3 ubiquitin protein ligase	protein-coding	5q11.2	RPS27	6232	ribosomal protein S27	protein-coding	1q21
KALRN	8997	kalirin, RhoGEF kinase	protein-coding	3q21.2	PAM	5066	peptidylglycine alpha-amidating monooxygenase	protein-coding	5q14-q21
EGFR	1956	epidermal growth factor receptor	protein-coding	7p12	AP2M1	1173	adaptor-related protein complex 2, mu 1 subunit	protein-coding	3q28
PTK2	5747	protein tyrosine kinase 2	protein-coding	8q24.3	PTPN12	5782	protein tyrosine phosphatase, non-receptor type 12	protein-coding	7q11.23
FYN	2534	FYN oncogene related to SRC, FGR, YES	protein-coding	6q21	CCR10	2826	chemokine (C-C motif) receptor 10	protein-coding	17q21.1-q21.3
TTN	7273	titin	protein-coding	2q31	HLA-DRB1	3123	major histocompatibility complex, class II, DR beta 1	protein-coding	6p21.3
MET	4233	met proto-oncogene (hepatocyte growth factor receptor)	protein-coding	7q31	HGS	9146	hepatocyte growth factor-regulated tyrosine kinase substrate	protein-coding	17q25
SRC	6714	v-src sarcoma (Schmidt-Ruppin A-2) viral oncogene homolog (avian)	protein-coding	20q12-q13	GRB10	2887	growth factor receptor-bound protein 10	protein-coding	7p12.2
CDK2	1017	cyclin-dependent kinase 2	protein-coding	12q13	ORC2	4999	origin recognition complex, subunit 2	protein-coding	2q33
TRIM28	10155	tripartite motif containing 28	protein-coding	19q13.4	NR2C2	7182	nuclear receptor subfamily 2, group C, member 2	protein-coding	3p25
EGFR	1956	epidermal growth factor receptor	protein-coding	7p12	CD44	960	CD44 molecule (Indian blood group)	protein-coding	11p13
SRC	6714	v-src sarcoma (Schmidt-Ruppin A-2) viral oncogene homolog (avian)	protein-coding	20q12-q13	CD44	960	CD44 molecule (Indian blood group)	protein-coding	11p13
PDGFRB	5159	platelet-derived growth factor receptor, beta polypeptide	protein-coding	5q33.1	GRB2	2885	growth factor receptor-bound protein 2	protein-coding	17q24-q25
JAK2	3717	Janus kinase 2	protein-coding	9p24	IKBKG	8517	inhibitor of kappa light polypeptide gene enhancer in B-cells, kinase gamma	protein-coding	Xq28
PRKCD	5580	protein kinase C, delta	protein-coding	3p21.31	IL6ST	3572	interleukin 6 signal transducer (gp130, oncostatin M receptor)	protein-coding	5q11.2
EPHA2	1969	EPH receptor A2	protein-coding	1p36	CDK17	5128	cyclin-dependent kinase 17	protein-coding	12q23.1
MAPK6	5597	mitogen-activated protein kinase 6	protein-coding	15q21	HACL1	26061	2-hydroxyacyl-CoA lyase 1	protein-coding	3p25.1
RYK	6259	receptor-like tyrosine kinase	protein-coding	3q22	NUP93	9688	nucleoporin 93kDa	protein-coding	16q13
CSNK2A1	1457	casein kinase 2, alpha 1 polypeptide	protein-coding	20p13	CSN1S1	1446	casein alpha s1	protein-coding	4q21.1
EPHA2	1969	EPH receptor A2	protein-coding	1p36	CBL	867	Cbl proto-oncogene, E3 ubiquitin protein ligase	protein-coding	11q23.3
MAPK9	5601	mitogen-activated protein kinase 9	protein-coding	5q35	RB1	5925	retinoblastoma 1	protein-coding	13q14.2
INSR	3643	insulin receptor	protein-coding	19p13.3-p13.2	MAPK3	5595	mitogen-activated protein kinase 3	protein-coding	16p11.2
PRKD2	25865	protein kinase D2	protein-coding	19q13.3	RARB	5915	retinoic acid receptor, beta	protein-coding	3p24.2
TGFBR1	7046	transforming growth factor, beta receptor 1	protein-coding	9q22	TTPAL	79183	tocopherol (alpha) transfer protein-like	protein-coding	20q13.12
FGFR2	2263	fibroblast growth factor receptor 2	protein-coding	10q26	ITCH	83737	itchy E3 ubiquitin protein ligase	protein-coding	20q11.22
CSK	1445	c-src tyrosine kinase	protein-coding	15q24.1	HNRNPK	3190	heterogeneous nuclear ribonucleoprotein K	protein-coding	9q21.32-q21.33
CDK6	1021	cyclin-dependent kinase 6	protein-coding	7q21-q22	PPARGC1A	10891	peroxisome proliferator-activated receptor gamma, coactivator 1 alpha	protein-coding	4p15.1
GSK3A	2931	glycogen synthase kinase 3 alpha	protein-coding	19q13.2	BCL3	602	B-cell CLL/lymphoma 3	protein-coding	19q13.1-q13.2
ITK	3702	IL2-inducible T-cell kinase	protein-coding	5q31-q32	BMX	660	BMX non-receptor tyrosine kinase	protein-coding	Xp22.2
TEC	7006	tec protein tyrosine kinase	protein-coding	4p12	PTPRK	5796	protein tyrosine phosphatase, receptor type, K	protein-coding	6q22.2-q22.3
MAPK14	1432	mitogen-activated protein kinase 14	protein-coding	6p21.3-p21.2	DUSP9	1852	dual specificity phosphatase 9	protein-coding	Xq28
PRKACA	5566	protein kinase, cAMP-dependent, catalytic, alpha	protein-coding	19p13.1	PLIN1	5346	perilipin 1	protein-coding	15q26
NEK9	91754	NIMA-related kinase 9	protein-coding	14q24.3	TTN	7273	titin	protein-coding	2q31
TYK2	7297	tyrosine kinase 2	protein-coding	19p13.2	PDGFRB	5159	platelet-derived growth factor receptor, beta polypeptide	protein-coding	5q33.1
CSNK2A2	1459	casein kinase 2, alpha prime polypeptide	protein-coding	16q21	NCF1	653361	neutrophil cytosolic factor 1	protein-coding	7q11.23
PTK2	5747	protein tyrosine kinase 2	protein-coding	8q24.3	IGHM	3507	immunoglobulin heavy constant mu	other	14q32.33
BMPR1B	658	bone morphogenetic protein receptor, type IB	protein-coding	4q22-q24	FANCL	55120	Fanconi anemia, complementation group L	protein-coding	2p16.1
MAPK8	5599	mitogen-activated protein kinase 8	protein-coding	10q11.22	C11orf57	55216	chromosome 11 open reading frame 57	protein-coding	11q23.1
BRSK2	9024	BR serine/threonine kinase 2	protein-coding	11p15.5	CDC25B	994	cell division cycle 25B	protein-coding	20p13
IKBKB	3551	inhibitor of kappa light polypeptide gene enhancer in B-cells, kinase beta	protein-coding	8p11.2	NEDD8	4738	neural precursor cell expressed, developmentally down-regulated 8	protein-coding	14q12
FGR	2268	Gardner-Rasheed feline sarcoma viral (v-fgr) oncogene homolog	protein-coding	1p36.2-p36.1	NR1I2	8856	nuclear receptor subfamily 1, group I, member 2	protein-coding	3q12-q13.3
RAF1	5894	v-raf-1 murine leukemia viral oncogene homolog 1	protein-coding	3p25	CFLAR	8837	CASP8 and FADD-like apoptosis regulator	protein-coding	2q33-q34
CLK3	1198	CDC-like kinase 3	protein-coding	15q24	S100A9	6280	S100 calcium binding protein A9	protein-coding	1q21
NRBP1	29959	nuclear receptor binding protein 1	protein-coding	2p23	LRIF1	55791	ligand dependent nuclear receptor interacting factor 1	protein-coding	1p13.3
LCK	3932	lymphocyte-specific protein tyrosine kinase	protein-coding	1p34.3	DOK1	1796	docking protein 1, 62kDa (downstream of tyrosine kinase 1)	protein-coding	2p13
ABL1	25	c-abl oncogene 1, non-receptor tyrosine kinase	protein-coding	9q34.1	ACAP1	9744	ArfGAP with coiled-coil, ankyrin repeat and PH domains 1	protein-coding	17p13.1
PKN1	5585	protein kinase N1	protein-coding	19p13.12	NEFH	4744	neurofilament, heavy polypeptide	protein-coding	22q12.2
EPHB3	2049	EPH receptor B3	protein-coding	3q21-qter	RYK	6259	receptor-like tyrosine kinase	protein-coding	3q22
PRKCA	5578	protein kinase C, alpha	protein-coding	17q22-q23.2	FAS	355	Fas cell surface death receptor	protein-coding	10q24.1
KIT	3815	v-kit Hardy-Zuckerman 4 feline sarcoma viral oncogene homolog	protein-coding	4q11-q12	PRKCA	5578	protein kinase C, alpha	protein-coding	17q22-q23.2
BMPR1B	658	bone morphogenetic protein receptor, type IB	protein-coding	4q22-q24	ARHGEF6	9459	Rac/Cdc42 guanine nucleotide exchange factor (GEF) 6	protein-coding	Xq26.3
CLK3	1198	CDC-like kinase 3	protein-coding	15q24	CLK2	1196	CDC-like kinase 2	protein-coding	1q21
LYN	4067	v-yes-1 Yamaguchi sarcoma viral related oncogene homolog	protein-coding	8q13	LCP2	3937	lymphocyte cytosolic protein 2 (SH2 domain containing leukocyte protein of 76kDa)	protein-coding	5q35.1
EGFR	1956	epidermal growth factor receptor	protein-coding	7p12	PLEC	5339	plectin	protein-coding	8q24
CSNK2A1	1457	casein kinase 2, alpha 1 polypeptide	protein-coding	20p13	SLC4A1AP	22950	solute carrier family 4 (anion exchanger), member 1, adaptor protein	protein-coding	2p23.3
PKN1	5585	protein kinase N1	protein-coding	19p13.12	ZNF282	8427	zinc finger protein 282	protein-coding	7q36.1
SGK1	6446	serum/glucocorticoid regulated kinase 1	protein-coding	6q23	GSK3B	2932	glycogen synthase kinase 3 beta	protein-coding	3q13.3
ABL1	25	c-abl oncogene 1, non-receptor tyrosine kinase	protein-coding	9q34.1	MUC1	4582	mucin 1, cell surface associated	protein-coding	1q21
JAK1	3716	Janus kinase 1	protein-coding	1p32.3-p31.3	CXCR4	7852	chemokine (C-X-C motif) receptor 4	protein-coding	2q21
MAP4K5	11183	mitogen-activated protein kinase kinase kinase kinase 5	protein-coding	14q11.2-q21	GRB2	2885	growth factor receptor-bound protein 2	protein-coding	17q24-q25
EPHA3	2042	EPH receptor A3	protein-coding	3p11.2	RUFY2	55680	RUN and FYVE domain containing 2	protein-coding	10q21.3
SRC	6714	v-src sarcoma (Schmidt-Ruppin A-2) viral oncogene homolog (avian)	protein-coding	20q12-q13	AFAP1	60312	actin filament associated protein 1	protein-coding	4p16
CDK5	1020	cyclin-dependent kinase 5	protein-coding	7q36	PTPN2	5771	protein tyrosine phosphatase, non-receptor type 2	protein-coding	18p11.3-p11.2
GSK3B	2932	glycogen synthase kinase 3 beta	protein-coding	3q13.3	PFKFB4	5210	6-phosphofructo-2-kinase/fructose-2,6-biphosphatase 4	protein-coding	3p22-p21
BCR	613	breakpoint cluster region	protein-coding	22q11.23	CRK	1398	v-crk sarcoma virus CT10 oncogene homolog (avian)	protein-coding	17p13.3
MAP3K1	4214	mitogen-activated protein kinase kinase kinase 1, E3 ubiquitin protein ligase	protein-coding	5q11.2	UBE2D3	7323	ubiquitin-conjugating enzyme E2D 3	protein-coding	4q24
MAPK6	5597	mitogen-activated protein kinase 6	protein-coding	15q21	NPHS1	4868	nephrosis 1, congenital, Finnish type (nephrin)	protein-coding	19q13.1
MAP3K3	4215	mitogen-activated protein kinase kinase kinase 3	protein-coding	17q23.3	NFKBIA	4792	nuclear factor of kappa light polypeptide gene enhancer in B-cells inhibitor, alpha	protein-coding	14q13
TBK1	29110	TANK-binding kinase 1	protein-coding	12q14.1	PELI1	57162	pellino E3 ubiquitin protein ligase 1	protein-coding	2p13.3
MAPKAPK3	7867	mitogen-activated protein kinase-activated protein kinase 3	protein-coding	3p21.3	EPHX1	2052	epoxide hydrolase 1, microsomal (xenobiotic)	protein-coding	1q42.1
BMPR1A	657	bone morphogenetic protein receptor, type IA	protein-coding	10q22.3	ZMYND11	10771	zinc finger, MYND-type containing 11	protein-coding	10p14
PLK1	5347	polo-like kinase 1	protein-coding	16p12.2	PSMB7	5695	proteasome (prosome, macropain) subunit, beta type, 7	protein-coding	9q34.11-q34.12
CHEK1	1111	checkpoint kinase 1	protein-coding	11q24.2	XRCC5	7520	X-ray repair complementing defective repair in Chinese hamster cells 5 (double-strand-break rejoining)	protein-coding	2q35
TAF1	6872	TAF1 RNA polymerase II, TATA box binding protein (TBP)-associated factor, 250kDa	protein-coding	Xq13.1	ASF1B	55723	anti-silencing function 1B histone chaperone	protein-coding	19p13.12
PRKCZ	5590	protein kinase C, zeta	protein-coding	1p36.33-p36.2	CASP9	842	caspase 9, apoptosis-related cysteine peptidase	protein-coding	1p36.21
ACVR2A	92	activin A receptor, type IIA	protein-coding	2q22.3	MAGI2	9863	membrane associated guanylate kinase, WW and PDZ domain containing 2	protein-coding	7q21
PTK2B	2185	protein tyrosine kinase 2 beta	protein-coding	8p21.1	PRKCD	5580	protein kinase C, delta	protein-coding	3p21.31
PRKCA	5578	protein kinase C, alpha	protein-coding	17q22-q23.2	SDC4	6385	syndecan 4	protein-coding	20q12
IKBKE	9641	inhibitor of kappa light polypeptide gene enhancer in B-cells, kinase epsilon	protein-coding	1q32.1	MRPS14	63931	mitochondrial ribosomal protein S14	protein-coding	1q25.1
RYK	6259	receptor-like tyrosine kinase	protein-coding	3q22	CD276	80381	CD276 molecule	protein-coding	15q23-q24
MAPK8	5599	mitogen-activated protein kinase 8	protein-coding	10q11.22	BCL2L1	598	BCL2-like 1	protein-coding	20q11.21
KDR	3791	kinase insert domain receptor (a type III receptor tyrosine kinase)	protein-coding	4q11-q12	GNAQ	2776	guanine nucleotide binding protein (G protein), q polypeptide	protein-coding	9q21
PTK2B	2185	protein tyrosine kinase 2 beta	protein-coding	8p21.1	GRB2	2885	growth factor receptor-bound protein 2	protein-coding	17q24-q25
DMPK	1760	dystrophia myotonica-protein kinase	protein-coding	19q13.3	RPS10	6204	ribosomal protein S10	protein-coding	6p21.31
FGFR1	2260	fibroblast growth factor receptor 1	protein-coding	8p12	RAB3GAP2	25782	RAB3 GTPase activating protein subunit 2 (non-catalytic)	protein-coding	1q41
IRAK3	11213	interleukin-1 receptor-associated kinase 3	protein-coding	12q14.3	MYD88	4615	myeloid differentiation primary response 88	protein-coding	3p22
MAPK3	5595	mitogen-activated protein kinase 3	protein-coding	16p11.2	BCL2	596	B-cell CLL/lymphoma 2	protein-coding	18q21.3
RIPK1	8737	receptor (TNFRSF)-interacting serine-threonine kinase 1	protein-coding	6p25.2	FAS	355	Fas cell surface death receptor	protein-coding	10q24.1
BMPR1A	657	bone morphogenetic protein receptor, type IA	protein-coding	10q22.3	NEDD4	4734	neural precursor cell expressed, developmentally down-regulated 4, E3 ubiquitin protein ligase	protein-coding	15q
ATM	472	ataxia telangiectasia mutated	protein-coding	11q22-q23	DCLRE1A	9937	DNA cross-link repair 1A	protein-coding	10q25.1
PRKCB	5579	protein kinase C, beta	protein-coding	16p11.2	GABRG2	2566	gamma-aminobutyric acid (GABA) A receptor, gamma 2	protein-coding	5q34
MAK	4117	male germ cell-associated kinase	protein-coding	6p24	SLAMF7	57823	SLAM family member 7	protein-coding	1q23.1-q24.1
INSR	3643	insulin receptor	protein-coding	19p13.3-p13.2	PTPN11	5781	protein tyrosine phosphatase, non-receptor type 11	protein-coding	12q24
ITK	3702	IL2-inducible T-cell kinase	protein-coding	5q31-q32	ABI1	10006	abl-interactor 1	protein-coding	10p11.2
GSK3B	2932	glycogen synthase kinase 3 beta	protein-coding	3q13.3	MICAL1	64780	microtubule associated monooxygenase, calponin and LIM domain containing 1	protein-coding	6q21
NLK	51701	nemo-like kinase	protein-coding	17q11.2	STAT3	6774	signal transducer and activator of transcription 3 (acute-phase response factor)	protein-coding	17q21.31
WEE1	7465	WEE1 homolog (S. pombe)	protein-coding	11p15.3-p15.1	CSNK2A1	1457	casein kinase 2, alpha 1 polypeptide	protein-coding	20p13
NEK6	10783	NIMA-related kinase 6	protein-coding	9q33.3-q34.11	SMC3	9126	structural maintenance of chromosomes 3	protein-coding	10q25
GSK3B	2932	glycogen synthase kinase 3 beta	protein-coding	3q13.3	MYOCD	93649	myocardin	protein-coding	17p11.2
CDK4	1019	cyclin-dependent kinase 4	protein-coding	12q14	SERTAD1	29950	SERTA domain containing 1	protein-coding	19q13.1-q13.2
MAP4K1	11184	mitogen-activated protein kinase kinase kinase kinase 1	protein-coding	19q13.1-q13.4	BLNK	29760	B-cell linker	protein-coding	10q23.2-q23.33
CSNK2A2	1459	casein kinase 2, alpha prime polypeptide	protein-coding	16q21	PIN4	5303	protein (peptidylprolyl cis/trans isomerase) NIMA-interacting, 4 (parvulin)	protein-coding	Xq13
CSNK2A1	1457	casein kinase 2, alpha 1 polypeptide	protein-coding	20p13	BRF1	2972	BRF1, RNA polymerase III transcription initiation factor 90 kDa subunit	protein-coding	14q
PTK2	5747	protein tyrosine kinase 2	protein-coding	8q24.3	ITGB3	3690	integrin, beta 3 (platelet glycoprotein IIIa, antigen CD61)	protein-coding	17q21.32
SRC	6714	v-src sarcoma (Schmidt-Ruppin A-2) viral oncogene homolog (avian)	protein-coding	20q12-q13	SMARCE1	6605	SWI/SNF related, matrix associated, actin dependent regulator of chromatin, subfamily e, member 1	protein-coding	17q21.2
NEK6	10783	NIMA-related kinase 6	protein-coding	9q33.3-q34.11	NCAPD2	9918	non-SMC condensin I complex, subunit D2	protein-coding	12p13.3
JAK1	3716	Janus kinase 1	protein-coding	1p32.3-p31.3	IL5RA	3568	interleukin 5 receptor, alpha	protein-coding	3p26-p24
MAPK6	5597	mitogen-activated protein kinase 6	protein-coding	15q21	RRP7A	27341	ribosomal RNA processing 7 homolog A (S. cerevisiae)	protein-coding	22q13.2
JAK2	3717	Janus kinase 2	protein-coding	9p24	AGTR1	185	angiotensin II receptor, type 1	protein-coding	3q24
PLK1	5347	polo-like kinase 1	protein-coding	16p12.2	CSN1S1	1446	casein alpha s1	protein-coding	4q21.1
PRKCE	5581	protein kinase C, epsilon	protein-coding	2p21	PECAM1	5175	platelet/endothelial cell adhesion molecule 1	protein-coding	17q23.3
KIT	3815	v-kit Hardy-Zuckerman 4 feline sarcoma viral oncogene homolog	protein-coding	4q11-q12	RASA1	5921	RAS p21 protein activator (GTPase activating protein) 1	protein-coding	5q13.3
ZAP70	7535	zeta-chain (TCR) associated protein kinase 70kDa	protein-coding	2q12	TYROBP	7305	TYRO protein tyrosine kinase binding protein	protein-coding	19q13.1
RIPK3	11035	receptor-interacting serine-threonine kinase 3	protein-coding	14q11.2	CLTC	1213	clathrin, heavy chain (Hc)	protein-coding	17q11-qter
GRK5	2869	G protein-coupled receptor kinase 5	protein-coding	10q26.11	AVPR2	554	arginine vasopressin receptor 2	protein-coding	Xq28
TTBK2	146057	tau tubulin kinase 2	protein-coding	15q15.2	KIAA0101	9768	KIAA0101	protein-coding	15q22.31
FGFR1	2260	fibroblast growth factor receptor 1	protein-coding	8p12	CTNNB1	1499	catenin (cadherin-associated protein), beta 1, 88kDa	protein-coding	3p21
DMPK	1760	dystrophia myotonica-protein kinase	protein-coding	19q13.3	RAF1	5894	v-raf-1 murine leukemia viral oncogene homolog 1	protein-coding	3p25
PIM2	11040	pim-2 oncogene	protein-coding	Xp11.23	BAD	572	BCL2-associated agonist of cell death	protein-coding	11q13.1
CDK9	1025	cyclin-dependent kinase 9	protein-coding	9q34.1	MRPS27	23107	mitochondrial ribosomal protein S27	protein-coding	5q13.2
MAP4K3	8491	mitogen-activated protein kinase kinase kinase kinase 3	protein-coding	2p22.1	LCP2	3937	lymphocyte cytosolic protein 2 (SH2 domain containing leukocyte protein of 76kDa)	protein-coding	5q35.1
PRKCQ	5588	protein kinase C, theta	protein-coding	10p15	CARD11	84433	caspase recruitment domain family, member 11	protein-coding	7p22
EGFR	1956	epidermal growth factor receptor	protein-coding	7p12	TLN1	7094	talin 1	protein-coding	9p13
IKBKB	3551	inhibitor of kappa light polypeptide gene enhancer in B-cells, kinase beta	protein-coding	8p11.2	COPS5	10987	COP9 signalosome subunit 5	protein-coding	8q13.1
CDK7	1022	cyclin-dependent kinase 7	protein-coding	5q12.1	CCNH	902	cyclin H	protein-coding	5q13.3-q14
IRAK1	3654	interleukin-1 receptor-associated kinase 1	protein-coding	Xq28	PRKCZ	5590	protein kinase C, zeta	protein-coding	1p36.33-p36.2
MAP2K7	5609	mitogen-activated protein kinase kinase 7	protein-coding	19p13.3-p13.2	MAPK8	5599	mitogen-activated protein kinase 8	protein-coding	10q11.22
PRKCG	5582	protein kinase C, gamma	protein-coding	19q13.4	TOP2A	7153	topoisomerase (DNA) II alpha 170kDa	protein-coding	17q21-q22
TNIK	23043	TRAF2 and NCK interacting kinase	protein-coding	3q26.31	TRAF2	7186	TNF receptor-associated factor 2	protein-coding	9q34
WNK1	65125	WNK lysine deficient protein kinase 1	protein-coding	12p13.3	FAM53C	51307	family with sequence similarity 53, member C	protein-coding	5q31
RIPK1	8737	receptor (TNFRSF)-interacting serine-threonine kinase 1	protein-coding	6p25.2	SCN9A	6335	sodium channel, voltage-gated, type IX, alpha subunit	protein-coding	2q24
BMX	660	BMX non-receptor tyrosine kinase	protein-coding	Xp22.2	EGFR	1956	epidermal growth factor receptor	protein-coding	7p12
MAP3K14	9020	mitogen-activated protein kinase kinase kinase 14	protein-coding	17q21	MAPK3	5595	mitogen-activated protein kinase 3	protein-coding	16p11.2
MAPK8	5599	mitogen-activated protein kinase 8	protein-coding	10q11.22	ID2	3398	inhibitor of DNA binding 2, dominant negative helix-loop-helix protein	protein-coding	2p25
MAPK1	5594	mitogen-activated protein kinase 1	protein-coding	22q11.21	EP300	2033	E1A binding protein p300	protein-coding	22q13.2
GSK3A	2931	glycogen synthase kinase 3 alpha	protein-coding	19q13.2	SPG21	51324	spastic paraplegia 21 (autosomal recessive, Mast syndrome)	protein-coding	15q21-q22
PRKCA	5578	protein kinase C, alpha	protein-coding	17q22-q23.2	VCL	7414	vinculin	protein-coding	10q22.2
MAP3K1	4214	mitogen-activated protein kinase kinase kinase 1, E3 ubiquitin protein ligase	protein-coding	5q11.2	UBB	7314	ubiquitin B	protein-coding	17p12-p11.2
MAP2K6	5608	mitogen-activated protein kinase kinase 6	protein-coding	17q24.3	SMAD7	4092	SMAD family member 7	protein-coding	18q21.1
DAPK1	1612	death-associated protein kinase 1	protein-coding	9q21.33	UNC5C	8633	unc-5 homolog C (C. elegans)	protein-coding	4q21-q23
ABL1	25	c-abl oncogene 1, non-receptor tyrosine kinase	protein-coding	9q34.1	SNX17	9784	sorting nexin 17	protein-coding	2p23-p22
AKT1	207	v-akt murine thymoma viral oncogene homolog 1	protein-coding	14q32.32	MXD1	4084	MAX dimerization protein 1	protein-coding	2p13-p12
MKNK1	8569	MAP kinase interacting serine/threonine kinase 1	protein-coding	1p33	UBE2D1	7321	ubiquitin-conjugating enzyme E2D 1	protein-coding	10q21.1
ATR	545	ataxia telangiectasia and Rad3 related	protein-coding	3q23	TCF4	6925	transcription factor 4	protein-coding	18q21.1
LYN	4067	v-yes-1 Yamaguchi sarcoma viral related oncogene homolog	protein-coding	8q13	LIME1	54923	Lck interacting transmembrane adaptor 1	protein-coding	20q13.3
ABL1	25	c-abl oncogene 1, non-receptor tyrosine kinase	protein-coding	9q34.1	CDKN1B	1027	cyclin-dependent kinase inhibitor 1B (p27, Kip1)	protein-coding	12p13.1-p12
TBK1	29110	TANK-binding kinase 1	protein-coding	12q14.1	MIB1	57534	mindbomb E3 ubiquitin protein ligase 1	protein-coding	18q11.2
PRKG1	5592	protein kinase, cGMP-dependent, type I	protein-coding	10q11.2	GTF2I	2969	general transcription factor IIi	protein-coding	7q11.23
CSNK2A1	1457	casein kinase 2, alpha 1 polypeptide	protein-coding	20p13	SNRNP70	6625	small nuclear ribonucleoprotein 70kDa (U1)	protein-coding	19q13.3
CDK6	1021	cyclin-dependent kinase 6	protein-coding	7q21-q22	UHRF2	115426	ubiquitin-like with PHD and ring finger domains 2, E3 ubiquitin protein ligase	protein-coding	9p24.1
NEK2	4751	NIMA-related kinase 2	protein-coding	1q32.2-q41	CHGA	1113	chromogranin A (parathyroid secretory protein 1)	protein-coding	14q32
CAMK2B	816	calcium/calmodulin-dependent protein kinase II beta	protein-coding	7p14.3-p14.1	CAMK2A	815	calcium/calmodulin-dependent protein kinase II alpha	protein-coding	5q32
MAP2K6	5608	mitogen-activated protein kinase kinase 6	protein-coding	17q24.3	TLR3	7098	toll-like receptor 3	protein-coding	4q35
SGK1	6446	serum/glucocorticoid regulated kinase 1	protein-coding	6q23	PA2G4	5036	proliferation-associated 2G4, 38kDa	protein-coding	12q13.2
LYN	4067	v-yes-1 Yamaguchi sarcoma viral related oncogene homolog	protein-coding	8q13	SHC1	6464	SHC (Src homology 2 domain containing) transforming protein 1	protein-coding	1q21
MAP3K1	4214	mitogen-activated protein kinase kinase kinase 1, E3 ubiquitin protein ligase	protein-coding	5q11.2	TIMM50	92609	translocase of inner mitochondrial membrane 50 homolog (S. cerevisiae)	protein-coding	19q13.2
MAP2K7	5609	mitogen-activated protein kinase kinase 7	protein-coding	19p13.3-p13.2	ARR3	407	arrestin 3, retinal (X-arrestin)	protein-coding	Xcen-q21
HCK	3055	hemopoietic cell kinase	protein-coding	20q11-q12	RAPGEF1	2889	Rap guanine nucleotide exchange factor (GEF) 1	protein-coding	9q34.3
PRKCA	5578	protein kinase C, alpha	protein-coding	17q22-q23.2	EDF1	8721	endothelial differentiation-related factor 1	protein-coding	9q34.3
MAPK6	5597	mitogen-activated protein kinase 6	protein-coding	15q21	BBS10	79738	Bardet-Biedl syndrome 10	protein-coding	12q21.2
CAMKK1	84254	calcium/calmodulin-dependent protein kinase kinase 1, alpha	protein-coding	17p13.2	CAMK1	8536	calcium/calmodulin-dependent protein kinase I	protein-coding	3p25.3
EPHB3	2049	EPH receptor B3	protein-coding	3q21-qter	EFNB3	1949	ephrin-B3	protein-coding	17p13.1
PTK2B	2185	protein tyrosine kinase 2 beta	protein-coding	8p21.1	CCR5	1234	chemokine (C-C motif) receptor 5 (gene/pseudogene)	protein-coding	3p21.31
MAP3K3	4215	mitogen-activated protein kinase kinase kinase 3	protein-coding	17q23.3	CPVL	54504	carboxypeptidase, vitellogenic-like	protein-coding	7p15.1
RYK	6259	receptor-like tyrosine kinase	protein-coding	3q22	DSG2	1829	desmoglein 2	protein-coding	18q12.1
CSNK1E	1454	casein kinase 1, epsilon	protein-coding	22q13.1	BID	637	BH3 interacting domain death agonist	protein-coding	22q11.1
FYN	2534	FYN oncogene related to SRC, FGR, YES	protein-coding	6q21	FLNA	2316	filamin A, alpha	protein-coding	Xq28
PRKCA	5578	protein kinase C, alpha	protein-coding	17q22-q23.2	INADL	10207	InaD-like (Drosophila)	protein-coding	1p31.3
PRKDC	5591	protein kinase, DNA-activated, catalytic polypeptide	protein-coding	8q11	S100A9	6280	S100 calcium binding protein A9	protein-coding	1q21
PAK2	5062	p21 protein (Cdc42/Rac)-activated kinase 2	protein-coding	3q29	RAF1	5894	v-raf-1 murine leukemia viral oncogene homolog 1	protein-coding	3p25
TAF1	6872	TAF1 RNA polymerase II, TATA box binding protein (TBP)-associated factor, 250kDa	protein-coding	Xq13.1	CCNA2	890	cyclin A2	protein-coding	4q27
ABL1	25	c-abl oncogene 1, non-receptor tyrosine kinase	protein-coding	9q34.1	CELSR3	1951	cadherin, EGF LAG seven-pass G-type receptor 3	protein-coding	3p21.31
ACVR1	90	activin A receptor, type I	protein-coding	2q23-q24	SMAD5	4090	SMAD family member 5	protein-coding	5q31
PRKCA	5578	protein kinase C, alpha	protein-coding	17q22-q23.2	ITPKB	3707	inositol-trisphosphate 3-kinase B	protein-coding	1q42.13
MAP3K11	4296	mitogen-activated protein kinase kinase kinase 11	protein-coding	11q13.1-q13.3	RAC1	5879	ras-related C3 botulinum toxin substrate 1 (rho family, small GTP binding protein Rac1)	protein-coding	7p22
CDK8	1024	cyclin-dependent kinase 8	protein-coding	13q12	NIPBL	25836	Nipped-B homolog (Drosophila)	protein-coding	5p13.2
PLK1	5347	polo-like kinase 1	protein-coding	16p12.2	PSMB2	5690	proteasome (prosome, macropain) subunit, beta type, 2	protein-coding	1p34.2
ERBB2	2064	v-erb-b2 erythroblastic leukemia viral oncogene homolog 2, neuro/glioblastoma derived oncogene homolog (avian)	protein-coding	17q12	PTPRC	5788	protein tyrosine phosphatase, receptor type, C	protein-coding	1q31-q32
VRK3	51231	vaccinia related kinase 3	protein-coding	19q13	PLK1	5347	polo-like kinase 1	protein-coding	16p12.2
MAPK14	1432	mitogen-activated protein kinase 14	protein-coding	6p21.3-p21.2	CDC25C	995	cell division cycle 25C	protein-coding	5q31
TNIK	23043	TRAF2 and NCK interacting kinase	protein-coding	3q26.31	DSTN	11034	destrin (actin depolymerizing factor)	protein-coding	20p12.1
MAPK1	5594	mitogen-activated protein kinase 1	protein-coding	22q11.21	SHANK3	85358	SH3 and multiple ankyrin repeat domains 3	protein-coding	22q13.3
CDK4	1019	cyclin-dependent kinase 4	protein-coding	12q14	MYC	4609	v-myc myelocytomatosis viral oncogene homolog (avian)	protein-coding	8q24.21
PRKCD	5580	protein kinase C, delta	protein-coding	3p21.31	EEF1A1	1915	eukaryotic translation elongation factor 1 alpha 1	protein-coding	6q14.1
ABL1	25	c-abl oncogene 1, non-receptor tyrosine kinase	protein-coding	9q34.1	MED14	9282	mediator complex subunit 14	protein-coding	Xp11.4
CDK4	1019	cyclin-dependent kinase 4	protein-coding	12q14	ACTR3B	57180	ARP3 actin-related protein 3 homolog B (yeast)	protein-coding	7q36.1
HCK	3055	hemopoietic cell kinase	protein-coding	20q11-q12	FASLG	356	Fas ligand (TNF superfamily, member 6)	protein-coding	1q23
BUB1	699	BUB1 mitotic checkpoint serine/threonine kinase	protein-coding	2q14	HDAC1	3065	histone deacetylase 1	protein-coding	1p34
IKBKE	9641	inhibitor of kappa light polypeptide gene enhancer in B-cells, kinase epsilon	protein-coding	1q32.1	SEC22B	9554	SEC22 vesicle trafficking protein homolog B (S. cerevisiae) (gene/pseudogene)	protein-coding	1q21.1
RIOK1	83732	RIO kinase 1	protein-coding	6p24.3	YWHAB	7529	tyrosine 3-monooxygenase/tryptophan 5-monooxygenase activation protein, beta polypeptide	protein-coding	20q13.1
IKBKB	3551	inhibitor of kappa light polypeptide gene enhancer in B-cells, kinase beta	protein-coding	8p11.2	NEDD4L	23327	neural precursor cell expressed, developmentally down-regulated 4-like, E3 ubiquitin protein ligase	protein-coding	18q21
CDK6	1021	cyclin-dependent kinase 6	protein-coding	7q21-q22	N4BP1	9683	NEDD4 binding protein 1	protein-coding	16q12.1
PRKCZ	5590	protein kinase C, zeta	protein-coding	1p36.33-p36.2	IKBKB	3551	inhibitor of kappa light polypeptide gene enhancer in B-cells, kinase beta	protein-coding	8p11.2
PRKACA	5566	protein kinase, cAMP-dependent, catalytic, alpha	protein-coding	19p13.1	PKIG	11142	protein kinase (cAMP-dependent, catalytic) inhibitor gamma	protein-coding	20q12-q13.1
FGFR1	2260	fibroblast growth factor receptor 1	protein-coding	8p12	FGF19	9965	fibroblast growth factor 19	protein-coding	11q13.1
MAP3K3	4215	mitogen-activated protein kinase kinase kinase 3	protein-coding	17q23.3	TCF4	6925	transcription factor 4	protein-coding	18q21.1
RIPK2	8767	receptor-interacting serine-threonine kinase 2	protein-coding	8q21	PHB2	11331	prohibitin 2	protein-coding	12p13
OXSR1	9943	oxidative stress responsive 1	protein-coding	3p22.2	BMPR1B	658	bone morphogenetic protein receptor, type IB	protein-coding	4q22-q24
HCK	3055	hemopoietic cell kinase	protein-coding	20q11-q12	DOK1	1796	docking protein 1, 62kDa (downstream of tyrosine kinase 1)	protein-coding	2p13
EIF2AK2	5610	eukaryotic translation initiation factor 2-alpha kinase 2	protein-coding	2p22-p21	FARSA	2193	phenylalanyl-tRNA synthetase, alpha subunit	protein-coding	19p13.2
SYK	6850	spleen tyrosine kinase	protein-coding	9q22	CBL	867	Cbl proto-oncogene, E3 ubiquitin protein ligase	protein-coding	11q23.3
ROR2	4920	receptor tyrosine kinase-like orphan receptor 2	protein-coding	9q22	FZD2	2535	frizzled family receptor 2	protein-coding	17q21.1
NEK6	10783	NIMA-related kinase 6	protein-coding	9q33.3-q34.11	CDC37	11140	cell division cycle 37	protein-coding	19p13.2
TTN	7273	titin	protein-coding	2q31	KRT17	3872	keratin 17	protein-coding	17q21.2
MAP2K1	5604	mitogen-activated protein kinase kinase 1	protein-coding	15q22.1-q22.33	MYC	4609	v-myc myelocytomatosis viral oncogene homolog (avian)	protein-coding	8q24.21
CSNK2A2	1459	casein kinase 2, alpha prime polypeptide	protein-coding	16q21	S100A9	6280	S100 calcium binding protein A9	protein-coding	1q21
MAP3K7	6885	mitogen-activated protein kinase kinase kinase 7	protein-coding	6q15	HSPA8	3312	heat shock 70kDa protein 8	protein-coding	11q24.1
MAPK14	1432	mitogen-activated protein kinase 14	protein-coding	6p21.3-p21.2	BTRC	8945	beta-transducin repeat containing E3 ubiquitin protein ligase	protein-coding	10q24.32
ALK	238	anaplastic lymphoma receptor tyrosine kinase	protein-coding	2p23	MAP3K3	4215	mitogen-activated protein kinase kinase kinase 3	protein-coding	17q23.3
MAPK9	5601	mitogen-activated protein kinase 9	protein-coding	5q35	JUND	3727	jun D proto-oncogene	protein-coding	19p13.2
EIF2AK2	5610	eukaryotic translation initiation factor 2-alpha kinase 2	protein-coding	2p22-p21	KCTD17	79734	potassium channel tetramerization domain containing 17	protein-coding	22q12.3
CSNK2A1	1457	casein kinase 2, alpha 1 polypeptide	protein-coding	20p13	NMD3	51068	NMD3 homolog (S. cerevisiae)	protein-coding	3q26.1
MAP3K1	4214	mitogen-activated protein kinase kinase kinase 1, E3 ubiquitin protein ligase	protein-coding	5q11.2	HSP90AB1	3326	heat shock protein 90kDa alpha (cytosolic), class B member 1	protein-coding	6p12
PLK1	5347	polo-like kinase 1	protein-coding	16p12.2	HSF1	3297	heat shock transcription factor 1	protein-coding	8q24.3
MAPK11	5600	mitogen-activated protein kinase 11	protein-coding	22q13.33	BCL2	596	B-cell CLL/lymphoma 2	protein-coding	18q21.3
CHUK	1147	conserved helix-loop-helix ubiquitous kinase	protein-coding	10q24-q25	ARRB2	409	arrestin, beta 2	protein-coding	17p13
FYN	2534	FYN oncogene related to SRC, FGR, YES	protein-coding	6q21	LAT	27040	linker for activation of T cells	protein-coding	16p11.2
MAPK9	5601	mitogen-activated protein kinase 9	protein-coding	5q35	ELK3	2004	ELK3, ETS-domain protein (SRF accessory protein 2)	protein-coding	12q23
MAP3K10	4294	mitogen-activated protein kinase kinase kinase 10	protein-coding	19q13.2	ABL2	27	v-abl Abelson murine leukemia viral oncogene homolog 2	protein-coding	1q25.2
IGF1R	3480	insulin-like growth factor 1 receptor	protein-coding	15q26.3	EHD1	10938	EH-domain containing 1	protein-coding	11q13
MAPK6	5597	mitogen-activated protein kinase 6	protein-coding	15q21	ATP5J	522	ATP synthase, H+ transporting, mitochondrial Fo complex, subunit F6	protein-coding	21q21.1
RAF1	5894	v-raf-1 murine leukemia viral oncogene homolog 1	protein-coding	3p25	RAP1A	5906	RAP1A, member of RAS oncogene family	protein-coding	1p13.3
IRAK1	3654	interleukin-1 receptor-associated kinase 1	protein-coding	Xq28	TLR4	7099	toll-like receptor 4	protein-coding	9q33.1
KIT	3815	v-kit Hardy-Zuckerman 4 feline sarcoma viral oncogene homolog	protein-coding	4q11-q12	SH2B2	10603	SH2B adaptor protein 2	protein-coding	7q22
TNIK	23043	TRAF2 and NCK interacting kinase	protein-coding	3q26.31	HARS	3035	histidyl-tRNA synthetase	protein-coding	5q31.3
FGFR2	2263	fibroblast growth factor receptor 2	protein-coding	10q26	PLCG1	5335	phospholipase C, gamma 1	protein-coding	20q12-q13.1
JAK3	3718	Janus kinase 3	protein-coding	19p13.1	PTPRC	5788	protein tyrosine phosphatase, receptor type, C	protein-coding	1q31-q32
CDK9	1025	cyclin-dependent kinase 9	protein-coding	9q34.1	RPS4X	6191	ribosomal protein S4, X-linked	protein-coding	Xq13.1
ABL1	25	c-abl oncogene 1, non-receptor tyrosine kinase	protein-coding	9q34.1	DUSP15	128853	dual specificity phosphatase 15	protein-coding	20q11.21
CDK9	1025	cyclin-dependent kinase 9	protein-coding	9q34.1	CCDC87	55231	coiled-coil domain containing 87	protein-coding	11q13.2
PAK1	5058	p21 protein (Cdc42/Rac)-activated kinase 1	protein-coding	11q13-q14	ARHGEF6	9459	Rac/Cdc42 guanine nucleotide exchange factor (GEF) 6	protein-coding	Xq26.3
CDK6	1021	cyclin-dependent kinase 6	protein-coding	7q21-q22	CDKN2C	1031	cyclin-dependent kinase inhibitor 2C (p18, inhibits CDK4)	protein-coding	1p32
STK16	8576	serine/threonine kinase 16	protein-coding	2q35	HNF4A	3172	hepatocyte nuclear factor 4, alpha	protein-coding	20q13.12
SRC	6714	v-src sarcoma (Schmidt-Ruppin A-2) viral oncogene homolog (avian)	protein-coding	20q12-q13	KCTD3	51133	potassium channel tetramerization domain containing 3	protein-coding	1q41
BCR	613	breakpoint cluster region	protein-coding	22q11.23	YWHAQ	10971	tyrosine 3-monooxygenase/tryptophan 5-monooxygenase activation protein, theta polypeptide	protein-coding	2p25.1
CDK2	1017	cyclin-dependent kinase 2	protein-coding	12q13	TSSC1	7260	tumor suppressing subtransferable candidate 1	protein-coding	2p25.3
PRPF4B	8899	PRP4 pre-mRNA processing factor 4 homolog B (yeast)	protein-coding	6p25.2	KLF13	51621	Kruppel-like factor 13	protein-coding	15q12
NTRK3	4916	neurotrophic tyrosine kinase, receptor, type 3	protein-coding	15q25	NGFR	4804	nerve growth factor receptor	protein-coding	17q21-q22
JAK3	3718	Janus kinase 3	protein-coding	19p13.1	IRS2	8660	insulin receptor substrate 2	protein-coding	13q34
MAP3K3	4215	mitogen-activated protein kinase kinase kinase 3	protein-coding	17q23.3	MPRIP	23164	myosin phosphatase Rho interacting protein	protein-coding	17p11.2
GSK3B	2932	glycogen synthase kinase 3 beta	protein-coding	3q13.3	DDX20	11218	DEAD (Asp-Glu-Ala-Asp) box polypeptide 20	protein-coding	1p21.1-p13.2
AURKC	6795	aurora kinase C	protein-coding	19q13.43	BIRC5	332	baculoviral IAP repeat containing 5	protein-coding	17q25
CAMK2B	816	calcium/calmodulin-dependent protein kinase II beta	protein-coding	7p14.3-p14.1	PLCB3	5331	phospholipase C, beta 3 (phosphatidylinositol-specific)	protein-coding	11q13
PRKCD	5580	protein kinase C, delta	protein-coding	3p21.31	MAPT	4137	microtubule-associated protein tau	protein-coding	17q21.1
ATM	472	ataxia telangiectasia mutated	protein-coding	11q22-q23	LIG4	3981	ligase IV, DNA, ATP-dependent	protein-coding	13q33-q34
MAPK1	5594	mitogen-activated protein kinase 1	protein-coding	22q11.21	SNCG	6623	synuclein, gamma (breast cancer-specific protein 1)	protein-coding	10q23.2-q23.3
EGFR	1956	epidermal growth factor receptor	protein-coding	7p12	UCHL1	7345	ubiquitin carboxyl-terminal esterase L1 (ubiquitin thiolesterase)	protein-coding	4p14
PTK2	5747	protein tyrosine kinase 2	protein-coding	8q24.3	TP53	7157	tumor protein p53	protein-coding	17p13.1
PHKG1	5260	phosphorylase kinase, gamma 1 (muscle)	protein-coding	7p11.2	MAPT	4137	microtubule-associated protein tau	protein-coding	17q21.1
DDR1	780	discoidin domain receptor tyrosine kinase 1	protein-coding	6p21.3	RGS2	5997	regulator of G-protein signaling 2, 24kDa	protein-coding	1q31
CDC42BPA	8476	CDC42 binding protein kinase alpha (DMPK-like)	protein-coding	1q42.11	TAF1	6872	TAF1 RNA polymerase II, TATA box binding protein (TBP)-associated factor, 250kDa	protein-coding	Xq13.1
CASK	8573	calcium/calmodulin-dependent serine protein kinase (MAGUK family)	protein-coding	Xp11.4	GRIK2	2898	glutamate receptor, ionotropic, kainate 2	protein-coding	6q16.3
IKBKB	3551	inhibitor of kappa light polypeptide gene enhancer in B-cells, kinase beta	protein-coding	8p11.2	HNRNPU	3192	heterogeneous nuclear ribonucleoprotein U (scaffold attachment factor A)	protein-coding	1q44
MAPK7	5598	mitogen-activated protein kinase 7	protein-coding	17p11.2	GJA1	2697	gap junction protein, alpha 1, 43kDa	protein-coding	6q22.31
CSNK2A1	1457	casein kinase 2, alpha 1 polypeptide	protein-coding	20p13	PSMA4	5685	proteasome (prosome, macropain) subunit, alpha type, 4	protein-coding	15q25.1
HIPK2	28996	homeodomain interacting protein kinase 2	protein-coding	7q32-q34	WSB1	26118	WD repeat and SOCS box containing 1	protein-coding	17q11.1
STK25	10494	serine/threonine kinase 25	protein-coding	2q37.3	YWHAZ	7534	tyrosine 3-monooxygenase/tryptophan 5-monooxygenase activation protein, zeta polypeptide	protein-coding	8q23.1
CSNK2A1	1457	casein kinase 2, alpha 1 polypeptide	protein-coding	20p13	MYF5	4617	myogenic factor 5	protein-coding	12q21
IKBKE	9641	inhibitor of kappa light polypeptide gene enhancer in B-cells, kinase epsilon	protein-coding	1q32.1	LAGE3	8270	L antigen family, member 3	protein-coding	Xq28
MAPK3	5595	mitogen-activated protein kinase 3	protein-coding	16p11.2	RNF114	55905	ring finger protein 114	protein-coding	20q13.13
MAPK1	5594	mitogen-activated protein kinase 1	protein-coding	22q11.21	JUND	3727	jun D proto-oncogene	protein-coding	19p13.2
ERBB2	2064	v-erb-b2 erythroblastic leukemia viral oncogene homolog 2, neuro/glioblastoma derived oncogene homolog (avian)	protein-coding	17q12	PLCG2	5336	phospholipase C, gamma 2 (phosphatidylinositol-specific)	protein-coding	16q24.1
CSNK2A1	1457	casein kinase 2, alpha 1 polypeptide	protein-coding	20p13	WDR44	54521	WD repeat domain 44	protein-coding	Xq24
PRKCQ	5588	protein kinase C, theta	protein-coding	10p15	GRM5	2915	glutamate receptor, metabotropic 5	protein-coding	11q14.3
NTRK1	4914	neurotrophic tyrosine kinase, receptor, type 1	protein-coding	1q21-q22	RASGRF1	5923	Ras protein-specific guanine nucleotide-releasing factor 1	protein-coding	15q24.2
MAPK14	1432	mitogen-activated protein kinase 14	protein-coding	6p21.3-p21.2	CSNK2B	1460	casein kinase 2, beta polypeptide	protein-coding	6p21.3
CSNK2A1	1457	casein kinase 2, alpha 1 polypeptide	protein-coding	20p13	NXF1	10482	nuclear RNA export factor 1	protein-coding	11q12-q13
SGK223	157285	homolog of rat pragma of Rnd2	protein-coding	8p23.1	CHGB	1114	chromogranin B (secretogranin 1)	protein-coding	20pter-p12
BTK	695	Bruton agammaglobulinemia tyrosine kinase	protein-coding	Xq21.33-q22	SH2B2	10603	SH2B adaptor protein 2	protein-coding	7q22
GRK6	2870	G protein-coupled receptor kinase 6	protein-coding	5q35	RCVRN	5957	recoverin	protein-coding	17p13.1
CSNK2A1	1457	casein kinase 2, alpha 1 polypeptide	protein-coding	20p13	CIRBP	1153	cold inducible RNA binding protein	protein-coding	19p13.3
PAK7	57144	p21 protein (Cdc42/Rac)-activated kinase 7	protein-coding	20p12	RPA3	6119	replication protein A3, 14kDa	protein-coding	7p22
MKNK2	2872	MAP kinase interacting serine/threonine kinase 2	protein-coding	19p13.3	ESR1	2099	estrogen receptor 1	protein-coding	6q25.1
CDK9	1025	cyclin-dependent kinase 9	protein-coding	9q34.1	CDC73	79577	cell division cycle 73	protein-coding	1q25
CDK4	1019	cyclin-dependent kinase 4	protein-coding	12q14	PPP1CC	5501	protein phosphatase 1, catalytic subunit, gamma isozyme	protein-coding	12q24.1-q24.2
MAP3K1	4214	mitogen-activated protein kinase kinase kinase 1, E3 ubiquitin protein ligase	protein-coding	5q11.2	EEF1A2	1917	eukaryotic translation elongation factor 1 alpha 2	protein-coding	20q13.3
LYN	4067	v-yes-1 Yamaguchi sarcoma viral related oncogene homolog	protein-coding	8q13	PLCG2	5336	phospholipase C, gamma 2 (phosphatidylinositol-specific)	protein-coding	16q24.1
MAPK10	5602	mitogen-activated protein kinase 10	protein-coding	4q22.1-q23	HDAC1	3065	histone deacetylase 1	protein-coding	1p34
TNIK	23043	TRAF2 and NCK interacting kinase	protein-coding	3q26.31	CYCS	54205	cytochrome c, somatic	protein-coding	7p15.3
TBK1	29110	TANK-binding kinase 1	protein-coding	12q14.1	IKBKE	9641	inhibitor of kappa light polypeptide gene enhancer in B-cells, kinase epsilon	protein-coding	1q32.1
EGFR	1956	epidermal growth factor receptor	protein-coding	7p12	CEND1	51286	cell cycle exit and neuronal differentiation 1	protein-coding	11p15.5
IKBKE	9641	inhibitor of kappa light polypeptide gene enhancer in B-cells, kinase epsilon	protein-coding	1q32.1	RRM1	6240	ribonucleotide reductase M1	protein-coding	11p15.5
TTN	7273	titin	protein-coding	2q31	MYOM2	9172	myomesin 2	protein-coding	8p23.3
BLK	640	B lymphoid tyrosine kinase	protein-coding	8p23-p22	FCGR2A	2212	Fc fragment of IgG, low affinity IIa, receptor (CD32)	protein-coding	1q23
MAP3K1	4214	mitogen-activated protein kinase kinase kinase 1, E3 ubiquitin protein ligase	protein-coding	5q11.2	RPS6	6194	ribosomal protein S6	protein-coding	9p21
STK32C	282974	serine/threonine kinase 32C	protein-coding	10q26.3	RPRM	56475	reprimo, TP53 dependent G2 arrest mediator candidate	protein-coding	2q23.3
RYK	6259	receptor-like tyrosine kinase	protein-coding	3q22	DCHS1	8642	dachsous 1 (Drosophila)	protein-coding	11p15.4
MAPK9	5601	mitogen-activated protein kinase 9	protein-coding	5q35	BAZ1B	9031	bromodomain adjacent to zinc finger domain, 1B	protein-coding	7q11.23
CSNK1A1	1452	casein kinase 1, alpha 1	protein-coding	5q32	MALT1	10892	mucosa associated lymphoid tissue lymphoma translocation gene 1	protein-coding	18q21
HIPK2	28996	homeodomain interacting protein kinase 2	protein-coding	7q32-q34	TRADD	8717	TNFRSF1A-associated via death domain	protein-coding	16q22
PRKDC	5591	protein kinase, DNA-activated, catalytic polypeptide	protein-coding	8q11	MSH6	2956	mutS homolog 6 (E. coli)	protein-coding	2p16
PTK2	5747	protein tyrosine kinase 2	protein-coding	8q24.3	DOCK1	1793	dedicator of cytokinesis 1	protein-coding	10q26.13-q26.3
RPS6KB2	6199	ribosomal protein S6 kinase, 70kDa, polypeptide 2	protein-coding	11q13.2	PRKCE	5581	protein kinase C, epsilon	protein-coding	2p21
MAP3K3	4215	mitogen-activated protein kinase kinase kinase 3	protein-coding	17q23.3	BAG5	9529	BCL2-associated athanogene 5	protein-coding	14q32.33
BTK	695	Bruton agammaglobulinemia tyrosine kinase	protein-coding	Xq21.33-q22	BLNK	29760	B-cell linker	protein-coding	10q23.2-q23.33
PRKCI	5584	protein kinase C, iota	protein-coding	3q26.3	GAPDH	2597	glyceraldehyde-3-phosphate dehydrogenase	protein-coding	12p13
MTOR	2475	mechanistic target of rapamycin (serine/threonine kinase)	protein-coding	1p36.2	EIF3F	8665	eukaryotic translation initiation factor 3, subunit F	protein-coding	11p15.4
STK4	6789	serine/threonine kinase 4	protein-coding	20q11.2-q13.2	RASSF5	83593	Ras association (RalGDS/AF-6) domain family member 5	protein-coding	1q32.1
JAK3	3718	Janus kinase 3	protein-coding	19p13.1	VIL1	7429	villin 1	protein-coding	2q35
CAMKK2	10645	calcium/calmodulin-dependent protein kinase kinase 2, beta	protein-coding	12q24.2	FLNC	2318	filamin C, gamma	protein-coding	7q32-q35
MAP3K12	7786	mitogen-activated protein kinase kinase kinase 12	protein-coding	12q13	MAPK8IP1	9479	mitogen-activated protein kinase 8 interacting protein 1	protein-coding	11p11.2
PRKCG	5582	protein kinase C, gamma	protein-coding	19q13.4	GRIN1	2902	glutamate receptor, ionotropic, N-methyl D-aspartate 1	protein-coding	9q34.3
TRIB3	57761	tribbles homolog 3 (Drosophila)	protein-coding	20p13-p12.2	COPS6	10980	COP9 signalosome subunit 6	protein-coding	7q22.1
ERBB2	2064	v-erb-b2 erythroblastic leukemia viral oncogene homolog 2, neuro/glioblastoma derived oncogene homolog (avian)	protein-coding	17q12	ACTB	60	actin, beta	protein-coding	7p22
MAPK14	1432	mitogen-activated protein kinase 14	protein-coding	6p21.3-p21.2	CCDC97	90324	coiled-coil domain containing 97	protein-coding	19q13.2
ROCK1	6093	Rho-associated, coiled-coil containing protein kinase 1	protein-coding	18q11.1	CASP3	836	caspase 3, apoptosis-related cysteine peptidase	protein-coding	4q34
IKBKE	9641	inhibitor of kappa light polypeptide gene enhancer in B-cells, kinase epsilon	protein-coding	1q32.1	PSME2	5721	proteasome (prosome, macropain) activator subunit 2 (PA28 beta)	protein-coding	14q11.2
EGFR	1956	epidermal growth factor receptor	protein-coding	7p12	GRB2	2885	growth factor receptor-bound protein 2	protein-coding	17q24-q25
PLK1	5347	polo-like kinase 1	protein-coding	16p12.2	SLX1A	548593	SLX1 structure-specific endonuclease subunit homolog A (S. cerevisiae)	protein-coding	16p11.2
DSTYK	25778	dual serine/threonine and tyrosine protein kinase	protein-coding	1q32.1	DDT	1652	D-dopachrome tautomerase	protein-coding	22q11.23
STK38	11329	serine/threonine kinase 38	protein-coding	6p21	HERC5	51191	HECT and RLD domain containing E3 ubiquitin protein ligase 5	protein-coding	4q22.1
AKT2	208	v-akt murine thymoma viral oncogene homolog 2	protein-coding	19q13.1-q13.2	RAB3D	9545	RAB3D, member RAS oncogene family	protein-coding	19p13.2
LCK	3932	lymphocyte-specific protein tyrosine kinase	protein-coding	1p34.3	TRPV4	59341	transient receptor potential cation channel, subfamily V, member 4	protein-coding	12q24.1
FES	2242	feline sarcoma oncogene	protein-coding	15q26.1	RASA1	5921	RAS p21 protein activator (GTPase activating protein) 1	protein-coding	5q13.3
INSR	3643	insulin receptor	protein-coding	19p13.3-p13.2	ARHGAP26	23092	Rho GTPase activating protein 26	protein-coding	5q31
MAP4K1	11184	mitogen-activated protein kinase kinase kinase kinase 1	protein-coding	19q13.1-q13.4	NCK1	4690	NCK adaptor protein 1	protein-coding	3q21
ILK	3611	integrin-linked kinase	protein-coding	11p15.4	SMC4	10051	structural maintenance of chromosomes 4	protein-coding	3q26.1
TEC	7006	tec protein tyrosine kinase	protein-coding	4p12	PIK3R2	5296	phosphoinositide-3-kinase, regulatory subunit 2 (beta)	protein-coding	19q13.2-q13.4
FGR	2268	Gardner-Rasheed feline sarcoma viral (v-fgr) oncogene homolog	protein-coding	1p36.2-p36.1	ARRB1	408	arrestin, beta 1	protein-coding	11q13
ATR	545	ataxia telangiectasia and Rad3 related	protein-coding	3q23	CEP164	22897	centrosomal protein 164kDa	protein-coding	11q23.3
DYRK1A	1859	dual-specificity tyrosine-(Y)-phosphorylation regulated kinase 1A	protein-coding	21q22.13	SF3B1	23451	splicing factor 3b, subunit 1, 155kDa	protein-coding	2q33.1
RPS6KA5	9252	ribosomal protein S6 kinase, 90kDa, polypeptide 5	protein-coding	14q31-q32.1	ALG8	79053	ALG8, alpha-1,3-glucosyltransferase	protein-coding	11q14.1
PRKDC	5591	protein kinase, DNA-activated, catalytic polypeptide	protein-coding	8q11	PPP2CA	5515	protein phosphatase 2, catalytic subunit, alpha isozyme	protein-coding	5q31.1
TRIM28	10155	tripartite motif containing 28	protein-coding	19q13.4	VHL	7428	von Hippel-Lindau tumor suppressor, E3 ubiquitin protein ligase	protein-coding	3p25.3
MAPKAPK2	9261	mitogen-activated protein kinase-activated protein kinase 2	protein-coding	1q32	PINX1	54984	PIN2/TERF1 interacting, telomerase inhibitor 1	protein-coding	8p23
SRC	6714	v-src sarcoma (Schmidt-Ruppin A-2) viral oncogene homolog (avian)	protein-coding	20q12-q13	DDX5	1655	DEAD (Asp-Glu-Ala-Asp) box helicase 5	protein-coding	17q21
BMPR1B	658	bone morphogenetic protein receptor, type IB	protein-coding	4q22-q24	SRGAP1	57522	SLIT-ROBO Rho GTPase activating protein 1	protein-coding	12q14.2
PLK1	5347	polo-like kinase 1	protein-coding	16p12.2	HDAC4	9759	histone deacetylase 4	protein-coding	2q37.3
IKBKE	9641	inhibitor of kappa light polypeptide gene enhancer in B-cells, kinase epsilon	protein-coding	1q32.1	RPS11	6205	ribosomal protein S11	protein-coding	19q13.3
CDK6	1021	cyclin-dependent kinase 6	protein-coding	7q21-q22	MLLT3	4300	myeloid/lymphoid or mixed-lineage leukemia (trithorax homolog, Drosophila); translocated to, 3	protein-coding	9p22
IKBKE	9641	inhibitor of kappa light polypeptide gene enhancer in B-cells, kinase epsilon	protein-coding	1q32.1	RPN1	6184	ribophorin I	protein-coding	3q21.3
CDK7	1022	cyclin-dependent kinase 7	protein-coding	5q12.1	GTF2H1	2965	general transcription factor IIH, polypeptide 1, 62kDa	protein-coding	11p15.1-p14
MAP3K5	4217	mitogen-activated protein kinase kinase kinase 5	protein-coding	6q22.33	YWHAG	7532	tyrosine 3-monooxygenase/tryptophan 5-monooxygenase activation protein, gamma polypeptide	protein-coding	7q11.23
GSK3B	2932	glycogen synthase kinase 3 beta	protein-coding	3q13.3	CDX2	1045	caudal type homeobox 2	protein-coding	13q12.3
GSK3B	2932	glycogen synthase kinase 3 beta	protein-coding	3q13.3	AR	367	androgen receptor	protein-coding	Xq12
FGFR2	2263	fibroblast growth factor receptor 2	protein-coding	10q26	IKBKE	9641	inhibitor of kappa light polypeptide gene enhancer in B-cells, kinase epsilon	protein-coding	1q32.1
LCK	3932	lymphocyte-specific protein tyrosine kinase	protein-coding	1p34.3	STAT1	6772	signal transducer and activator of transcription 1, 91kDa	protein-coding	2q32.2
ABL1	25	c-abl oncogene 1, non-receptor tyrosine kinase	protein-coding	9q34.1	PLSCR1	5359	phospholipid scramblase 1	protein-coding	3q23
MAPK3	5595	mitogen-activated protein kinase 3	protein-coding	16p11.2	CAV1	857	caveolin 1, caveolae protein, 22kDa	protein-coding	7q31.1
TRIB3	57761	tribbles homolog 3 (Drosophila)	protein-coding	20p13-p12.2	BCL6	604	B-cell CLL/lymphoma 6	protein-coding	3q27
PRKACA	5566	protein kinase, cAMP-dependent, catalytic, alpha	protein-coding	19p13.1	RGS10	6001	regulator of G-protein signaling 10	protein-coding	10q25
AURKB	9212	aurora kinase B	protein-coding	17p13.1	SIRT3	23410	sirtuin 3	protein-coding	11p15.5
CSNK2A1	1457	casein kinase 2, alpha 1 polypeptide	protein-coding	20p13	C1R	715	complement component 1, r subcomponent	protein-coding	12p13
CHEK1	1111	checkpoint kinase 1	protein-coding	11q24.2	CLSPN	63967	claspin	protein-coding	1p34.2
ERBB2	2064	v-erb-b2 erythroblastic leukemia viral oncogene homolog 2, neuro/glioblastoma derived oncogene homolog (avian)	protein-coding	17q12	MUC4	4585	mucin 4, cell surface associated	protein-coding	3q29
MARK2	2011	MAP/microtubule affinity-regulating kinase 2	protein-coding	11q13.1	PRKD1	5587	protein kinase D1	protein-coding	14q11
GSK3B	2932	glycogen synthase kinase 3 beta	protein-coding	3q13.3	TMEM44	93109	transmembrane protein 44	protein-coding	3q29
IRAK2	3656	interleukin-1 receptor-associated kinase 2	protein-coding	3p25.3	SARM1	23098	sterile alpha and TIR motif containing 1	protein-coding	17q11
CDC7	8317	cell division cycle 7	protein-coding	1p22	MCM10	55388	minichromosome maintenance complex component 10	protein-coding	10p13
BTK	695	Bruton agammaglobulinemia tyrosine kinase	protein-coding	Xq21.33-q22	PRKCB	5579	protein kinase C, beta	protein-coding	16p11.2
SRC	6714	v-src sarcoma (Schmidt-Ruppin A-2) viral oncogene homolog (avian)	protein-coding	20q12-q13	CDH1	999	cadherin 1, type 1, E-cadherin (epithelial)	protein-coding	16q22.1
IKBKE	9641	inhibitor of kappa light polypeptide gene enhancer in B-cells, kinase epsilon	protein-coding	1q32.1	HMGCS1	3157	3-hydroxy-3-methylglutaryl-CoA synthase 1 (soluble)	protein-coding	5p14-p13
MTOR	2475	mechanistic target of rapamycin (serine/threonine kinase)	protein-coding	1p36.2	CDC37	11140	cell division cycle 37	protein-coding	19p13.2
SRC	6714	v-src sarcoma (Schmidt-Ruppin A-2) viral oncogene homolog (avian)	protein-coding	20q12-q13	ITCH	83737	itchy E3 ubiquitin protein ligase	protein-coding	20q11.22
RPS6KA5	9252	ribosomal protein S6 kinase, 90kDa, polypeptide 5	protein-coding	14q31-q32.1	EP300	2033	E1A binding protein p300	protein-coding	22q13.2
SGK1	6446	serum/glucocorticoid regulated kinase 1	protein-coding	6q23	SYVN1	84447	synovial apoptosis inhibitor 1, synoviolin	protein-coding	11q13
ACVR1B	91	activin A receptor, type IB	protein-coding	12q13	SNX1	6642	sorting nexin 1	protein-coding	15q22.31
PAK2	5062	p21 protein (Cdc42/Rac)-activated kinase 2	protein-coding	3q29	ELAVL1	1994	ELAV (embryonic lethal, abnormal vision, Drosophila)-like 1 (Hu antigen R)	protein-coding	19p13.2
CHEK2	11200	checkpoint kinase 2	protein-coding	22q12.1	E2F1	1869	E2F transcription factor 1	protein-coding	20q11.2
MAPK1	5594	mitogen-activated protein kinase 1	protein-coding	22q11.21	SOS1	6654	son of sevenless homolog 1 (Drosophila)	protein-coding	2p21
PAK2	5062	p21 protein (Cdc42/Rac)-activated kinase 2	protein-coding	3q29	UBE2V1	7335	ubiquitin-conjugating enzyme E2 variant 1	protein-coding	20q13.2
CHEK1	1111	checkpoint kinase 1	protein-coding	11q24.2	BRCA1	672	breast cancer 1, early onset	protein-coding	17q21
TRRAP	8295	transformation/transcription domain-associated protein	protein-coding	7q21.2-q22.1	CCDC101	112869	coiled-coil domain containing 101	protein-coding	16p11.2
LATS2	26524	large tumor suppressor kinase 2	protein-coding	13q11-q12	MOB4	25843	MOB family member 4, phocein	protein-coding	2q33.1
YES1	7525	v-yes-1 Yamaguchi sarcoma viral oncogene homolog 1	protein-coding	18p11.31-p11.21	CDH1	999	cadherin 1, type 1, E-cadherin (epithelial)	protein-coding	16q22.1
TRIB3	57761	tribbles homolog 3 (Drosophila)	protein-coding	20p13-p12.2	RBM48	84060	RNA binding motif protein 48	protein-coding	7q21.2
MARK3	4140	MAP/microtubule affinity-regulating kinase 3	protein-coding	14q32.3	YWHAZ	7534	tyrosine 3-monooxygenase/tryptophan 5-monooxygenase activation protein, zeta polypeptide	protein-coding	8q23.1
PIK3R4	30849	phosphoinositide-3-kinase, regulatory subunit 4	protein-coding	3q22.1	MAP1LC3C	440738	microtubule-associated protein 1 light chain 3 gamma	protein-coding	1q43
ATM	472	ataxia telangiectasia mutated	protein-coding	11q22-q23	ABL1	25	c-abl oncogene 1, non-receptor tyrosine kinase	protein-coding	9q34.1
TRIM28	10155	tripartite motif containing 28	protein-coding	19q13.4	CBX1	10951	chromobox homolog 1	protein-coding	17q21.32
IKBKE	9641	inhibitor of kappa light polypeptide gene enhancer in B-cells, kinase epsilon	protein-coding	1q32.1	DDX5	1655	DEAD (Asp-Glu-Ala-Asp) box helicase 5	protein-coding	17q21
MAPK3	5595	mitogen-activated protein kinase 3	protein-coding	16p11.2	NCKIPSD	51517	NCK interacting protein with SH3 domain	protein-coding	3p21
RYK	6259	receptor-like tyrosine kinase	protein-coding	3q22	ITM2B	9445	integral membrane protein 2B	protein-coding	13q14.3
PIM1	5292	pim-1 oncogene	protein-coding	6p21.2	CDC34	997	cell division cycle 34	protein-coding	19p13.3
CSNK1E	1454	casein kinase 1, epsilon	protein-coding	22q13.1	MCC	4163	mutated in colorectal cancers	protein-coding	5q21
PDGFRB	5159	platelet-derived growth factor receptor, beta polypeptide	protein-coding	5q33.1	PTPN2	5771	protein tyrosine phosphatase, non-receptor type 2	protein-coding	18p11.3-p11.2
CDK9	1025	cyclin-dependent kinase 9	protein-coding	9q34.1	CCT8	10694	chaperonin containing TCP1, subunit 8 (theta)	protein-coding	21q22.11
CSNK2A2	1459	casein kinase 2, alpha prime polypeptide	protein-coding	16q21	PIN1	5300	peptidylprolyl cis/trans isomerase, NIMA-interacting 1	protein-coding	19p13
MAPK9	5601	mitogen-activated protein kinase 9	protein-coding	5q35	CLU	1191	clusterin	protein-coding	8p21-p12
CDC42BPB	9578	CDC42 binding protein kinase beta (DMPK-like)	protein-coding	14q32.3	MAP2K5	5607	mitogen-activated protein kinase kinase 5	protein-coding	15q23
EIF2AK3	9451	eukaryotic translation initiation factor 2-alpha kinase 3	protein-coding	2p12	DNAJC3	5611	DnaJ (Hsp40) homolog, subfamily C, member 3	protein-coding	13q32.1
CDK6	1021	cyclin-dependent kinase 6	protein-coding	7q21-q22	ISL1	3670	ISL LIM homeobox 1	protein-coding	5q11.1
CDK2	1017	cyclin-dependent kinase 2	protein-coding	12q13	PTHLH	5744	parathyroid hormone-like hormone	protein-coding	12p12.1-p11.2
CSNK2A1	1457	casein kinase 2, alpha 1 polypeptide	protein-coding	20p13	CCDC6	8030	coiled-coil domain containing 6	protein-coding	10q21
TRIM28	10155	tripartite motif containing 28	protein-coding	19q13.4	BAHD1	22893	bromo adjacent homology domain containing 1	protein-coding	15q15.1
MET	4233	met proto-oncogene (hepatocyte growth factor receptor)	protein-coding	7q31	VAV1	7409	vav 1 guanine nucleotide exchange factor	protein-coding	19p13.2
SRC	6714	v-src sarcoma (Schmidt-Ruppin A-2) viral oncogene homolog (avian)	protein-coding	20q12-q13	PTPN11	5781	protein tyrosine phosphatase, non-receptor type 11	protein-coding	12q24
RPS6KB1	6198	ribosomal protein S6 kinase, 70kDa, polypeptide 1	protein-coding	17q23.1	GLI1	2735	GLI family zinc finger 1	protein-coding	12q13.2-q13.3
EGFR	1956	epidermal growth factor receptor	protein-coding	7p12	CAV3	859	caveolin 3	protein-coding	3p25
CHEK1	1111	checkpoint kinase 1	protein-coding	11q24.2	MSH6	2956	mutS homolog 6 (E. coli)	protein-coding	2p16
ZAP70	7535	zeta-chain (TCR) associated protein kinase 70kDa	protein-coding	2q12	ERBB3	2065	v-erb-b2 erythroblastic leukemia viral oncogene homolog 3 (avian)	protein-coding	12q13
MAP3K3	4215	mitogen-activated protein kinase kinase kinase 3	protein-coding	17q23.3	AIFM1	9131	apoptosis-inducing factor, mitochondrion-associated, 1	protein-coding	Xq26.1
PLK1	5347	polo-like kinase 1	protein-coding	16p12.2	PPP6R2	9701	protein phosphatase 6, regulatory subunit 2	protein-coding	22q13.33
RIPK2	8767	receptor-interacting serine-threonine kinase 2	protein-coding	8q21	TRAF2	7186	TNF receptor-associated factor 2	protein-coding	9q34
MAP2K1	5604	mitogen-activated protein kinase kinase 1	protein-coding	15q22.1-q22.33	HLA-B	3106	major histocompatibility complex, class I, B	protein-coding	6p21.3
CDK4	1019	cyclin-dependent kinase 4	protein-coding	12q14	CNOT7	29883	CCR4-NOT transcription complex, subunit 7	protein-coding	8p22-p21.3
TIE1	7075	tyrosine kinase with immunoglobulin-like and EGF-like domains 1	protein-coding	1p34-p33	TEK	7010	TEK tyrosine kinase, endothelial	protein-coding	9p21
TYK2	7297	tyrosine kinase 2	protein-coding	19p13.2	JAKMIP1	152789	janus kinase and microtubule interacting protein 1	protein-coding	4p16.1
CSNK2A1	1457	casein kinase 2, alpha 1 polypeptide	protein-coding	20p13	IFI16	3428	interferon, gamma-inducible protein 16	protein-coding	1q22
SRPK1	6732	SRSF protein kinase 1	protein-coding	6p21.31	SAFB2	9667	scaffold attachment factor B2	protein-coding	19p13.3
MAPK14	1432	mitogen-activated protein kinase 14	protein-coding	6p21.3-p21.2	BMI1	648	BMI1 polycomb ring finger oncogene	protein-coding	10p11.23
MAP4K5	11183	mitogen-activated protein kinase kinase kinase kinase 5	protein-coding	14q11.2-q21	COPS5	10987	COP9 signalosome subunit 5	protein-coding	8q13.1
CSNK2A1	1457	casein kinase 2, alpha 1 polypeptide	protein-coding	20p13	LARP1	23367	La ribonucleoprotein domain family, member 1	protein-coding	5q33.2
TRRAP	8295	transformation/transcription domain-associated protein	protein-coding	7q21.2-q22.1	ENY2	56943	enhancer of yellow 2 homolog (Drosophila)	protein-coding	8q23.1
CDK4	1019	cyclin-dependent kinase 4	protein-coding	12q14	OTX2	5015	orthodenticle homeobox 2	protein-coding	14q22.3
NEK1	4750	NIMA-related kinase 1	protein-coding	4q33	HDAC7	51564	histone deacetylase 7	protein-coding	12q13.1
MAP3K14	9020	mitogen-activated protein kinase kinase kinase 14	protein-coding	17q21	RPL35	11224	ribosomal protein L35	protein-coding	9q34.1
CDK6	1021	cyclin-dependent kinase 6	protein-coding	7q21-q22	VGLL4	9686	vestigial like 4 (Drosophila)	protein-coding	3p25.3
BMPR1A	657	bone morphogenetic protein receptor, type IA	protein-coding	10q22.3	HOXC8	3224	homeobox C8	protein-coding	12q13.3
GSK3B	2932	glycogen synthase kinase 3 beta	protein-coding	3q13.3	BAG6	7917	BCL2-associated athanogene 6	protein-coding	6p21.3
CSNK2A1	1457	casein kinase 2, alpha 1 polypeptide	protein-coding	20p13	GPN1	11321	GPN-loop GTPase 1	protein-coding	2p23.3
GSK3B	2932	glycogen synthase kinase 3 beta	protein-coding	3q13.3	EIF2B5	8893	eukaryotic translation initiation factor 2B, subunit 5 epsilon, 82kDa	protein-coding	3q27.1
STK24	8428	serine/threonine kinase 24	protein-coding	13q31.2-q32.3	CASP8	841	caspase 8, apoptosis-related cysteine peptidase	protein-coding	2q33-q34
MYLK	4638	myosin light chain kinase	protein-coding	3q21	ACTA1	58	actin, alpha 1, skeletal muscle	protein-coding	1q42.13
MAP3K1	4214	mitogen-activated protein kinase kinase kinase 1, E3 ubiquitin protein ligase	protein-coding	5q11.2	NOP2	4839	NOP2 nucleolar protein	protein-coding	12p13
ERBB3	2065	v-erb-b2 erythroblastic leukemia viral oncogene homolog 3 (avian)	protein-coding	12q13	ODF2L	57489	outer dense fiber of sperm tails 2-like	protein-coding	1p22.3
SRC	6714	v-src sarcoma (Schmidt-Ruppin A-2) viral oncogene homolog (avian)	protein-coding	20q12-q13	ALS2CR12	130540	amyotrophic lateral sclerosis 2 (juvenile) chromosome region, candidate 12	protein-coding	2q33.1
KIT	3815	v-kit Hardy-Zuckerman 4 feline sarcoma viral oncogene homolog	protein-coding	4q11-q12	EPOR	2057	erythropoietin receptor	protein-coding	19p13.3-p13.2
ABL2	27	v-abl Abelson murine leukemia viral oncogene homolog 2	protein-coding	1q25.2	MED28	80306	mediator complex subunit 28	protein-coding	4p16
PRKCB	5579	protein kinase C, beta	protein-coding	16p11.2	CYTH2	9266	cytohesin 2	protein-coding	19q13.33
PRKCZ	5590	protein kinase C, zeta	protein-coding	1p36.33-p36.2	GRB14	2888	growth factor receptor-bound protein 14	protein-coding	2q22-q24
BMPR2	659	bone morphogenetic protein receptor, type II (serine/threonine kinase)	protein-coding	2q33-q34	CES3	23491	carboxylesterase 3	protein-coding	16q22.1
CAMK2A	815	calcium/calmodulin-dependent protein kinase II alpha	protein-coding	5q32	ACTN2	88	actinin, alpha 2	protein-coding	1q42-q43
MET	4233	met proto-oncogene (hepatocyte growth factor receptor)	protein-coding	7q31	MUC20	200958	mucin 20, cell surface associated	protein-coding	3q29
STK4	6789	serine/threonine kinase 4	protein-coding	20q11.2-q13.2	SAV1	60485	salvador homolog 1 (Drosophila)	protein-coding	14q13-q23
ATR	545	ataxia telangiectasia and Rad3 related	protein-coding	3q23	MCM7	4176	minichromosome maintenance complex component 7	protein-coding	7q21.3-q22.1
CHUK	1147	conserved helix-loop-helix ubiquitous kinase	protein-coding	10q24-q25	MYO1D	4642	myosin ID	protein-coding	17q11-q12
ADRBK1	156	adrenergic, beta, receptor kinase 1	protein-coding	11q13.1	NCS1	23413	neuronal calcium sensor 1	protein-coding	9q34
EGFR	1956	epidermal growth factor receptor	protein-coding	7p12	GRB7	2886	growth factor receptor-bound protein 7	protein-coding	17q12
RAF1	5894	v-raf-1 murine leukemia viral oncogene homolog 1	protein-coding	3p25	PPP1CC	5501	protein phosphatase 1, catalytic subunit, gamma isozyme	protein-coding	12q24.1-q24.2
FYN	2534	FYN oncogene related to SRC, FGR, YES	protein-coding	6q21	SNCA	6622	synuclein, alpha (non A4 component of amyloid precursor)	protein-coding	4q21
FYN	2534	FYN oncogene related to SRC, FGR, YES	protein-coding	6q21	DUSP15	128853	dual specificity phosphatase 15	protein-coding	20q11.21
FGFR1	2260	fibroblast growth factor receptor 1	protein-coding	8p12	SHC1	6464	SHC (Src homology 2 domain containing) transforming protein 1	protein-coding	1q21
CDK7	1022	cyclin-dependent kinase 7	protein-coding	5q12.1	GTF2H2	2966	general transcription factor IIH, polypeptide 2, 44kDa	protein-coding	5q13.2
CDK3	1018	cyclin-dependent kinase 3	protein-coding	17q25.1	PPARA	5465	peroxisome proliferator-activated receptor alpha	protein-coding	22q13.31
MARK4	57787	MAP/microtubule affinity-regulating kinase 4	protein-coding	19q13.3	DOCK7	85440	dedicator of cytokinesis 7	protein-coding	1p31.3
BUB1	699	BUB1 mitotic checkpoint serine/threonine kinase	protein-coding	2q14	AP2B1	163	adaptor-related protein complex 2, beta 1 subunit	protein-coding	17q11.2-q12
NTRK3	4916	neurotrophic tyrosine kinase, receptor, type 3	protein-coding	15q25	RASGRF1	5923	Ras protein-specific guanine nucleotide-releasing factor 1	protein-coding	15q24.2
SRC	6714	v-src sarcoma (Schmidt-Ruppin A-2) viral oncogene homolog (avian)	protein-coding	20q12-q13	RPL13	6137	ribosomal protein L13	protein-coding	16q24.3|17p11.2
MAPK8	5599	mitogen-activated protein kinase 8	protein-coding	10q11.22	PNRC1	10957	proline-rich nuclear receptor coactivator 1	protein-coding	6q15
FGFR2	2263	fibroblast growth factor receptor 2	protein-coding	10q26	PPP2R4	5524	protein phosphatase 2A activator, regulatory subunit 4	protein-coding	9q34
ILK	3611	integrin-linked kinase	protein-coding	11p15.4	ITGB1	3688	integrin, beta 1 (fibronectin receptor, beta polypeptide, antigen CD29 includes MDF2, MSK12)	protein-coding	10p11.2
MAP3K7	6885	mitogen-activated protein kinase kinase kinase 7	protein-coding	6q15	HSPA5	3309	heat shock 70kDa protein 5 (glucose-regulated protein, 78kDa)	protein-coding	9q33.3
IKBKB	3551	inhibitor of kappa light polypeptide gene enhancer in B-cells, kinase beta	protein-coding	8p11.2	MAPK14	1432	mitogen-activated protein kinase 14	protein-coding	6p21.3-p21.2
PRKCG	5582	protein kinase C, gamma	protein-coding	19q13.4	AFAP1	60312	actin filament associated protein 1	protein-coding	4p16
FGFR3	2261	fibroblast growth factor receptor 3	protein-coding	4p16.3	CHGB	1114	chromogranin B (secretogranin 1)	protein-coding	20pter-p12
PDGFRB	5159	platelet-derived growth factor receptor, beta polypeptide	protein-coding	5q33.1	STAT5A	6776	signal transducer and activator of transcription 5A	protein-coding	17q11.2
MAP3K2	10746	mitogen-activated protein kinase kinase kinase 2	protein-coding	2q14.3	SFN	2810	stratifin	protein-coding	1p36.11
MAP3K11	4296	mitogen-activated protein kinase kinase kinase 11	protein-coding	11q13.1-q13.3	NF2	4771	neurofibromin 2 (merlin)	protein-coding	22q12.2
AKT2	208	v-akt murine thymoma viral oncogene homolog 2	protein-coding	19q13.1-q13.2	POFUT1	23509	protein O-fucosyltransferase 1	protein-coding	20q11
PXK	54899	PX domain containing serine/threonine kinase	protein-coding	3p14.3	ACTBL2	345651	actin, beta-like 2	protein-coding	5q11.2
PRKDC	5591	protein kinase, DNA-activated, catalytic polypeptide	protein-coding	8q11	GZMB	3002	granzyme B (granzyme 2, cytotoxic T-lymphocyte-associated serine esterase 1)	protein-coding	14q11.2
MAP3K4	4216	mitogen-activated protein kinase kinase kinase 4	protein-coding	6q26	YWHAZ	7534	tyrosine 3-monooxygenase/tryptophan 5-monooxygenase activation protein, zeta polypeptide	protein-coding	8q23.1
PAK6	56924	p21 protein (Cdc42/Rac)-activated kinase 6	protein-coding	15q14	LNX1	84708	ligand of numb-protein X 1, E3 ubiquitin protein ligase	protein-coding	4q12
CSNK2A2	1459	casein kinase 2, alpha prime polypeptide	protein-coding	16q21	BID	637	BH3 interacting domain death agonist	protein-coding	22q11.1
PLK1	5347	polo-like kinase 1	protein-coding	16p12.2	CDC25C	995	cell division cycle 25C	protein-coding	5q31
CDK2	1017	cyclin-dependent kinase 2	protein-coding	12q13	FEN1	2237	flap structure-specific endonuclease 1	protein-coding	11q12
ATM	472	ataxia telangiectasia mutated	protein-coding	11q22-q23	MSH2	4436	mutS homolog 2, colon cancer, nonpolyposis type 1 (E. coli)	protein-coding	2p21
MAP3K3	4215	mitogen-activated protein kinase kinase kinase 3	protein-coding	17q23.3	PFKL	5211	phosphofructokinase, liver	protein-coding	21q22.3
BRAF	673	v-raf murine sarcoma viral oncogene homolog B1	protein-coding	7q34	TIMM50	92609	translocase of inner mitochondrial membrane 50 homolog (S. cerevisiae)	protein-coding	19q13.2
HSPB8	26353	heat shock 22kDa protein 8	protein-coding	12q24.23	BAG3	9531	BCL2-associated athanogene 3	protein-coding	10q25.2-q26.2
INSR	3643	insulin receptor	protein-coding	19p13.3-p13.2	RAF1	5894	v-raf-1 murine leukemia viral oncogene homolog 1	protein-coding	3p25
TAF1	6872	TAF1 RNA polymerase II, TATA box binding protein (TBP)-associated factor, 250kDa	protein-coding	Xq13.1	HIST1H4A	8359	histone cluster 1, H4a	protein-coding	6p22.1
MAP3K7	6885	mitogen-activated protein kinase kinase kinase 7	protein-coding	6q15	TNFRSF1A	7132	tumor necrosis factor receptor superfamily, member 1A	protein-coding	12p13.2
MAPK1	5594	mitogen-activated protein kinase 1	protein-coding	22q11.21	EIF4EBP1	1978	eukaryotic translation initiation factor 4E binding protein 1	protein-coding	8p12
RAF1	5894	v-raf-1 murine leukemia viral oncogene homolog 1	protein-coding	3p25	SPRY2	10253	sprouty homolog 2 (Drosophila)	protein-coding	13q31.1
ABL1	25	c-abl oncogene 1, non-receptor tyrosine kinase	protein-coding	9q34.1	TUB	7275	tubby homolog (mouse)	protein-coding	11p15.5
PDPK1	5170	3-phosphoinositide dependent protein kinase-1	protein-coding	16p13.3	AKTIP	64400	AKT interacting protein	protein-coding	16q12.2
PRKCZ	5590	protein kinase C, zeta	protein-coding	1p36.33-p36.2	PEBP1	5037	phosphatidylethanolamine binding protein 1	protein-coding	12q24.23
CDK4	1019	cyclin-dependent kinase 4	protein-coding	12q14	BCL11A	53335	B-cell CLL/lymphoma 11A (zinc finger protein)	protein-coding	2p16.1
PRKACA	5566	protein kinase, cAMP-dependent, catalytic, alpha	protein-coding	19p13.1	AKIP1	56672	A kinase (PRKA) interacting protein 1	protein-coding	11p15.3
KDR	3791	kinase insert domain receptor (a type III receptor tyrosine kinase)	protein-coding	4q11-q12	IQGAP1	8826	IQ motif containing GTPase activating protein 1	protein-coding	15q26.1
ACVR2A	92	activin A receptor, type IIA	protein-coding	2q22.3	INHBB	3625	inhibin, beta B	protein-coding	2cen-q13
GSK3B	2932	glycogen synthase kinase 3 beta	protein-coding	3q13.3	DHX36	170506	DEAH (Asp-Glu-Ala-His) box polypeptide 36	protein-coding	3q25.2
IKBKE	9641	inhibitor of kappa light polypeptide gene enhancer in B-cells, kinase epsilon	protein-coding	1q32.1	PFDN1	5201	prefoldin subunit 1	protein-coding	5q31
ACVR2B	93	activin A receptor, type IIB	protein-coding	3p22	ENG	2022	endoglin	protein-coding	9q34.11
DYRK2	8445	dual-specificity tyrosine-(Y)-phosphorylation regulated kinase 2	protein-coding	12q15	HIST3H3	8290	histone cluster 3, H3	protein-coding	1q42
MARK4	57787	MAP/microtubule affinity-regulating kinase 4	protein-coding	19q13.3	HSPA4	3308	heat shock 70kDa protein 4	protein-coding	5q31.1
PLK1	5347	polo-like kinase 1	protein-coding	16p12.2	C9orf114	51490	chromosome 9 open reading frame 114	protein-coding	9q34.11
CAMKK2	10645	calcium/calmodulin-dependent protein kinase kinase 2, beta	protein-coding	12q24.2	CALM1	801	calmodulin 1 (phosphorylase kinase, delta)	protein-coding	14q32.11
RPS6KA5	9252	ribosomal protein S6 kinase, 90kDa, polypeptide 5	protein-coding	14q31-q32.1	NR3C1	2908	nuclear receptor subfamily 3, group C, member 1 (glucocorticoid receptor)	protein-coding	5q31.3
CDK9	1025	cyclin-dependent kinase 9	protein-coding	9q34.1	RQCD1	9125	RCD1 required for cell differentiation1 homolog (S. pombe)	protein-coding	2q35
CSNK2A1	1457	casein kinase 2, alpha 1 polypeptide	protein-coding	20p13	DDIT3	1649	DNA-damage-inducible transcript 3	protein-coding	12q13.1-q13.2
ALK	238	anaplastic lymphoma receptor tyrosine kinase	protein-coding	2p23	RAD17	5884	RAD17 homolog (S. pombe)	protein-coding	5q13
MAPK8	5599	mitogen-activated protein kinase 8	protein-coding	10q11.22	SPAG9	9043	sperm associated antigen 9	protein-coding	17q21.33
FES	2242	feline sarcoma oncogene	protein-coding	15q26.1	PTGES3	10728	prostaglandin E synthase 3 (cytosolic)	protein-coding	12q13.3|12
CHUK	1147	conserved helix-loop-helix ubiquitous kinase	protein-coding	10q24-q25	TP73	7161	tumor protein p73	protein-coding	1p36.3
TESK1	7016	testis-specific kinase 1	protein-coding	9p13	ARAF	369	v-raf murine sarcoma 3611 viral oncogene homolog	protein-coding	Xp11.4-p11.2
ERBB2	2064	v-erb-b2 erythroblastic leukemia viral oncogene homolog 2, neuro/glioblastoma derived oncogene homolog (avian)	protein-coding	17q12	CRK	1398	v-crk sarcoma virus CT10 oncogene homolog (avian)	protein-coding	17p13.3
CAMK1	8536	calcium/calmodulin-dependent protein kinase I	protein-coding	3p25.3	ATF1	466	activating transcription factor 1	protein-coding	12q13
PRKD2	25865	protein kinase D2	protein-coding	19q13.3	IFNAR1	3454	interferon (alpha, beta and omega) receptor 1	protein-coding	21q22.11
MAP3K3	4215	mitogen-activated protein kinase kinase kinase 3	protein-coding	17q23.3	CALM1	801	calmodulin 1 (phosphorylase kinase, delta)	protein-coding	14q32.11
JAK3	3718	Janus kinase 3	protein-coding	19p13.1	APOA1	335	apolipoprotein A-I	protein-coding	11q23-q24
JAK1	3716	Janus kinase 1	protein-coding	1p32.3-p31.3	PIK3R1	5295	phosphoinositide-3-kinase, regulatory subunit 1 (alpha)	protein-coding	5q13.1
PKN2	5586	protein kinase N2	protein-coding	1p22.2	FAM193B	54540	family with sequence similarity 193, member B	protein-coding	5q35.3
ABL1	25	c-abl oncogene 1, non-receptor tyrosine kinase	protein-coding	9q34.1	HCN4	10021	hyperpolarization activated cyclic nucleotide-gated potassium channel 4	protein-coding	15q24.1
EPHA5	2044	EPH receptor A5	protein-coding	4q13.1	EFNA3	1944	ephrin-A3	protein-coding	1q21-q22
ROS1	6098	c-ros oncogene 1 , receptor tyrosine kinase	protein-coding	6q22	IKBKG	8517	inhibitor of kappa light polypeptide gene enhancer in B-cells, kinase gamma	protein-coding	Xq28
KDR	3791	kinase insert domain receptor (a type III receptor tyrosine kinase)	protein-coding	4q11-q12	ACP1	52	acid phosphatase 1, soluble	protein-coding	2p25
NEK3	4752	NIMA-related kinase 3	protein-coding	13q14.13	PRLR	5618	prolactin receptor	protein-coding	5p13.2
HSPB8	26353	heat shock 22kDa protein 8	protein-coding	12q24.23	CSNK2A1	1457	casein kinase 2, alpha 1 polypeptide	protein-coding	20p13
SMG1	23049	smg-1 homolog, phosphatidylinositol 3-kinase-related kinase (C. elegans)	protein-coding	16p12.3	UPF3A	65110	UPF3 regulator of nonsense transcripts homolog A (yeast)	protein-coding	13q34
SLK	9748	STE20-like kinase	protein-coding	10q24.33	CLSTN1	22883	calsyntenin 1	protein-coding	1p36.22
IKBKB	3551	inhibitor of kappa light polypeptide gene enhancer in B-cells, kinase beta	protein-coding	8p11.2	TSC1	7248	tuberous sclerosis 1	protein-coding	9q34
MAPK3	5595	mitogen-activated protein kinase 3	protein-coding	16p11.2	UBR5	51366	ubiquitin protein ligase E3 component n-recognin 5	protein-coding	8q22
ABL2	27	v-abl Abelson murine leukemia viral oncogene homolog 2	protein-coding	1q25.2	CRK	1398	v-crk sarcoma virus CT10 oncogene homolog (avian)	protein-coding	17p13.3
IKBKE	9641	inhibitor of kappa light polypeptide gene enhancer in B-cells, kinase epsilon	protein-coding	1q32.1	IKBKG	8517	inhibitor of kappa light polypeptide gene enhancer in B-cells, kinase gamma	protein-coding	Xq28
TWF2	11344	twinfilin actin-binding protein 2	protein-coding	3p21.1	FOXJ1	2302	forkhead box J1	protein-coding	17q25.1
BTK	695	Bruton agammaglobulinemia tyrosine kinase	protein-coding	Xq21.33-q22	FCER1G	2207	Fc fragment of IgE, high affinity I, receptor for; gamma polypeptide	protein-coding	1q23
MAP3K3	4215	mitogen-activated protein kinase kinase kinase 3	protein-coding	17q23.3	CAD	790	carbamoyl-phosphate synthetase 2, aspartate transcarbamylase, and dihydroorotase	protein-coding	2p22-p21
MAP4K1	11184	mitogen-activated protein kinase kinase kinase kinase 1	protein-coding	19q13.1-q13.4	CASP3	836	caspase 3, apoptosis-related cysteine peptidase	protein-coding	4q34
GSK3B	2932	glycogen synthase kinase 3 beta	protein-coding	3q13.3	ATRX	546	alpha thalassemia/mental retardation syndrome X-linked	protein-coding	Xq21.1
ADRBK1	156	adrenergic, beta, receptor kinase 1	protein-coding	11q13.1	OPRD1	4985	opioid receptor, delta 1	protein-coding	1p36.1-p34.3
IKBKE	9641	inhibitor of kappa light polypeptide gene enhancer in B-cells, kinase epsilon	protein-coding	1q32.1	PSMB3	5691	proteasome (prosome, macropain) subunit, beta type, 3	protein-coding	17q12
CSK	1445	c-src tyrosine kinase	protein-coding	15q24.1	CREBBP	1387	CREB binding protein	protein-coding	16p13.3
SRC	6714	v-src sarcoma (Schmidt-Ruppin A-2) viral oncogene homolog (avian)	protein-coding	20q12-q13	RPP38	10557	ribonuclease P/MRP 38kDa subunit	protein-coding	10p13
IKBKB	3551	inhibitor of kappa light polypeptide gene enhancer in B-cells, kinase beta	protein-coding	8p11.2	AKT1	207	v-akt murine thymoma viral oncogene homolog 1	protein-coding	14q32.32
PRKACA	5566	protein kinase, cAMP-dependent, catalytic, alpha	protein-coding	19p13.1	SALL1	6299	sal-like 1 (Drosophila)	protein-coding	16q12.1
PRKACA	5566	protein kinase, cAMP-dependent, catalytic, alpha	protein-coding	19p13.1	PPP1R1B	84152	protein phosphatase 1, regulatory (inhibitor) subunit 1B	protein-coding	17q12
ABL1	25	c-abl oncogene 1, non-receptor tyrosine kinase	protein-coding	9q34.1	RASA1	5921	RAS p21 protein activator (GTPase activating protein) 1	protein-coding	5q13.3
RIPK3	11035	receptor-interacting serine-threonine kinase 3	protein-coding	14q11.2	C1QBP	708	complement component 1, q subcomponent binding protein	protein-coding	17p13.3
PRKCA	5578	protein kinase C, alpha	protein-coding	17q22-q23.2	HLA-A	3105	major histocompatibility complex, class I, A	protein-coding	6p21.3
CSK	1445	c-src tyrosine kinase	protein-coding	15q24.1	PARD3	56288	par-3 partitioning defective 3 homolog (C. elegans)	protein-coding	10p11.21
[truncated: 12,239 more rows]

## Sheet: Hubs in KSIN
Hubs in KSI network tend to be hubs in the human PPI network
Non-kinase substrate_Gene_symbol	Degree_substrates_PPIN				Gene_symbol	Degree_nonsubstrates_PPIN
GIGYF2	32				CBLN3	3
HDAC3	206				IGFLR1	2
SUMO1	591				UPK1B	2
PPP2R1A	121				GRHL3	2
BAD	43				PIGF	2
CDK1	137				MARCO	2
EWSR1	188				TAS1R3	2
ITCH	96				B3GNT1	2
CSF2RB	28				NMUR1	2
SOS1	63				NMU	2
WASF1	31				SUMO2	1084
KIAA1967	43				CUL3	973
SETDB1	116				KIAA0101	733
TP73	91				COPS5	656
RACGAP1	34				SIRT7	604
RHOB	28				TRAF6	436
DCX	13				CAND1	561
YWHAG	353				CUL1	533
VHL	372				NEDD4	222
DDX5	106				CUL2	350
POLR2A	165				UBQLN4	158
MCM2	69				ACTB	188
PTPN11	135				ICT1	190
KRT19	26				POT1	179
ELAVL1	1370				NEDD8	325
WAS	72				LNX1	138
MCL1	31				FN1	116
ARHGDIA	57				SH3KBP1	162
CREBBP	208				HSPA4	179
PTPN6	105				RAD21	195
SIRT1	214				SCN9A	188
DDX39A	16				MLH1	129
PPARG	90				RAB3GAP2	211
EIF4G3	12				ACTA1	138
MTA2	54				HSPA5	130
SMARCE1	58				ISG15	154
CRTC2	11				HSPA1A	130
HSPA8	175				UCHL5	137
CTTN	35				CUL4B	251
TRAF2	215				HGS	121
YWHAZ	573				CCDC85B	128
CCR5	45				TNFRSF1A	150
MED28	74				CUL4A	210
SMPD1	8				USP7	136
RBM42	7				MCC	217
AR	160				DCUN1D1	185
HDAC1	433				UBQLN1	82
UBB	78				PSME1	166
KHDRBS1	112				GABARAPL2	117
NCK1	231				SMN1	162
BECN1	38				PHYH	91
RALA	33				TSG101	119
ZBTB16	99				PRPF40A	111
SNAPIN	72				HIST1H4A	157
MEF2C	31				SMURF2	112
USP28	9				DISC1	119
IKBKG	343				SKP1	110
PIAS1	85				EEF1G	99
MTF2	9				TUBB	116
NR1H4	25				PDCD6IP	71
QDPR	26				KRT17	112
ATP2A2	24				ARF6	134
TGM2	63				TRIP13	56
HADHB	24				SMURF1	111
CTDP1	46				UBE2D3	134
GPM6A	2				SHBG	61
NOS3	37				SKIL	92
CRK	188				TJP1	59
SMAD2	261				PTN	93
PSMA7	68				BTRC	112
CXCR4	36				ITSN1	90
EP300	400				UBE3A	85
SMAD9	111				TSC22D1	104
ACACA	18				PSMA3	149
LZTS1	4				A2M	69
SAT1	64				GFI1B	76
HN1L	6				ANXA7	101
TPT1	26				CACNA1A	86
FLNA	82				FASLG	83
GBF1	9				CHD3	120
NCOR1	131				RPS27A	89
AP2M1	48				PSMD4	107
PARK7	35				EIF1B	157
TLN1	32				TUBA1A	92
NCOA1	78				KDM5B	59
CUX1	27				UBE2D1	134
SRRM2	122				MEPCE	141
NPM1	59				COMMD1	37
IL2RA	7				KNG1	28
RAB11FIP2	12				UBE2D2	132
NEUROD1	13				IMMT	68
CHGB	30				HMGB1	75
CD44	52				PTP4A3	101
SET	91				ATF7IP	59
CCDC6	9				UNC119	88
MAGEA11	57				SIN3A	151
STMN1	15				PEX19	30
EIF4EBP1	28				KPNB1	98
PIP5K1C	8				LRIF1	128
PRKAR1A	74				TUBA4A	77
PARK2	35				FTL	51
PRPF8	33				TCEB1	84
RASGRF1	19				TNFRSF1B	110
DDX3X	66				GNAQ	47
TERF2	216				CALR	55
NEDD4L	127				SIRT3	81
ID2	39				NOTCH1	63
CBFA2T3	23				TNFRSF14	73
ARRB1	211				GPRASP1	48
RELA	280				SF3A2	122
SLC25A4	13				HCFC1	64
PPP1CC	129				KIAA1377	92
XRCC5	106				KAT2B	130
PML	144				DAZAP2	60
VDR	90				FXR2	69
NCL	101				SERPINB2	73
CREB1	92				SIRT5	55
ATXN10	16				WDR5	86
DMAP1	35				GNB1	44
PACS1	12				TINF2	85
DPF2	24				PHLDA3	95
GADD45GIP1	12				CLU	45
ANAPC7	23				APOA1	38
NDFIP2	11				NAA38	44
H2AFX	185				TFAP4	70
LRP1	69				PIAS4	85
VCL	57				PFDN1	58
EPB41	136				CALCOCO2	63
PIN1	149				LMNA	58
LCP1	6				ZNF24	45
CLTC	112				MAP1LC3B	95
SNAP25	35				RXFP4	2
NFATC4	12				PABPC1	87
RBM17	12				TNNT1	55
PDIA6	20				UBA52	88
CTNNA1	34				TRIM27	79
IL16	23				HAX1	44
PTPRC	70				RXRB	54
HNF1A	31				P4HB	44
CLOCK	15				MYOC	38
TBXA2R	14				GNAS	50
HDAC8	66				APPBP2	30
HIST1H1B	19				RAD23A	98
GTF2B	63				RNF2	80
YY1	94				PRKAR2A	39
S100A9	275				SRY	83
HSP90AA1	253				RBBP4	110
YWHAH	108				HDGF	151
GCM1	14				EPS8	47
HLA-B	279				GNAI1	60
HDAC7	85				GABARAPL1	71
HIST1H3A	155				GABARAP	76
NUDC	28				HAP1	66
BCL6	87				MGMT	69
LCP2	40				PPP2CB	80
CDC37	98				RAB1A	32
GNB2L1	97				TFF1	14
PCNT	18				ACTN2	63
SRSF6	22				RLN3	3
E2F1	100				SMAD5	54
CCND2	17				C3	28
BDKRB2	12				NUDT21	68
DNMT1	71				PPP4C	59
PARP1	138				GNB5	24
THRA	71				GSTK1	91
KDM2A	10				COIL	60
BCAR1	64				GCDH	85
STAT6	40				ACTN4	53
DAP3	18				SYT1	34
RGS2	55				GNAI3	39
CBX4	45				LAMTOR5	44
FURIN	33				WDR48	63
CALM1	303				EFEMP2	46
TUFM	26				CCNA1	78
DUSP1	17				RBX1	96
RBBP5	42				FAS	65
RRM2B	10				HRAS	73
TERF2IP	130				UBE2U	67
ILF3	40				NR1H2	47
ID1	16				THBS1	45
ARHGEF2	20				GIPC1	43
RPA1	89				EXOSC10	46
AIP	22				RABAC1	52
ZBTB2	7				CLN3	42
BMI1	52				TRAF3	76
GRIN1	51				PDIA3	44
MXD1	16				TAF9	74
MYC	462				USP11	78
YWHAB	209				FBXO25	104
SDC2	33				PRDX4	32
SH3GL2	53				CAPN1	45
PDE3A	4				TADA2A	101
HNRNPH3	14				TBP	83
SH3GLB1	30				TRIM63	58
MED1	87				TOLLIP	54
HTT	79				ENO2	30
PER1	18				KRTAP4-12	72
ITGB3BP	42				POLR2J	37
BCL10	44				USP22	35
PRMT5	71				HSP90B1	54
SUMO3	73				RANBP9	47
BCL2L12	3				EHMT2	65
MCM4	17				CDK5RAP3	39
BAG6	110				TAB2	74
TBC1D4	19				NPY	13
UIMC1	50				MINOS1	19
RANGAP1	24				ZSCAN1	33
SREBF1	47				HIST3H3	98
KCNB1	14				DVL3	38
ITGB1BP1	13				TGFB1	43
CLIC5	6				LZTR1	49
AKAP8	21				TRAPPC3	12
HNRNPA1	160				FANCG	33
PEBP1	31				UBE2E1	95
PINX1	96				TCF12	27
SMNDC1	35				RPLP1	49
PKNOX1	13				NONO	71
TFAP2A	37				MED31	69
PMF1	15				UBE2G2	33
FHL2	68				TRAF1	82
RTN4	38				PSMA1	72
PFDN5	26				ACTG1	68
LDHA	26				FEZ1	58
FBXO31	5				C1QBP	60
NINL	40				CYCS	39
TK1	142				POLR1D	63
SMAD3	290				RPSA	24
AXIN1	65				PSMD2	72
TBC1D1	5				KEAP1	61
NCOA6	72				SALL1	63
CHD4	77				ATP5C1	29
HDAC2	296				HUS1	22
COPS6	265				XRN1	35
HIRIP3	7				KBTBD7	44
THRB	64				PICK1	47
NFKBIB	72				ITSN2	71
RB1	196				NXF1	57
ANKS1A	6				PSMA2	92
TP53	543				COPB1	41
PLCB1	13				PDZK1	21
RPS3	51				B2M	21
DCLRE1B	6				HLA-C	55
RBL1	74				MYD88	47
PCBP1	58				SOD2	38
BCL2L1	87				CCR1	20
AICDA	7				ZNF512B	56
RNPS1	116				HEYL	13
TAL2	10				UBE2K	64
CTPS1	26				NME2	68
NCOR2	95				PTGDS	13
RUVBL2	140				RPS3A	57
ZHX1	52				ALB	30
VAV1	83				E2F4	57
CASP3	152				VEGFA	25
ZCCHC11	9				PLEKHA5	32
ZMYM3	5				UTP14A	44
DDB1	129				TXNDC11	18
FUS	69				DDX24	40
SRSF9	19				CEACAM1	18
DCP1A	15				PFN2	39
EDF1	18				LRSAM1	36
CSNK2B	195				RHOXF2	44
TFE3	46				AMFR	64
HSP90AB1	144				TUBB4A	61
TACC1	10				RXFP1	3
HDAC4	167				VCAN	24
PLCG1	171				KAT2A	74
RUVBL1	123				NRIP1	56
YBX1	68				POLD1	40
GNAI2	52				CCR10	13
MMP14	28				ACD	60
NCOA2	68				DHX9	88
PSMC2	55				CTSB	33
NSUN2	11				CD59	14
PKD1	26				TEX11	24
EMD	68				RANBP2	57
VCP	125				COL2A1	31
EDC3	10				FBLN1	33
TUBG1	43				MPP3	29
NUDT3	35				IAPP	10
SREK1	60				NOS1	35
TRIP6	58				UNC93B1	28
NEFL	20				UBE2H	52
RAC1	162				C14orf1	62
RAP1GAP	16				COL1A1	37
CUL5	327				RBBP6	37
ATXN3	41				CCL7	17
PPARA	39				GORAB	39
HNRNPUL1	51				ACTC1	46
TWIST1	24				KIAA1279	14
SQSTM1	122				PIK3CA	51
FBXW7	46				TF	37
MAGEA6	39				RAP2A	34
HMGN1	17				AGT	18
MRE11A	36				MAPK8IP2	49
PLAU	20				SERPINA1	33
TELO2	21				RASA1	82
RASSF1	47				PIAS3	49
BCLAF1	18				PSTPIP1	53
RRAS	22				KRT15	48
UBE2I	256				SLC9A3R2	39
MAP1LC3A	59				LYAR	90
SNRPB	36				EIF3E	55
KLF5	21				HIST2H2BE	78
EPB41L3	26				DNAJA1	56
FGF2	30				DNAJA3	37
MKI67	9				CCL5	24
PAICS	27				PUF60	61
TIRAP	35				MUC7	13
NR1I2	26				HAUS6	11
OPRM1	13				HNRNPF	66
MATR3	32				SMARCC1	74
SUMO4	93				LRP2	47
RRN3	14				PPP2R2B	46
DDX20	44				UBE2E3	81
RBBP8	38				KRT14	26
BAIAP2	29				MMP9	34
BRCA1	127				TRIM32	35
SPRY2	42				UBE2D4	88
CAD	35				UCN	5
TNF	56				INADL	34
AATF	33				PRSS23	24
CCNE1	58				STAMBP	38
SFPQ	75				NCAM1	16
CDC42	148				SCHIP1	47
PTPN22	15				PIAS2	56
TCF4	201				BBS1	26
RPS20	25				MPDZ	21
DTL	13				DYSF	45
DAB2	38				TSC1	45
SLC9A5	5				CASP1	43
LARP1	21				DDX17	57
PPP1R12C	12				U2AF2	48
SP1	232				APEX1	45
AMPH	15				SYVN1	38
TARDBP	25				WASL	49
VDAC1	48				AKTIP	38
FAF1	55				LGALS1	20
BCL2	81				ATP5B	32
TBL1XR1	17				MOB4	60
EIF4G1	32				SNRPD3	45
ANAPC1	19				SMARCD1	64
RHOA	109				RPL30	29
DNAJB2	3				SF3B3	50
PSMA6	63				TMED2	21
RAD1	14				ARFGAP1	21
GAPDH	113				HOXB9	16
UBTF	46				PCK1	64
CDC5L	111				SLC25A6	35
YWHAQ	320				SMARCA2	81
NMI	26				MEP1A	19
RBL2	48				FOXJ1	8
HNRNPH2	21				EIF3I	59
NR5A1	33				AKAP3	7
NIPBL	14				MCM6	52
HIST1H1A	39				PACSIN1	35
SNRPE	31				MYBPC2	33
CAV1	98				SH3GL3	47
PECAM1	23				FKBP4	36
RNF40	29				GABRR1	13
CDH1	83				USP8	35
KHSRP	31				MCRS1	50
HSPB1	59				STX5	30
VPS72	11				RPL5	42
SNIP1	35				ATP5A1	36
PTGES3	34				CTSA	45
KCNIP4	6				HIVEP1	37
CALD1	3				KDM1A	70
EIF4E	36				G3BP2	38
RXRG	33				PDCD6	30
NCALD	6				ABHD16A	17
GEMIN2	26				RAB1B	12
NF2	61				EXOSC6	35
WRN	49				IL2RG	29
ZFP36	26				LRPPRC	41
SFN	164				BABAM1	43
SOX2	51				RPAP3	42
PPP2CA	126				CYB5A	10
TTF2	23				ATG5	65
TRPC6	13				ST13	30
GFAP	31				PSME3	48
SLC9A3R1	58				POLR2E	55
STUB1	128				OSGEP	31
HDAC6	121				PIGA	6
CBX3	61				KLRK1	7
ACTN1	78				RTN4R	7
RORA	21				BRE	31
STAT5A	76				PAX6	33
SMAD1	119				AIMP2	45
GRB2	536				GTF3C1	31
PMAIP1	10				F2	40
PSEN1	84				APOB	32
MMP2	42				SP8	3
CENPF	22				C1GALT1C1	3
MLLT4	37				NPW	3
LAT	31				FICD	2
MDC1	51				GALR2	2
EEF1D	78				MAP1B	48
MTCP1	4				GOPC	26
PPP5C	27				GADD45G	56
ADAP1	18				DLG3	44
RELB	78				SH3BP4	31
ICAM3	8				CREM	29
RPA2	70				SGTA	38
HDAC9	72				POLR2C	65
ZRANB2	17				TRAP1	26
H3F3A	72				PVR	14
XRCC6	177				UBE2Z	37
UBE2O	23				USP36	23
PCNA	112				ATXN7	54
ANXA1	47				HNRNPM	59
NSF	49				ALDOA	25
REL	53				GNAO1	35
KPNA2	110				GRN	32
CFTR	49				C8orf33	33
MSN	69				UBA1	41
APP	120				COX17	17
DLG1	69				CBX5	74
YWHAE	157				RAB10	16
CRIP2	14				PIK3CG	29
NR1D1	4				TOM1L1	30
ATXN1	171				DYNC1H1	42
POP7	9				CREB3	17
RIF1	114				SAP18	45
PPP1CA	242				LYST	24
IFI16	12				POR	14
SF3B2	32				EXOC1	26
PDC	7				TAC1	12
UBE2A	25				FASN	24
ARHGAP35	10				RAB4A	29
MYH10	39				TUBGCP4	27
ADAM17	13				SCAND1	11
MEF2A	28				TNFSF11	32
EPAS1	36				ARF1	40
ASAP2	24				DEDD	31
PXN	89				HSPD1	30
SMARCA4	162				FTSJ1	93
POLH	14				STAU1	53
SKP2	85				DNAJB6	34
ARRB2	294				UCHL1	39
PCBP2	30				MGRN1	18
RARA	107				PRDX3	23
POU5F1	50				ELANE	32
CDT1	46				POLR2B	55
PSEN2	50				C1QA	25
MCTS1	6				ZFYVE9	39
TAL1	50				GNB2	31
CANX	69				LSM1	25
ANP32B	15				STRN4	36
CBL	172				SORBS1	35
PPP1R8	24				KRT1	30
KRT18	72				HSPG2	32
ITGB5	34				DVL1	37
ORC4	24				TRIM37	42
HNRNPH1	65				CKAP4	18
DAXX	54				IPO5	39
SFMBT1	8				TLR9	24
DDX19B	15				CD2BP2	43
GNA13	35				NR4A2	29
FOXG1	17				TOMM20	19
DSP	41				LTF	12
DOK1	33				CALCOCO1	19
RCAN1	16				PFKM	16
ATF2	54				GP1BA	20
CEBPB	80				ARPC2	38
DSN1	14				ISL1	18
HES1	39				LGALS3BP	32
ANKRD28	35				UBAP2L	15
DLG2	37				CPSF6	31
RXRA	117				ACAN	17
HMGA1	23				GEMIN4	47
RARG	33				PIK3R2	48
RGS10	11				USO1	30
GTF2I	30				BMP2	21
USP15	53				PRKAB2	33
EXOC7	23				TPM3	32
PHB	54				PRDX2	27
KAT7	52				APLP1	37
CTNNB1	257				LNX2	17
CAV2	12				UBE2W	67
NCOA3	47				YAE1D1	16
NR4A1	70				TTR	44
ABI1	73				NUMBL	22
CRYAB	24				MTMR9	8
SEC14L2	1				PDLIM7	30
PSMC5	80				AIFM1	44
MCM7	89				SSTR3	14
DNM1L	14				GRIP1	38
DYNLL1	92				OTUD4	27
NDC80	29				GOLM1	26
CNOT6	11				CDC73	46
ZW10	17				LIMS1	26
FOXO1	40				PAFAH1B3	37
NR3C1	169				KRT31	19
PLCG2	38				RPL8	27
NDEL1	36				SKA1	12
SF3B1	58				COL4A1	28
THRAP3	27				CD9	26
MAF1	8				IRF9	23
MORF4L1	49				MEIS1	27
PPARGC1A	49				HSPB3	20
SPEN	30				PRSS1	9
POLD4	7				CCP110	26
NACC2	1				NRP1	21
ZC3H18	9				CHAF1A	61
ZBTB4	4				IL13RA1	8
PHLDA1	9				CCNT1	38
VIM	174				FCHSD2	23
RPL12	20				RPL37	6
HSF1	59				WRAP73	51
JUND	40				PRPF4	44
APPL1	46				DIABLO	29
GPI	8				DDX56	48
SUPT6H	14				USF2	23
BIK	9				USP20	41
NCAPG	16				ARR3	25
JDP2	15				GPRASP2	21
DDX4	10				RPS2	38
PIK3R1	254				PLAUR	22
HNRNPK	55				DNAJB11	29
ARNT	43				RAB3GAP1	14
GIT2	43				PLEKHF2	27
SIGLEC10	2				GANAB	34
TNKS	17				PARD6A	37
PRMT1	54				DNMT3B	50
KRAS	21				PSMB5	45
MYH9	62				ASH2L	49
CDK16	10				AP2A1	32
NUMA1	32				TCEB2	53
CASP6	34				INTS3	35
AMOT	37				POLR2G	40
GIT1	60				ACHE	13
UBE2B	23				KPNA1	50
DVL2	70				COL4A2	25
CASP2	35				PPP1CB	47
GAB1	40				EIF3H	39
CRMP1	74				GOLGA2	34
DCTN1	56				CTSL1	26
ALYREF	27				BRF2	56
AVPR2	10				NR2C2	31
TLE1	90				CASP4	57
FOS	144				ATXN2	27
PFN1	33				GOLGA3	15
SNUPN	15				PABPC4	39
PGR	56				RPAP1	37
GORASP2	26				EPS15	37
UTRN	25				SNRNP200	45
GATA1	47				DPP4	18
ITGB4	28				PLAT	28
SRSF10	11				PDZD3	12
PCBP3	10				COPS4	36
GTF2E1	31				PRTN3	20
OPTN	71				SELL	12
NR0B2	55				CD14	15
L1CAM	20				IKBKAP	32
RUNX3	24				PCGF2	33
TP63	71				CASP7	57
AIMP1	15				RIMS1	24
ZFP36L1	8				NFASC	15
ATF4	52				DDA1	48
PRRC2A	31				UGGT1	15
RAD51	68				NPTX1	5
OCLN	23				CORT	7
RPL11	34				DCN	29
MYB	46				VPS35	23
UBE2V2	27				EMG1	10
EIF3F	58				PHYHIP	24
EIF2S2	26				RAB27A	27
APLF	7				KIF1B	24
SREBF2	55				CCT5	52
DUSP6	8				MASP1	18
RAB5B	15				MEP1B	13
CBLB	46				USHBP1	35
HNF4A	41				TSHR	22
PHF14	4				ASAP1	37
USF1	36				NEB	25
VASP	33				IGF2	22
HNRNPD	22				BIRC2	59
HUWE1	38				CNTN2	35
APC	125				NDN	30
HJURP	8				KCNH1	6
PKM	54				GSTA1	6
ETS1	77				SCAMP1	10
NACA	20				EPM2A	10
CFLAR	50				NCK2	46
TFCP2	38				ATG12	51
SHC1	140				PLOD3	15
EZH2	29				FDFT1	11
WT1	18				PSMD11	52
RBPMS	48				RPN1	31
ABCA1	47				UGDH	8
ATXN2L	14				RAB7A	31
CNOT2	10				ASCC2	37
EIF2A	5				GLUD1	19
ORAI1	7				RBBP7	80
IGFBP3	28				KIF5B	40
VAMP3	18				IFNAR2	16
ELF3	41				NFIC	12
SMAD4	177				CD93	23
STAT1	119				IL1R1	14
LDOC1	34				CTSD	24
PHB2	52				LEP	9
POU2F1	52				RB1CC1	33
ITGB1	90				ZP3	9
FADD	56				ARHGEF5	12
HNRNPC	76				SPATA2	15
PGAM1	26				GPAA1	8
SRRM1	105				RPL35	31
BRCA2	50				NAGK	19
PDCD5	20				TMEM14C	4
MEN1	23				COPG1	31
EZR	80				TMBIM4	31
CCND3	34				CHRD	13
DDX58	22				XRN2	28
TDP2	26				SHH	12
NUP50	10				MICB	3
BCL3	46				KLHL12	25
CTTNBP2NL	14				ALDH2	12
WWP1	47				CD200	3
HMGN3	7				RYBP	40
HNRNPU	38				PSMA4	43
ARIH2	42				HES4	12
FOXA2	8				NTS	9
ZNF519	1				TIMM13	15
FIP1L1	9				EED	49
SH3BP2	23				GH1	78
MITF	29				EXOSC4	30
KRT8	38				DRD1	12
BCL11A	18				USH1C	6
BBC3	6				GABRB1	7
SNAP23	36				NFKBIL1	14
CAT	9				POMP	33
SMC1A	61				PHC2	23
TSC22D3	10				NRD1	18
CRKL	78				ELN	25
RGS19	16				ARL3	14
ANXA2	61				LHCGR	11
SORL1	7				PTGFR	4
RAB5A	53				HIST2H2AC	68
ID3	39				CATSPER1	8
SSRP1	45				PLXNA2	8
TUBB3	33				MRAP	9
UBR5	54				ZNRF3	6
FBL	60				ARG1	6
CEP250	9				CREB3L4	5
DNM2	71				TXNRD1	15
RABEP1	26				FAF2	41
ETS2	22				SSSCA1	32
IRS1	76				PAAF1	25
MYBL1	8				EIF4A1	32
NCF1	38				HADHA	34
MDM2	293				IL20RA	4
CD33	4				RPL14	22
MYBBP1A	40				USP19	38
SP3	30				SCUBE3	4
FYB	16				RPL31	33
MBP	45				RNF19B	5
CTNND1	35				SPINK1	4
HNRNPL	62				WIF1	3
RGS14	16				BSCL2	4
G3BP1	57				AP5B1	4
SRF	75				CHRNA1	4
EEF1A1	167				P2RX2	3
VAV3	22				GAL	3
DLG4	111				LSAMP	3
RNF14	17				AMIGO2	3
PARD3	34				EBP	3
MDFI	125				KIAA1033	3
CD226	4				TPP1	2
CSDE1	22				MEIG1	2
RYR2	21				XCL1	2
PIK3R3	35				ADK	2
GSN	37				RLN2	2
HDAC5	292				BMP4	16
LMNB1	42				MLNR	4
IGF2R	18				CHRND	3
ATF6	13				MYO7A	14
ENG	17				RPL10A	23
PDCD10	20				ZNF408	30
MAPT	65				PLEC	33
CDKN1B	69				UBXN7	37
RAN	70				PPIA	32
SLC2A4	43				SF3A1	38
NFKB2	145				PNN	32
GAD1	10				EXOC8	21
DDIT3	31				IL22RA1	2
STAT3	171				PDE4DIP	28
TSN	12				DFFA	21
NEFH	5				ZBTB9	15
CDC16	30				ERH	27
CDC20	69				LSM7	23
PPP2R5C	16				CCR3	18
ITPR1	29				USP50	25
EIF4A2	46				TMPO	29
PTGIR	7				IRS2	42
WDR77	36				TUBA3C	53
ACTL6B	9				FAM46A	17
TSPYL2	14				ACTR2	23
GEM	15				S100A8	34
MOB1A	21				WNT2	10
IL2RB	29				NIF3L1	39
CCND1	85				POLA1	20
ESR2	48				RBMX	40
HLA-A	38				CDC45	24
ELL	13				SERPINA5	21
KRT20	15				TPI1	21
GAB2	28				GTF2H1	47
ROBO1	10				BBS4	20
RBFOX2	23				HNRNPR	36
CDC25A	55				EFNA1	14
TOPBP1	32				USP4	47
PTPN12	49				CARM1	51
CASP9	45				BLOC1S6	24
NCBP2	10				FYCO1	21
MYBL2	38				PPP2R4	37
PELI2	15				GDI1	24
LIG1	9				STX7	15
PCM1	31				RRP1B	35
CFL1	52				STXBP1	25
ANAPC4	24				IL8	18
DES	24				UBQLN2	26
PDHA1	11				DTNBP1	42
TYROBP	15				CHRNB4	5
APBB1	72				DCTN2	22
CD19	22				RGS12	20
RAD23B	38				ARHGEF11	23
CD4	83				IL1RAP	19
ECSIT	34				SOCS6	25
CYTH2	21				MRPL12	13
AGAP2	7				RIC8A	15
PPP1R2	15				TUBB4B	34
MYBPC3	10				DMD	24
ADRB2	42				TFAP2C	15
PYCR2	7				CACYBP	35
GLI3	18				FANCL	6
RIN1	14				LYZ	19
UBE2L3	57				SHFM1	40
CDH2	38				RERE	26
PHAX	17				SSR1	23
EPRS	31				HCST	4
FANCI	30				DBN1	31
TNS3	8				NOP56	82
NAP1L1	53				RAB6A	23
EPOR	42				NDUFA4L2	13
CARD11	16				IL18	8
RASGRP1	4				AUP1	28
RAB11A	35				SLX1A	40
ATF7	15				HOXA13	29
CETN2	7				USP13	31
LUC7L2	57				DAB1	31
FLII	14				SERTAD1	29
ADAM15	26				LDB1	31
ESR1	213				PPP1R15A	24
PLSCR1	80				CXCR2	21
ELF4	14				NSFL1C	25
SNCA	86				ITGAV	27
FLNC	49				CYP2E1	13
ZYX	27				SDCBP	32
MYF5	9				DCPS	6
TAF10	60				MECP2	40
PTPN2	25				POP1	15
NOS2	16				CD81	24
PCBD1	81				BMP7	14
SH3RF1	17				GALNT6	5
MAX	73				BSG	21
CASP8	83				EPPK1	31
COL17A1	13				CSTB	14
IBTK	8				MAG	18
LAT2	7				PMS1	43
NR5A2	19				GTF2F2	53
PBX2	20				SSR4	29
PPP2R1B	54				PLA2G2A	22
HSPA2	19				TNKS2	30
MUC1	29				TBPL1	24
MTA1	53				CC2D2A	26
KCNQ1	24				EEF1A2	44
FANCE	11				ZNF638	20
TPD52	8				SERPINA3	26
SMAD7	47				MAGEB2	39
POLR3D	25				RNF115	20
AIRE	18				DCC	37
SLC9A1	17				CFH	15
SYNCRIP	53				MLLT3	31
GMPS	13				SVIL	31
NFKBIA	122				CTRC	4
GMFB	10				GDF9	45
VAV2	62				STRN	34
RAPGEF1	20				SMC2	31
FHOD1	24				P2RX7	10
RRM2	12				EIF3A	48
SOX10	27				RABIF	13
ZNF148	12				IRS4	36
GJA1	23				USP25	29
MME	79				APCS	17
RNF7	34				CNTFR	14
SPHK1	12				FBXW11	53
CCT2	48				PUM2	9
HABP4	28				UBE2E2	57
PTEN	74				FBF1	19
PRKAB1	159				MAPRE1	30
MYF6	8				TNFAIP3	46
CDC27	57				SEC23A	21
ACE	3				TRAF5	38
CCDC50	6				SH2D1A	17
ETV1	10				RAB3A	21
CDC25C	31				TCAP	24
BAG2	31				ADAMTS4	12
IRF7	25				OVGP1	4
MDM4	41				SNX6	27
SSBP4	6				GRAP2	32
AKT1S1	12				FBN1	23
APITD1	9				COG4	11
UBE2V1	31				PNLIP	2
GRIA1	25				RAB8A	18
TRIOBP	9				KIAA0408	25
CD3G	3				VAMP2	25
SHC3	16				HOXA5	11
RNF4	37				RPS14	42
MEF2D	28				DMBT1	10
HIST1H1C	46				QARS	35
PPP1R14A	13				MORF4L2	44
GPS1	20				FTH1	33
CLIP1	13				RBCK1	38
ING1	24				SNX9	27
APOE	29				PPP3CA	33
TRIP4	37				MATN2	19
QKI	39				FKBP8	48
NOC4L	12				PSMB1	41
SMARCC2	71				RANBP10	11
TLR4	40				TANK	52
SERBP1	36				TNIP1	35
GNA12	33				OTUD5	13
SNW1	77				FANCM	14
ARID1A	33				PSMC4	52
BMF	11				NAMPT	9
XIAP	72				COL4A5	20
SUB1	25				SOCS1	51
PHF17	11				TRA2A	20
ADD1	23				CYP11A1	5
CLDN3	7				SNX2	22
DTNB	16				HDHD2	11
CDKN1A	80				FST	16
EEF2	34				COPS2	59
DTX1	20				PEX5	22
PQBP1	18				SNRPD2	42
MAGEA12	1				PDCD1	4
SRSF1	61				STX12	12
SMC3	62				TNNI2	12
FHL1	27				RGS20	19
TACC3	9				HERC2	36
RCC1	53				HP	20
SPN	8				WWP2	41
GATA4	26				CD47	12
GRB10	27				CARD8	10
CDC34	35				TGFA	16
TRIM16	7				CHP1	11
JUNB	41				UPF2	36
SCN5A	33				TRIM8	41
WASF2	24				VIPR1	15
CLASP2	12				LAMC3	20
MBNL1	11				GNA15	17
GTF2F1	41				LMO2	39
ARPC1B	10				ITGA5	30
GSTP1	23				TRIM39	27
ATN1	97				PAXIP1	32
TRPV4	16				HOXD4	19
FOXK2	5				HSPA6	28
SH2D2A	10				PPP1R9B	28
DBNL	22				MNAT1	43
KLC1	16				TIFA	12
IFNAR1	27				MEGF10	24
FHIT	10				NCS1	9
AKIRIN2	4				CRX	14
CDCP1	5				TUBB2A	37
TIMM23	8				PPIB	23
SIAH1	79				MT2A	12
ATRIP	21				PRKRA	26
TANC1	12				ATP1B1	20
TSC2	51				CTBP2	46
PHLPP1	16				TCEA2	27
HSPA1L	49				IGHM	10
CENPA	55				EFTUD2	44
KCNAB2	8				RPN2	32
HIF1A	102				ITGA6	26
PTBP1	31				TFAP2B	13
UPF1	52				RLIM	28
CDC6	37				DNAJB1	38
F11R	18				TCERG1	54
STAT5B	54				HOXD9	17
CLIC1	28				CSTA	15
C1R	7				PPP3R1	13
NFKB1	187				CLP1	9
PLXNB1	18				LMO4	28
NDRG1	66				PDE6D	25
NASP	23				PTGES2	5
FANCD2	18				HLA-DMB	10
ARNTL	13				ACAT1	19
CD247	41				DBI	10
SOX9	15				RBFOX1	24
IP6K2	3				KCTD13	17
RAP1B	27				BCAP31	31
VTN	39				MIF	31
CLDN7	6				DRD2	22
MYH2	9				CCL2	20
SKI	34				DYNLT1	16
CDK11B	21				GCH1	11
MFN2	4				MYCBP	22
CDKN2A	126				CD40	45
CBLC	26				APBA1	19
HCRTR1	2				SAFB	34
ORC1	29				TECPR1	9
ASF1B	31				CD40LG	8
ERCC6	28				CA2	16
SPTAN1	74				COPG2	17
ZNF160	4				DMWD	32
SND1	30				HTRA1	16
PLN	8				ATP6V1E1	16
SNAI1	24				SNCG	22
IMPDH2	23				MPHOSPH10	6
RPLP2	27				PVRL2	11
ABI2	23				CRHR2	4
CEBPA	84				RPL13	36
CHD7	28				CNR1	8
SIVA1	19				SEC22B	9
INO80E	15				APBA2	14
DOCK7	20				RNF114	26
NMT1	13				RPA3	31
CORO1C	6				CORO1A	17
ANKRD1	15				KCTD17	14
IQGAP1	48				RAB25	15
SNRNP70	59				DPM1	14
FLOT1	22				RPP14	19
TIA1	15				TNFRSF25	9
ZEB2	21				GPHN	16
RAD52	15				ZBTB17	22
AGGF1	4				UHRF2	47
KAT5	165				PTPN14	27
ITGB3	49				OTUB1	43
MAD1L1	20				NUDT18	33
PSMC3	61				ORC5	27
SRSF4	26				ERBB2IP	32
ARFIP1	6				PSMC6	40
HMG20B	12				SEC13	21
TRAF4	40				S100A1	21
EIF6	104				SNRPG	32
PLG	58				DTX3L	20
XRCC1	33				ANK3	11
RGS7	15				CNOT8	17
HTRA2	31				RBM48	51
TCF3	137				MED12	53
ERCC6L	3				NUCB1	16
CD46	14				DKKL1	6
SIAH2	40				DNAJB5	14
DDX6	16				ARHGEF6	27
PER2	12				CXCR1	16
DAB2IP	6				CEBPE	35
MCM5	34				CTSG	25
KLC2	16				RFC1	42
IRF5	28				SSBP1	19
FARS2	5				OS9	26
KCNA4	17				CCNDBP1	11
TAGLN2	18				PTPN13	24
CLDN4	4				WDR82	29
SART3	34				FZD4	10
CDX2	15				CCNK	22
PIP4K2A	4				FTSJ3	14
BANF1	50				MRPL44	19
TRIM29	38				RAC3	25
ABCB1	12				GCLM	10
ITGA4	18				SAE1	18
TFAM	11				CASP10	29
GLI1	9				NFATC2	25
RAP1A	48				DOCK1	18
MAGED1	64				SERINC3	12
CASR	7				MSH2	50
PA2G4	38				H2AFZ	27
RALBP1	23				CPSF3L	17
PARN	10				SSX2IP	12
ARID4A	24				NID1	22
ADD2	7				SOX30	11
PTPN1	59				TADA3	32
MAPK8IP1	29				TRA2B	30
PHOX2A	6				CCT3	45
SUGP2	6				NOD2	26
PDE3B	8				NRAS	23
TAB1	81				GLRX3	17
UBE2R2	13				PSMD1	52
SAMHD1	8				TLR3	19
TOP2A	42				SIX1	12
ZCCHC10	8				CHMP4B	17
NOB1	2				SELPLG	14
RAD18	30				PDGFB	13
UBE2N	83				PSMD10	36
RBM8A	19				WNT7B	5
TFRC	25				FAM203A	9
CD3E	24				MAD2L1	39
CCNB1	77				ZNF593	5
TULP3	54				PMCH	10
CHN2	6				PGRMC1	24
KCNJ4	9				TRIM23	37
PRPF3	24				NUP93	31
SH2B1	9				PTPLAD1	16
TSC22D4	37				PSMA5	34
CALU	5				ANXA5	21
ZBED1	17				POLA2	30
SMARCB1	82				YTHDC1	29
XPO1	93				RALGDS	24
BIRC5	27				ZNF423	11
SGOL1	26				MID1	26
CIITA	24				CIB1	23
TERF1	35				CDK12	17
ZNF496	13				RNMTL1	16
AP2B1	36				TBC1D5	11
ANP32A	28				CPE	18
TPR	23				CHMP5	18
NUP98	26				LPL	15
CENPE	13				PAFAH1B1	24
FBP1	10				SUZ12	39
GTF3C3	19				DICER1	14
TOP1	69				CTNNBIP1	14
RALB	11				RASSF5	34
LEF1	29				DGKZ	24
MCM3	73				CCBP2	14
SRRT	17				SRPRB	27
ARPC5	12				DCD	18
HDLBP	10				CNTN1	15
GRB7	20				STX4	31
APLP2	18				TRIP12	16
NUP153	34				TBL1X	33
ECT2	13				GRIK2	17
RBM4	13				CHFR	39
TMEM173	30				LAMP1	12
ERCC3	30				TES	15
TEAD1	17				ROBO2	14
TGFB1I1	28				TGFBR3	13
CELF1	9				EGR2	11
TFG	34				CCDC14	8
CTBP1	84				CHRM3	11
GHR	39				LEPR	17
KCNK9	7				ATF3	30
ENO1	43				FUBP3	10
TYMS	3				HSPE1	32
PRDX1	22				MAFK	15
TAF5L	15				NFYC	20
BAX	26				CIRBP	20
HSPA9	78				MTAP	6
RNF20	32				ITPR3	16
NPHP1	25				ZNF446	11
KCNJ3	7				F2RL2	16
CIAO1	50				USP21	22
PAX3	43				CMTM6	8
TNNI3	14				BRCC3	24
JUP	41				ATG16L1	16
PDS5B	12				BTG2	15
CDC25B	29				NFE2L2	39
CRHR1	7				ZMYND19	6
SAV1	12				DST	34
STC2	12				CD74	14
RNF11	68				TRPC1	19
MBD3	36				RFX1	16
RAD17	25				MAP1A	25
ACO1	8				TCP1	53
NOC2L	18				MAGI1	31
STX1A	55				AMBP	12
AGTR1	19				ACTA2	27
ANXA11	14				SRGAP2	17
BCL2L11	36				PPP2R2A	41
CCNA2	63				MED7	33
CDCA8	16				CD8A	20
HIST1H1E	13				FLNB	24
TRAT1	12				PSMD14	38
PSIP1	15				RAD54B	20
SNF8	11				KXD1	29
SF3B4	34				MBIP	26
CD79A	19				DKK1	7
PDE4B	2				FGF21	6
HIST1H2BB	16				VWF	22
UNG	8				RNF10	30
GMNN	29				TGOLN2	21
ELK1	36				VCPIP1	20
RPS6	43				LONP1	19
DUSP3	16				ALPP	11
PHF6	5				RRAS2	25
SNTA1	26				DNAJB9	10
S1PR1	12				CXADR	5
TERT	33				HLA-DRB4	10
FSCN1	31				GGA3	30
ANXA6	14				SCRIB	18
WWOX	29				OSTF1	14
TXN	45				TRIM2	20
MYL9	6				PSMC1	52
HBP1	22				SLC7A8	3
RPS10	40				NFYA	21
CDC23	17				NEO1	7
EIF4B	28				RAD51C	9
MBD4	11				ECHS1	31
ATP2B4	13				HTR1A	8
KHDRBS2	43				KITLG	9
UBXN1	39				SPP1	22
ARHGAP22	2				SKIV2L2	33
SOD1	19				UBE2DNL	11
ERF	6				VTA1	23
TOB1	43				PTMA	39
GFPT1	7				GK	11
NBN	50				RPP30	12
TULP4	4				POLR2D	32
DSTN	13				SLC22A5	5
SPTBN1	57				EGLN3	19
ARFIP2	15				PITX2	17
ANKRD2	8				RPL7	32
PI4KB	6				CENPT	7
GYS1	12				EIF3C	32
FBXO3	11				SDCBP2	15
LASP1	17				FNBP1	27
RPS19	29				RPL28	20
RDX	25				RPL3	39
GDI2	23				GP1BB	25
BACE1	21				PAM	9
BARD1	69				S100A10	14
PNMA1	22				DHX30	28
ITGB2	47				F8	18
MKL1	12				LDLR	14
NUP214	27				RHOD	14
CTLA4	15				HSF4	12
APOBEC3G	7				PRKCSH	14
PTPN7	5				CCT6A	40
LIFR	12				DDX52	9
CTPS2	7				CAST	21
PJA2	18				CPNE1	21
NPHS1	25				VPS28	15
TBCE	2				IER3IP1	6
FOXO3	23				CEP72	12
DPYSL2	15				REEP5	9
NR1H3	26				CHIC2	11
PDS5A	19				CCT7	45
DNM1	57				ZFP64	11
DGKD	8				GNL3	28
MYOD1	73				PROX1	19
SRSF2	46				BBS2	19
CXXC1	16				RTN1	6
NPAT	12				IRF1	25
SIRT2	85				FBXW8	31
EZH1	5				SS18	18
GMEB1	13				INTS1	33
ZFYVE20	10				RPS24	17
SSBP3	8				TUBA1B	32
SYN1	31				OGT	32
TCOF1	17				TCEB3B	15
HHEX	9				F2R	20
NR2F6	23				RPH3AL	13
GGA1	37				CSF3R	21
FZR1	53				CNGB1	4
CEP55	16				SS18L1	25
ETV5	12				NAA10	14
SORBS3	28				RTN3	13
PYCR1	5				ZIC2	6
SUPT5H	30				AKAP4	7
GUCY1B3	4				CD22	17
AVEN	4				YLPM1	21
ACP1	22				GLRX	6
GRIN2B	46				BMP1	13
SYTL1	5				MYOG	22
NHEJ1	3				MED8	38
SOCS3	52				CTSS	8
SNCB	9				ZMYND11	25
SUGT1	20				DPYSL5	8
MARS	31				PPP3CC	9
GADD45A	72				HK3	9
ACIN1	23				BRD7	47
NRXN1	25				RHOG	19
DAZAP1	14				LXN	10
F5	11				TRAIP	28
CARD9	3				PAX8	19
SPAG9	14				ESRRA	37
NDUFS4	1				UBE2C	22
PDCD2	7				MYO10	11
INCENP	11				ARL6IP1	10
SPDL1	3				GGA2	28
TSR1	11				CD7	9
NGFR	51				PRKAG1	16
LIG4	14				TRMT112	13
NCBP1	31				SNAP29	20
PRDX6	17				DSG1	18
IFI27	5				PARD6G	17
HCLS1	23				MADD	10
TUBA1C	25				RNF216	16
SH2B3	11				RECQL5	32
OAS1	2				AP4M1	12
SF1	19				BBS10	14
RRAD	12				TLR2	23
CBX1	48				GKAP1	9
EXOSC3	11				RABGAP1	18
DACT1	12				RPL4	35
NUMB	24				PLA2G12A	9
BAG3	23				RARRES3	10
CD79B	12				RPAP2	45
CLCN3	4				SARM1	12
PIP5K1B	4				HOMER1	19
RASGRP3	8				RPL23	36
CDCA5	9				MAGI2	16
CAPZA1	28				TRADD	62
POLK	6				DZIP3	34
EEA1	25				CLINT1	23
IL6ST	28				S100B	22
BPNT1	2				PLXNA1	10
RFWD3	14				BNIPL	14
FOXL2	5				VPS18	18
CAPN2	15				ZBTB3	21
SPAG5	9				FCER1A	7
SERPINF1	3				CAPNS1	23
TSNAX	18				FBLN5	10
NMNAT1	6				TLR10	11
FBXO4	12				PROS1	11
CLTB	8				ARL6	8
FLI1	16				GNG13	9
FCRL3	4				ABCG1	3
CHRM2	9				UBE2J1	26
XRCC4	22				HOOK1	10
WWC1	21				TRIM41	20
UTP18	6				TMED10	16
CLSPN	23				PTPN5	8
SP100	25				NR3C2	15
CCNH	25				EVPL	13
RCHY1	54				NDUFS3	8
MACF1	30				RPL19	16
HMOX1	10				KRT5	24
CCDC88A	9				OLFM2	11
YAP1	42				GCNT3	4
MC4R	12				APMAP	3
AARS2	2				OTX2	5
STRAP	41				MRGBP	37
MYCN	18				F13A1	13
ITGB7	22				PPM1A	24
FUBP1	19				GLTPD1	7
PGM1	10				SERPINH1	8
ASCC3	12				CDH6	6
CHMP3	17				MYOCD	13
NUP107	18				COL8A1	8
PPP1R12A	17				SMARCA5	44
IKZF1	29				GOT2	31
SLX4	28				RSG1	3
SCP2	9				BPGM	9
EIF4ENIF1	10				RELL1	3
SH3GL1	22				PTH2R	5
DRG1	18				ANTXR2	32
SLC12A2	3				A1BG	8
RICTOR	35				RPP38	14
NCSTN	20				IGKC	6
FANCA	21				WHSC1L1	14
KCNH2	14				TLX2	8
RAD9A	30				HOXA11	8
BAZ1B	42				WDR3	5
PPP2R5D	15				PLEKHJ1	8
AHR	36				FSHR	15
FPR1	7				PPM1F	9
APTX	17				ARHGAP32	30
CDCA7L	3				HOXC9	13
TRPC3	19				NFKBIE	48
TRIM26	9				SURF2	7
U2AF1	23				TBCD	12
NFATC1	8				VCAM1	10
ASCC1	5				ENAH	23
BFAR	14				CYTH3	6
KCNMA1	6				S100P	11
CACNA1C	21				MAGEA1	14
MSX2	22				TBKBP1	8
TRIP10	26				AGTRAP	5
MAPK8IP3	25				AGTPBP1	9
SSTR2	10				RPL23A	41
SPIB	15				CREB3L2	11
CFL2	5				SCN2A	6
SLC4A1	16				TPM1	19
EGLN2	13				PAPPA	11
EIF2S3	19				CTCF	31
SMAD6	15				CBX7	19
RND3	9				LAMTOR3	17
ZNF32	3				UBE2M	27
PER3	12				CAMLG	7
KCNJ1	7				DLL1	12
SUDS3	11				RBM39	51
WWTR1	17				TDGF1	12
PRNP	84				PFDN6	11
MLF2	11				MEOX2	9
ATP5J2	19				ADH5	9
STIP1	30				CNKSR1	19
DUT	14				RGS9	5
PIKFYVE	2				RHOBTB3	5
FOXO4	19				GPC4	27
CORO1B	6				PRTFDC1	7
SAFB2	25				THBS2	4
FAM110A	7				SHCBP1	7
KIF23	22				DLAT	15
MAPKAP1	12				ERVW-1	4
PSPC1	10				WBP11	25
KCNE3	10				RPS16	40
FRAT1	13				KDM3A	8
PDE6G	7				ARSA	6
KDM5D	2				FBXO11	19
TAX1BP1	22				FNIP1	9
LRP6	17				NGF	8
PIN4	11				CHMP6	11
RGS16	15				SYT17	6
ZNF746	11				PPP1R16A	15
NDE1	9				SGSM2	15
ETV6	24				CTU1	3
MRPS18B	6				RBP1	15
MLF1IP	18				CHRNA4	7
ORC2	37				CD1D	7
SLBP	7				ZBTB48	8
RUNX2	27				COPA	21
USP10	12				KISS1	6
PDCD4	14				RPL6	30
RAPGEF2	14				GCAT	4
EXOSC5	27				BAI1	7
PELP1	30				ZNRD1	15
SPHK2	3				GJA5	5
TH	14				SNX22	4
PITPNA	13				CALB1	6
BUB3	31				GIPR	3
WIPF1	21				MUT	3
POLR1C	28				TMEM62	8
GHRL	7				IPCEF1	4
POLDIP3	9				FCAR	6
RBM12	5				IL27RA	6
TLR5	6				PORCN	6
BLNK	36				KLRC4	5
NUFIP2	8				IL9R	6
EIF2S1	35				CAMP	7
BLM	44				UEVLD	7
RGS13	3				EMC2	3
KCNK3	9				SRSF5	26
RUNX1T1	43				PRSS2	5
KCND2	7				ITGA7	5
LSP1	3				PCSK1	4
KCNIP2	4				DEK	7
EML3	3				PCBD2	31
TPX2	13				PIDD	33
PLSCR3	5				RBM18	5
TDRD1	3				TOX4	14
PFKFB3	4				TOMM22	6
PTPRA	13				SLC19A3	3
CIC	14				CLGN	6
MTHFD1L	14				CKB	22
CKM	10				PLXND1	3
ZSCAN18	3				CDSN	3
PITX1	9				NPHS2	5
LRWD1	3				COX6A2	4
C5AR1	7				PTTG1	27
STAT2	24				PMS2	37
PKD2	11				NGB	5
RUNX1	29				HLA-DMA	7
TRIM21	29				RPL9	19
GTSE1	5				EIF5A	7
CABLES1	9				EMILIN1	4
CDK2AP1	18				EFHD1	6
BACH2	5				BBS9	6
FMR1	12				GRP	4
EP400	14				CTSH	4
TPPP	5				COMMD8	5
HOXB7	13				IRF2	26
E2F3	10				NPPB	5
PPIE	4				ANG	10
ANKLE2	7				ODF1	6
MAZ	5				SERPINB5	4
ACAP1	8				RABGAP1L	6
NFATC3	5				TM9SF1	4
ARID3A	11				APOBEC1	7
GPBP1	3				NEU1	6
FOXM1	24				DNAJA4	4
TOR1AIP1	5				AGR2	12
NUP133	12				ALCAM	3
PRMT6	7				ERO1L	5
NR1I3	14				PRPH2	4
CHTF18	16				PTGER1	3
TSPY1	5				OPRL1	4
MARCKS	14				ZC3H13	36
ARFGEF1	15				NPPA	9
SMYD2	30				IL22	3
UBR4	12				CPSF4	6
ITPKA	7				PCYT2	6
SLC3A2	20				DBP	5
ADRB1	17				DAO	3
R3HDM2	1				BTLA	4
SKAP1	9				CEBPZ	19
DIAPH2	6				PSMD6	65
KCNIP3	9				STAB1	6
PBRM1	23				TRAF3IP1	34
FCGR2C	7				TNFRSF18	5
UHRF1	22				IL11	3
AQP4	4				CALCA	9
GATAD2A	16				ABCB7	3
CD5	24				RHAG	5
NKX3-1	11				ITGA8	4
DAPP1	12				GGN	3
TUT1	7				C8A	4
PRPF31	15				CCR6	4
KCNA5	11				FZD3	3
XPA	22				MUC20	3
ZNF502	1				ABCB4	3
GATA3	8				CCDC112	3
CASC5	9				SFTPD	4
POLD3	15				CDKN3	6
TRIM36	2				GALNT14	3
BTG1	10				PRCP	3
SNCAIP	17				CCL25	4
GAS7	22				COLQ	3
MAFA	6				FCGRT	3
SPR	3				FGF23	4
TOPORS	41				SQLE	3
PLA2G4A	18				SCN1B	4
PLEKHA4	6				SPATA20	3
AKAP9	35				GPR3	3
PIK3C3	16				CPEB1	4
ABCF1	10				CLPS	3
DNMT3A	37				PRLHR	4
ASF1A	29				SRPR	3
ASIC1	4				STATH	3
ABCG2	2				QRSL1	3
RPS27	29				COG3	5
CORO7	6				C11orf74	3
ARHGEF1	16				TIMM8B	3
EIF2B1	18				NDUFV2	3
CAMSAP1	3				LRRCC1	3
LMNB2	7				HERC6	4
NUP62	38				VPS52	3
MARCKSL1	2				KCNQ3	4
ZC3HC1	8				SLC24A1	6
ZC3H7A	3				SEMA7A	5
PPP1R14C	4				CCDC87	5
SUN2	14				SLC9A7	3
PPP1R1B	8				SIGLEC12	3
AKAP13	17				IL17RA	3
FABP4	14				PRPSAP2	3
PCGF6	24				FBLIM1	3
PFKFB2	8				NPFF	3
SLAMF1	7				CYP11B2	3
DROSHA	10				GHRHR	3
MYOM2	16				SLC39A11	2
CACNB2	3				HPS4	2
FGA	19				PYROXD2	2
VIL1	7				MMAB	2
IRF3	25				UTS2	2
QTRT1	7				SLC16A2	2
PDX1	13				AP5M1	2
MKI67IP	6				XCR1	2
PTPN3	12				RGR	2
NRIP2	5				PCCB	2
NDUFA13	7				PPP3R2	2
ANKRD17	7				MTM1	2
NAA16	4				DGKB	2
CSRP3	10				LEPROTL1	2
ARHGAP33	2				B3GNT2	2
EXOSC7	17				HMGCL	2
CC2D1A	5				TRPV2	2
PPP2R5A	25				COQ9	2
SSB	34				USP26	2
PEA15	17				ZNF461	2
GPSM2	9				TLR7	2
ELMO1	5				NMB	2
ETF1	10				DBH	2
ARHGAP5	8				CACNA1I	2
KIF2C	9				UGT1A1	2
EYA3	7				CACNA1F	2
CNN2	2				HCFC1R1	2
ZNF385A	2				KLRB1	2
WHSC1	9				SRD5A3	2
CDK5R1	27				GAGE5	2
PPP1R9A	9				SPAG16	2
SLC12A6	3				HSPB11	2
SMUG1	2				PLIN1	2
ZMYM2	32				THG1L	2
KATNA1	10				CNDP2	2
DGCR8	13				RALGAPB	2
NXF3	5				TMEM39B	2
TOB2	7				GABRA4	2
PLCB3	15				NPTXR	2
TICAM2	17				EPM2AIP1	2
RFWD2	36				APLN	2
RBM38	1				ICOS	2
URI1	14				GUCA1B	2
CITED1	10				PIGM	2
AK2	12				RXFP2	2
NCAPH	11				SLC37A3	2
SYNJ2	12				MPZL2	2
DCLRE1C	10				YIPF3	2
NNT	4				CNEP1R1	2
ARHGDIB	14				PDE9A	2
NOXA1	8				EBPL	2
S100A11	8				MUC4	2
NCF2	15				OMG	2
PLD1	24				ZNF273	2
ZNF414	2				SCUBE1	2
NCOA4	10				AES	23
LIG3	9				NOTCH3	24
CYP3A4	5				GRIN2D	34
RNH1	5				MPHOSPH6	25
PLD2	35				MED21	43
GABPA	12				CCL20	5
SLC4A4	5				KCNAB1	8
GEMIN7	16				CENPH	12
KARS	12				PTGER2	3
AFAP1	9				CKAP5	22
PIK3AP1	5				TAF15	34
RFC5	27				DEFB1	5
MPZL1	4				DAZ1	8
LGALS3	18				TIMM50	38
KIF22	8				TGFB3	13
MFN1	4				CLCN7	25
DEPTOR	4				CSE1L	31
POLL	14				DPP8	4
PRMT8	4				ARL1	17
SLN	3				ABCD3	18
EXOSC9	19				TPST1	7
SUFU	28				MED14	44
FXYD1	8				CD48	10
ATP1A1	25				ARHGEF7	32
TCF7L2	24				USP39	34
SRA1	9				ADRM1	29
BAZ2A	14				CEP70	33
DUSP16	8				SUV39H1	54
PRDM1	15				SAP25	30
CNTROB	2				RAMP3	6
POGZ	10				RPL26	29
SLC6A4	6				SCTR	7
FCGR2A	11				RAB3IP	12
RPTOR	23				CNST	10
CHAT	9				KCNRG	14
FARSA	10				PSMB3	36
FLOT2	11				MICA	4
CCR2	10				CNBP	43
RRAGC	9				HERPUD1	24
IER3	11				DOK2	25
METTL1	3				ANK2	19
LIMA1	11				C20orf24	43
KCNA3	5				SLC25A5	30
CKAP2	3				MSTN	5
ERAL1	4				ALDOC	5
ATF1	21				TAP1	21
PIP4K2B	4				GABBR1	17
AQP5	3				MYO1E	9
NANOS1	3				LDLRAP1	28
FCGR2B	20				WDR6	5
PTHLH	6				PSAP	16
LYL1	9				HSPH1	26
SLC6A2	3				GLUL	19
CENPJ	17				ATIC	18
DIAPH3	6				STAMBPL1	14
HES6	5				BHLHE40	23
KCNJ2	14				LTA	11
TRPV1	7				PGAM5	24
REV3L	8				VPS11	21
EIF4A3	21				DAG1	21
CRY1	17				MUC16	2
FBXO5	13				COL1A2	20
MICALL1	7				HIST1H2AG	22
BLVRA	3				CD82	21
CHAF1B	17				MCM10	36
MOB1B	5				RFXAP	25
DHX38	9				RIT1	18
NMRAL1	2				UBA5	38
ZNF420	7				POLR2M	19
CD28	17				SUPT16H	37
PHF20	3				ACE2	4
NDUFB2	1				EFNB2	21
SH3PXD2B	3				EFCAB4B	6
PDLIM5	10				SCMH1	20
FXR1	22				UBE2L6	37
CASQ2	4				PTPRS	26
AFAP1L2	7				ABCF3	13
RPA4	7				BIN1	35
ZNF277	6				PSMD7	48
ID4	11				WNT1	10
CUEDC2	11				DRD4	10
ZIC4	9				PAX2	12
NEDD1	5				LBP	19
FOSL1	15				NUP155	19
PRC1	12				LARS	14
ARAP1	12				PTPN4	16
TBCB	4				SGCG	21
F3	5				JAG1	20
RPL13A	18				RBP4	7
LAS1L	12				F7	8
IREB2	5				FXYD6	12
RAB5C	18				CDH7	5
PITPNM1	4				KAT6A	25
RUFY1	7				CCDC47	18
TAGLN	10				PRPH	7
PDE4D	6				SPOP	24
FGFR1OP	9				CD2AP	34
SLC12A3	9				RIBC2	27
NFAT5	4				POLR1B	25
LY96	4				RAD51D	11
CD300LF	2				PKP2	18
STIM1	6				SMC4	22
SRSF11	19				GPN1	38
THOC5	7				KLC3	8
CBY1	4				ZBTB8A	18
FOXN2	2				CELSR3	19
ACACB	3				KLRD1	6
GTF2A1	15				ITGA3	16
ARHGEF4	5				TGIF1	24
RNASEH2C	1				EPN1	28
RBM10	14				KRT10	23
TFPI	10				RNF185	44
CYBA	10				DDOST	25
CCNL2	7				MPP6	28
CYLD	11				MTNR1A	26
MYEF2	8				LAMA5	16
NDRG2	3				USP49	34
DBF4	14				SMYD3	18
ZCCHC8	11				RPS9	32
CYP17A1	9				CPSF1	24
MAP2	18				KRTAP9-6	14
CNN3	3				COL3A1	15
LRRFIP1	5				CHMP1B	16
NUCKS1	5				THAP7	18
ZNF784	2				POLE	17
DUOX1	2				FZD7	7
SLC12A1	2				GRB14	18
OPRD1	17				UFD1L	36
ARHGAP24	2				RBM14	26
ZNF346	5				IDH3A	12
MLX	10				SERPINF2	16
TRPV5	5				TMEM66	12
FBXO43	1				MSH6	42
HSD17B10	4				CNNM3	11
TRPV6	6				CENPB	21
SLITRK1	1				RAD50	39
EIF2B5	11				RNF111	32
EIF5	14				TIMP2	23
DNAJC5	5				PDHB	19
STAP2	14				YY1AP1	10
NABP2	7				TPD52L1	15
MIS18BP1	4				RHPN1	7
DLC1	5				MED15	39
CSTF2T	6				PRPF19	31
CLASRP	6				CERS2	16
GNAZ	14				ZP2	4
CCDC82	1				ING5	27
SARS	10				TBL3	14
SSH1	7				KLF6	10
BARX1	4				EPHX1	28
DUSP5	3				TRAPPC2P1	6
GINS2	4				DHX36	18
LSR	5				GCN1L1	28
OTUD7B	14				CLEC4G	21
MYL12B	9				RYR1	19
CDH5	23				UBP1	8
PDCL	7				WNT3A	13
PPP1R3A	3				CCT4	42
ADI1	3				DPY30	15
BRD9	3				HGF	13
ZC3H11A	5				LLGL1	17
LUZP1	3				RPH3A	15
ARHGAP19	2				POM121	19
CPSF3	9				HLTF	22
SCML2	4				ZBTB25	13
PRKAR2B	13				CYFIP1	26
MSANTD2	2				ARL4D	18
PIR	5				PPM1G	22
ADD3	2				ZBTB46	4
LIPE	8				AP3D1	12
KDELR1	9				XK	5
RMI1	10				MYZAP	20
ZNF768	3				F2RL1	14
CHRNA7	3				MDK	20
TRNAU1AP	1				RIMS2	14
EVX1	1				COL5A1	9
CARHSP1	8				PSMD3	35
DCK	6				ALDOB	12
SLC4A1AP	5				PIP5K1A	11
PARP10	6				SLC7A11	3
NEIL2	3				S100A4	22
AQP1	9				HEXDC	10
GATA6	8				CCDC33	24
PLAGL2	3				REPS1	19
ACAP2	1				PACSIN3	35
COL4A3BP	9				PHF1	17
FAM122A	2				COPB2	29
TNKS1BP1	8				RPL18A	26
ECE1	2				COL4A3	18
NOSIP	5				GNPAT	4
TTC3	6				GNA11	17
PRIM2	4				MED4	30
BEST1	2				PROC	14
LRRC4C	2				SDHB	15
PPP1R13L	6				CDH9	6
CA9	4				PREP	9
HIRA	20				MUC2	5
ONECUT1	5				RAB2A	15
PRKAG3	4				NEDD9	33
ARHGAP20	2				EXOSC2	21
PAH	3				CCKBR	9
RAB14	11				ATRX	26
RAG2	6				POLR3F	15
LTB4R	2				PPARGC1B	15
ZBTB44	4				ADA	12
AKAP10	5				MAP1LC3C	48
PALLD	7				MAVS	27
RPS27L	7				PIGN	3
ALDH5A1	2				TAF1D	38
PPP1R35	2				ELAVL3	10
SMCR7L	2				TOR1A	14
RALY	10				ZZZ3	15
ZNF655	7				MRPS16	9
RBBP9	4				GPLD1	5
PYGB	4				ATG2A	14
PELI1	7				HOXA9	15
PLEK	4				IL23R	4
NDUFB4	2				RING1	43
THOC1	4				SLC1A5	13
TDP1	6				STX8	17
BORA	7				STAM2	29
VIPAS39	4				DYNLL2	17
POU3F2	8				BTBD2	30
PRDM10	2				PNP	21
RHBG	1				POLR2H	37
MEOX1	3				MMS19	21
PTS	8				YEATS4	20
FOXC1	4				WFDC1	5
HSFX1	2				F12	16
ZNF410	5				HOOK2	21
NOL7	2				USP2	29
ABCC1	4				XPC	25
ZNF397	3				TXLNA	10
PSMA8	4				SORT1	8
SHOX	3				ANKHD1	12
RHOU	6				DRD3	14
RGCC	2				IGF2BP1	36
RHOT1	6				SULT1E1	12
GLO1	3				BAG4	19
SLAIN2	4				RHOJ	10
ZMAT2	5				CRP	20
RANBP3	9				NIP7	4
MAPRE3	5				TOE1	15
USP34	2				TICAM1	29
KDM4C	7				HSPB2	14
GPBP1L1	4				ARL8B	7
GATA2	19				SRSF3	35
NEUROD4	2				DDX54	13
IL10RA	4				SNRPD1	36
SPAG7	1				NFE2	19
ALOX5	7				SNTB2	13
CCM2	6				LUC7L3	19
GPD1L	1				USP1	25
HPCA	3				CTGF	15
OSBP	5				SLC22A2	8
GTF2IRD2	3				UBR1	33
ESPL1	2				SCGB1A1	4
BOD1L1	2				DLGAP3	21
GPX1	2				RHOQ	21
FAM58A	1				BGN	17
KCNIP1	3				TMSB4X	24
PTRH2	3				SDHA	19
MAP9	3				ADCYAP1	8
PPP1R3C	5				NLRP2	11
EIF4H	5				TNFRSF13B	8
CDKN2D	4				RPL38	24
GRHL1	1				INTS6	38
ENOX2	3				MYL6	26
UGT2B7	2				PYGL	7
UPK3A	1				CSN2	18
PRDX5	6				AKR1B1	13
EYA2	6				GET4	22
PTPRT	2				SOX6	13
SNAI2	2				DYNC2H1	2
RBM19	2				RAI1	16
HCN4	5				MGEA5	15
LZTFL1	2				MLLT6	11
NABP1	3				PGK1	29
POLR3K	1				NOA1	15
C6orf106	2				RPS11	34
DGKA	3				RPL22	27
RPRD1B	3				PFKL	22
INCA1	1				PPHLN1	14
SRXN1	1				IL12RB1	7
SULT4A1	1				ERLIN2	15
MYCL1	2				PSMB4	31
CACNA1H	3				PARD6B	19
G6PD	1				LSM2	29
CABYR	1				GM2A	4
ZNHIT1	6				SNRPF	26
TYR	2				KCTD5	12
FOXN3	2				CCRL1	11
NCF4	11				SEC61B	18
ZNF280D	1				SPRY1	16
TMOD1	3				IL13	5
SSX2	2				CD2	21
BCAM	4				FEM1B	12
PPP1R12B	1				ZBTB8B	17
ADCY3	2				NFYB	25
TBC1D10B	2				PBXIP1	12
PPP1R1A	1				RNF138	14
PDHA2	5				VPS36	9
HSPB6	2				CRYBB2	7
PUM1	8				RNF5	24
CSRP1	2				RPS8	34
ZNF184	4				PSMB9	21
PLCD4	2				LRPAP1	21
NREP	3				FHL3	22
KIR3DL1	3				VIP	7
TCEAL6	1				PPP6R3	17
TBX20	1				ODC1	9
LRCH3	1				CITED2	12
HLCS	3				WDYHV1	19
ELL3	3				NPLOC4	20
ASAP3	2				DDX21	34
TRIM14	1				RPLP0	33
C1orf198	1				RPL21	26
PATL1	1				EIF3D	27
PDE10A	1				DLGAP1	26
CSDC2	1				NECAB2	22
PPP1R14B	3				SHMT2	21
ZNF671	1				KIF5C	18
EBF4	2				KAT8	34
ZNF626	2				SLC34A1	10
ZCRB1	2				RAE1	8
PLK1S1	1				OAZ1	8
PDE4A	2				RPL7A	23
VPS39	1				BNIP3L	20
ZC3H4	1				TUBB2B	26
MCOLN1	2				EHD2	14
TIPIN	3				INS	16
ZNF396	2				GDF1	34
EFHD2	2				XBP1	20
PDE5A	3				LAMC1	13
TPH2	1				CDH13	2
FOSB	2				XAB2	14
RSBN1	3				PPFIBP1	12
XPR1	1				ANK1	14
MAOA	1				PPP2R5E	14
RAP1GAP2	3				VAC14	6
SYN3	3				VARS	21
DLGAP5	6				SYNE1	18
RSC1A1	1				PPIC	4
CYP19A1	1				HMOX2	15
KLHL25	2				EIF3G	28
SP140L	1				RNF219	9
OLIG3	1				PRPF6	26
DAP	1				TJP2	22
DPYSL3	2				PPP6C	18
MRPL18	1				SEC61A1	18
KCNN2	2				POMC	11
SYT6	2				TAC3	14
PROM1	2				ZWINT	31
ZNF609	1				RPS15A	24
SMARCAD1	1				PTCD3	13
FAM21A	1				AKAP1	15
GLRB	1				UPF3B	21
RELL2	1				COMT	7
GRIN2A	1				MTNR1B	20
HMGN5	1				EDNRA	12
					BEGAIN	19
					PSMF1	25
					CPNE4	16
					GOLGB1	19
					RNF8	31
					KIF5A	22
					HLA-DRB3	12
					LAGE3	10
					MED23	36
					CYTH1	10
					LURAP1	10
					PFDN2	22
					RPS7	26
					CPSF2	14
					KCTD15	7
					F10	18
					PPBP	20
					SUV39H2	19
					CETN1	4
					ARHGAP1	21
					CDK2AP2	15
					PFKP	23
					ICAM1	14
					SPARC	20
					MPG	36
					MSX1	18
					RFC2	24
					FZD6	3
					HLA-DRB1	14
					SNRPA	27
					ZNF426	10
					MYO1C	27
					PSMB7	25
					MUS81	8
					FAM107A	22
					CLDN16	2
					RAB8B	17
					FIBP	12
					IL10RB	5
					MEGF6	10
					RPL24	27
					PDGFA	11
					HMG20A	10
					MCM3AP	21
					DTX2	16
					PPARD	31
					LPXN	15
					MYO6	24
					NPAS2	14
					IL4R	25
					PACSIN2	23
					MAML2	8
					C12orf45	4
					TFPT	21
					KHDRBS3	24
					AP3S1	7
					ZNF281	12
					EXOC2	7
					TAF7	34
					IL3RA	18
					NPC2	3
					TSPAN3	2
					IL37	5
					SEMA3F	6
					RALYL	17
					IPO11	15
					SHANK2	21
					NR2E3	27
					CHD8	19
					DACH1	13
					CD63	16
					BEX1	3
					HPRT1	19
					GINS4	6
					ANXA4	9
					NDUFAB1	4
					SEPHS1	12
					RADIL	19
					COPS7A	34
					RGS3	19
					AGTR2	10
					CCL21	10
					SFXN1	13
					LONP2	4
					NEURL4	22
					PDIA2	15
					APOD	8
					COG1	3
					IL7R	15
					IGF2BP2	15
					TRIM25	26
					FBLN2	22
					SORBS2	30
					GJB3	14
					NOLC1	20
					TRPC5	16
					DNMBP	22
					PYCARD	16
					NPY5R	5
					POU2AF1	13
					NOTCH4	14
					CCT8	36
					GRIP2	11
					GRIA3	13
					ARL2BP	6
					RPS4X	28
					GTF2A1L	21
					MVP	16
					SNX27	7
					STT3A	8
					FBN2	8
					MMP3	17
					PPP3CB	13
					PPFIA1	26
					FRA10AC1	10
					MED19	45
					BRIX1	18
					ATP2A1	17
					MEAF6	17
					ADIPOR1	5
					EPB42	12
					MIS12	23
					STRN3	32
					KEL	7
					EGR1	20
					BCL2A1	17
					BMP6	10
					HCN3	3
					EVL	24
					TIMELESS	14
					RPL10	21
					HOXC11	12
					SIN3B	38
					DYDC1	4
					SART1	18
					STX11	16
					BCL2L2	15
					ARPC5L	6
					MOAP1	15
					FSTL3	6
					CTNND2	19
					SNX3	16
					WFIKKN1	2
					HTR2A	18
					PTPRB	28
					LMAN1	9
[truncated: 8,330 more rows]

## Sheet: PPIN_hubs
Gene_Symbol	PPIN_degree	PPIN_hubs_labels	Kinase_Lables	KSIN_degree
AKT1	143	hubs	kinase	234
AKT2	36	hubs	kinase	16
DMPK	18	hubs	kinase	4
ROCK1	29	hubs	kinase	26
ADRBK1	48	hubs	kinase	33
GRK5	20	hubs	kinase	32
GRK6	19	hubs	kinase	5
MAST1	35	hubs	kinase	5
MAST2	23	hubs	kinase	3
LATS1	31	hubs	kinase	9
LATS2	20	hubs	kinase	6
PDPK1	46	hubs	kinase	56
PRKACA	174	hubs	kinase	333
PRKACB	18	hubs	kinase	17
PRKCA	211	hubs	kinase	223
PRKCB	82	hubs	kinase	39
PRKCG	50	hubs	kinase	14
PRKCD	114	hubs	kinase	102
PRKCQ	26	hubs	kinase	30
PRKCE	59	hubs	kinase	31
PRKCI	54	hubs	kinase	31
PRKCZ	94	hubs	kinase	68
PRKG1	29	hubs	kinase	27
PKN1	33	hubs	kinase	17
PKN2	23	hubs	kinase	1
RPS6KA5	36	hubs	kinase	35
RPS6KB1	54	hubs	kinase	55
RPS6KA1	54	hubs	kinase	42
RPS6KA3	35	hubs	kinase	33
RPS6KA6	24	hubs	kinase	1
SGK1	79	hubs	kinase	26
EEF2K	19	hubs	kinase	15
BCR	69	hubs	kinase	9
BRD4	58	hubs	kinase	1
ATM	100	hubs	kinase	86
ATR	75	hubs	kinase	51
PRKDC	148	hubs	kinase	30
MTOR	60	hubs	kinase	28
TAF1	61	hubs	kinase	2
TRIM24	40	hubs	kinase	20
TRIM28	119	hubs	kinase	14
CAMK2A	50	hubs	kinase	49
CAMK2D	19	hubs	kinase	14
CAMK2G	30	hubs	kinase	4
CHEK1	50	hubs	kinase	38
MARK3	27	hubs	kinase	9
MARK4	40	hubs	kinase	1
CASK	59	hubs	kinase	1
DAPK1	28	hubs	kinase	8
MAPKAPK5	26	hubs	kinase	62
MAPKAPK2	33	hubs	kinase	30
MKNK1	23	hubs	kinase	16
TTN	84	hubs	kinase	3
PIM1	28	hubs	kinase	36
PRKD1	30	hubs	kinase	38
PRKD2	20	hubs	kinase	10
CHEK2	56	hubs	kinase	46
TRIB3	31	hubs	kinase	20
CSNK1A1	54	hubs	kinase	40
CSNK1D	25	hubs	kinase	23
CSNK1E	26	hubs	kinase	41
CDK2	119	hubs	kinase	255
CDK3	25	hubs	kinase	9
CDK4	124	hubs	kinase	104
CDK6	81	hubs	kinase	37
CDK5	53	hubs	kinase	104
CDK7	51	hubs	kinase	63
CDK8	64	hubs	kinase	4
CDK19	18	hubs	kinase	2
[truncated: 1,050 more rows]

## Sheet: PPIN_nonhubs
Gene_Symbol	PPIN_degree	PPIN_hubs_labels	Kinase_Lables	KSIN_degree
[truncated: 1,094 more rows]

[truncated: 3 more sheets: PPIN_bottleneck, PPIN_nonbottleneck, substrate_protein_subnetwork]
