# Supplementary material for: Quantitative network mapping of the human kinome interactome reveals new clues for rational kinase inhibitor discovery and individualized cancer therapy
Source: Oncotarget. 2014 May 18;5(11):3697–710. doi: 10.18632/oncotarget.1984 (PMC4116514; doi:10.18632/oncotarget.1984)
Supplement: Supplementary file 4 [file oncotarget-05-3697-s004.xlsx]

## Sheet: notes
Anticancer drug sensitivity genes tend to be hubs in KSIN, PPIN and 3DPPIN.
	KSIN_hubs	KSIN_nonhubs
Number of drug_sensitivity genes in KSIN	40 KSIN hubs	84 KSIN nonhubs
Number of KSIN genes	468	1872
P-value (Fisher's exact test)	p=1.92e-3
Aver 40 drug sensitivity_genes_degree in KSIN	10.6
Aver 2337 non drug sensitivity_gene_degree in KSIN	6.1
P-value (two-sided Wilcoxon rank sum test)	p=3.36e-7
Number of drug_sensitivity genes in PPIN	137 PPIN hubs	245 PPIN nonhubs
Number of PPIN genes	2602	10041
P-value (Fisher's exact test)	p=1.22e-11
Number of drug_sensitivity genes in 3DPPIN	58 3DPPIN hubs	75 3DPPIN nonhubs
Number of 3DPPIN genes	591	2018
P-value (Fisher's exact test)	p=1.87e-7

## Sheet: KSIN_hubs
Drugsensitivity_Gene_symbol	Drugsensitivity-gene_KSIN_degree
ERBB2	6
BRAF	9
MAPK1	194
WAS	7
ANXA1	8
TOP2A	6
SNRK	9
BAX	6
EGFR	32
RB1	12
PIM1	36
SMAD3	17
PTK2B	69
MYC	10
ANXA2	7
CDK6	37
PRKAR1A	19
CTNNB1	21
RET	28
KRT8	7
RPS6KA1	42
CDK7	63
TRIM24	20
CAMK4	35
JUN	12
BCL2L1	8
AKT3	8
TP53	44
APC	6
JAK2	39
FGFR2	28
MET	14
SMAD4	29
PTEN	8
STK11	35
CDK4	104
BRCA1	11
MDM2	44
AKT2	16
VHL	27

## Sheet: KSIN_nonhubs
Drugsensitivity_Gene_symbol	Drugsensitivity-gene_KSIN_degree					124_Drugsensitivity_Gene_symbol	Drugsensitivity-gene_KSIN_degree			2216_non_Drugsensitivity_Gene_symbol	nonDrugsensitivity-gene_KSIN_degree
WWTR1	4					ERBB2	6			TLK2	2
TLR5	1					BRAF	9			PRKACA	333
SPRY2	4					MAPK1	194			CDK2	255
NCOA2	5					WAS	7			AKT1	234
RPS27L	1					ANXA1	8			CSNK2A1	227
HNRNPD	3					TOP2A	6			PRKCA	223
NPHP1	3					SNRK	9			SRC	163
ZCCHC8	3					BAX	6			GSK3B	123
ITGB1	3					EGFR	32			PAK1	104
TBXA2R	5					RB1	12			ATM	86
FLI1	1					PIM1	36			MAPK3	141
VAMP3	1					SMAD3	17			PLK1	81
TEC	3					PTK2B	69			MAPK8	124
MARK1	2					MYC	10			MTA1	75
CDKN2A	2					ANXA2	7			PRKCD	102
MEF2C	3					CDK6	37			STK17A	111
TAF1	2					PRKAR1A	19			MAPK14	100
ZBTB44	3					CTNNB1	21			CTTN	59
PHLDA1	1					RET	28			CDK5	104
EXOSC9	1					KRT8	7			FYN	74
ANP32B	1					RPS6KA1	42			CSRP3	51
TRIB2	1					CDK7	63			LCK	71
RAD52	1					TRIM24	20			ZYX	59
APOE	1					CAMK4	35			HLCS	75
ACP1	1					JUN	12			AURKB	63
EZH2	2					BCL2L1	8			RPS6KA2	75
MAP3K1	4					AKT3	8			ATR	51
SPEN	1					TP53	44			ABL1	63
ITGB3	4					APC	6			WEE1	75
TOR1AIP1	1					JAK2	39			CAMKK1	72
RSBN1	2					FGFR2	28			TGFBR2	77
BMP2K	3					MET	14			CBL	47
DUSP6	2					SMAD4	29			ADRBK1	33
VAV3	1					PTEN	8			CLK2	65
DUSP3	2					STK11	35			PRKAA1	48
ZNF671	1					CDK4	104			SYK	67
PTPN12	2					BRCA1	11			PRKD1	38
CD44	3					MDM2	44			BMX	57
MST1R	2					AKT2	16			HCLS1	52
LDHA	1					VHL	27			PDPK1	56
WHSC1	1					WWTR1	4			NFATC4	55
ZC3H7A	1					TLR5	1			PRKCZ	68
DSTN	2					SPRY2	4			BTK	55
CLDN3	1					NCOA2	5			LYN	44
CTNNA1	1					RPS27L	1			CAMK2A	49
ABCB1	2					HNRNPD	3			RPS6KB1	55
CXCR4	3					NPHP1	3			MDM4	46
SPAG5	1					ZCCHC8	3			MTOR	28
CALM1	1					ITGB1	3			HNRNPK	31
PIK3R3	1					TBXA2R	5			DYRK2	56
PARP1	1					FLI1	1			PRKCB	39
ICAM3	1					VAMP3	1			MAPT	34
ARNT	1					TEC	3			CSNK1A1	40
SP3	2					MARK1	2			NEK4	22
MCL1	5					CDKN2A	2			PRKCQ	30
ARID1A	1					MEF2C	3			CHEK1	38
PLAGL2	1					TAF1	2			ZHX1	25
ACAP1	1					ZBTB44	3			FGR	57
ORC2	1					PHLDA1	1			AURKA	28
HMGN5	1					EXOSC9	1			CHEK2	46
CHMP3	1					ANP32B	1			CLK1	36
PBRM1	1					TRIB2	1			MAPKAPK2	30
SIK2	2					RAD52	1			MBNL3	51
BEST1	2					APOE	1			TBK1	43
HN1L	1					ACP1	1			PTK2	38
KDR	2					EZH2	2			CDKL5	29
FLT3	1					MAP3K1	4			MARK2	30
ALK	5					SPEN	1			FGFR1	25
MYCN	2					ITGB3	4			ESR1	20
CCND1	4					TOR1AIP1	1			MAPKAPK5	62
KRAS	1					RSBN1	2			ASAP3	45
FBXW7	4					BMP2K	3			PRKG1	27
SMARCB1	1					DUSP6	2			CREB1	22
CCND3	4					VAV3	1			TRIP10	33
CDH1	4					DUSP3	2			NEUROD1	46
MYCL1	1					ZNF671	1			PPP1R13L	45
PDGFRA	2					PTPN12	2			NEK6	29
BRCA2	1					CD44	3			MAPK9	53
CCND2	2					MST1R	2			PRKCE	31
NF2	3					LDHA	1			DYRK4	54
RUNX1	5					WHSC1	1			PRKDC	30
SMARCA4	1					ZC3H7A	1			SGK1	26
FGFR3	2					DSTN	2			UHMK1	43
PIK3R1	3					CLDN3	1			RAF1	33
						CTNNA1	1			NEK3	33
						ABCB1	2			IKBKB	24
						CXCR4	3			CDKN1B	17
						SPAG5	1			DYRK1B	30
						CALM1	1			PAXBP1	26
						PIK3R3	1			NPR2	30
						PARP1	1			ZAP70	34
						ICAM3	1			BUB1	35
						ARNT	1			ROCK1	26
						SP3	2			RPS6KA3	33
						MCL1	5			PRKAA2	35
						ARID1A	1			NEK2	34
						PLAGL2	1			CAMK2D	14
						ACAP1	1			OTUD7B	34
						ORC2	1			SNCA	15
						HMGN5	1			SCYL2	25
						CHMP3	1			WNK1	20
						PBRM1	1			VIM	11
						SIK2	2			TRIB3	20
						BEST1	2			FRK	15
						HN1L	1			MAPK7	29
						KDR	2			BAD	22
						FLT3	1			EIF4A3	18
						ALK	5			RPS6KA5	35
						MYCN	2			RPS6KA4	31
						CCND1	4			MAP3K7	36
						KRAS	1			YES1	32
						FBXW7	4			CHUK	19
						SMARCB1	1			NPM1	19
						CCND3	4			STK16	28
						CDH1	4			GRK5	32
						MYCL1	1			ATF2	14
						PDGFRA	2			ARAF	27
						BRCA2	1			STK3	17
						CCND2	2			MDFI	31
						NF2	3			MAPK12	28
						RUNX1	5			GSK3A	30
						SMARCA4	1			HIST1H3A	19
						FGFR3	2			NUAK1	16
						PIK3R1	3			EIF2AK2	26
										MLX	25
										CDK9	28
										CSNK1E	41
										HSF1	16
										SRPK1	22
										HIPK1	17
										IRF3	28
										BCL3	33
										TNNI3K	41
										EWSR1	9
										VRK3	9
										SMARCC2	12
										SOX2	2
										EZR	15
										RPA2	19
										RUVBL2	28
										CSNK1D	23
										CSNK2A2	29
										ETS1	28
										SRPK2	27
										MAP4K2	14
										CRK	18
										IRAK1	11
										RIPK3	26
										STK4	29
										CDKN1A	13
										PRKCI	31
										NCF1	11
										EIF4B	21
										XRCC1	14
										NLK	10
										EEF2K	15
										SOX10	24
										STK24	16
										PIM2	12
										TYK2	18
										MYL9	7
										GTF2I	8
										INSR	11
										SRF	13
										CSDE1	20
										IRS1	12
										RELA	17
										SMPX	17
										VRK1	14
										PPP1R14A	12
										TP73	7
										DDR1	23
										CSK	17
										ILK	15
										HIPK4	19
										TRIM28	14
										FGFR4	33
										MAP3K8	25
										PLK2	6
										SMC3	8
										PRPF4B	11
										ROCK2	8
										MAP3K5	15
										BCR	9
										TGFBR1	4
										AURKC	6
										AAK1	3
										ADRBK2	3
										STAT1	9
										CDC25C	11
										CHGB	9
										MAP2K7	21
										SRXN1	29
										DAXX	12
										ANKS1A	16
										TTK	12
										PAK4	22
										RPS6KB2	15
										PDK1	6
										STAT3	11
										AR	11
										LIG1	11
										SHC3	6
										STMN1	9
										DYRK3	13
										ACVR1	18
										PPP1R8	19
										EPHA3	21
										DAZAP1	8
										FIP1L1	6
										CSDC2	21
										PRKCG	14
										MYL12B	8
										SNRNP70	10
										MYLK	10
										PLK3	22
										PNCK	9
										MCM2	8
										LIMK2	9
										MKNK1	16
										CFL1	7
										BMPR1B	25
										EIF2S1	10
										ITK	14
										PRKACB	17
										NOL7	9
										CAMKK2	11
										GNA12	15
										MARK3	9
										HIPK2	10
										PTK6	21
										NFKBIA	13
										HCK	10
										DYRK1A	10
										RAD51	9
										CDK3	9
										RAD9A	5
										SRSF1	18
										HDAC5	13
										CSNK1G2	15
										DAPK3	7
										POLR2A	7
										DAPK1	8
										PKN1	17
										ASAP2	22
										YWHAE	8
										LARP1	6
										MYRF	15
										CDK1	8
										EIF4ENIF1	17
										CFTR	5
										EIF4H	14
										NOS3	7
										GRK6	5
										OXSR1	6
										PDHA1	5
										SNAI1	7
										PINX1	12
										BDKRB2	3
										YWHAH	18
										TESK2	11
										XRCC4	8
										FASTK	5
										KHDRBS1	11
										EIF4EBP1	7
										SMAD2	8
										CSNK1G1	8
										LATS2	6
										MKNK2	7
										ELAVL1	5
										SGK3	4
										PPP2CA	6
										NEK8	7
										STK40	9
										RCAN1	3
										GRB10	5
										PINK1	3
										LMTK2	4
										TRPM7	4
										CLK4	3
										EIF4G3	3
										IRAK3	5
										CDC7	4
										ENG	3
										CDK19	2
										RRAS	2
										TCF7L2	2
										EEF1A1	2
										SMG1	2
										CENPJ	2
										BANF1	2
										WNK4	2
										CAMK1	9
										ADD1	4
										XPO1	16
										RCHY1	12
										UBE2A	9
										NCOA3	8
										SNUPN	10
										STK39	4
										URI1	9
										YWHAZ	9
										DPYSL2	7
										MAPK10	27
										ABL2	12
										LZTS1	9
										NCL	8
										TNK2	23
										L1CAM	4
										XPA	9
										HSPB1	9
										STK25	5
										EP300	6
										KLHL25	16
										CRMP1	5
										ZMYM3	8
										SAFB2	13
										NFATC3	12
										KIR3DL1	6
										HSFX1	7
										LIMK1	6
										MARCKS	3
										KHSRP	5
										CDC25B	8
										STAT5A	8
										PPP2R5D	13
										PELP1	3
										MDC1	3
										MAP2K4	18
										ZIC4	6
										SF3B1	9
										NEK9	17
										NOXA1	6
										PDGFRB	11
										RRN3	6
										ABI2	17
										GPBP1L1	6
										MED28	8
										MXD1	7
										PXK	14
										THRAP3	2
										STUB1	12
										RRAD	4
										BIRC5	4
										PLCG1	9
										SRA1	7
										PSMA6	16
										CD5	5
										FER	3
										RAP1A	9
										MAP2K1	13
										RASSF1	6
										MAPK11	17
										ARID3A	12
										RUVBL1	15
										HSP90AB1	4
										MSN	8
										DNM1L	3
										MAP3K14	14
										MCM7	5
										RPS3	6
										MYH9	3
										SP1	6
										VDR	4
										TP63	4
										FOXO1	5
										CEBPB	8
										TCF3	6
										MAP4K5	13
										GMFB	4
										CDK16	4
										VDAC1	2
										CC2D1A	5
										MOK	9
										LASP1	5
										PXN	10
										PLD2	6
										ZNF765	6
										CLK3	8
										RXRA	12
										FOXO3	10
										E2F1	8
										EEF1D	5
										NDC80	3
										TH	9
										VTN	3
										PRKD2	10
										PGR	4
										PHB2	13
										DLG1	3
										NUP133	8
										SUFU	6
										SMAD1	7
										ORC1	4
										COPS6	12
										PRPF3	2
										NCAPH	2
										JUP	3
										HSP90AA1	4
										TWIST1	7
										KCNIP2	7
										RPTOR	7
										MCM3	4
										PBK	10
										PPP1CA	4
										ESPL1	4
										TOP1	3
										HIRIP3	5
										CRY1	11
										EIF2B5	3
										TERF1	4
										PHAX	7
										NFKB1	6
										CTBP1	8
										ARHGDIA	4
										CDKN2D	2
										UHRF1	2
										NDE1	2
										HIST1H1E	2
										SNAPIN	2
										PPP1R2	4
										DPYSL3	4
										CAV2	2
										PPP1R14B	4
										LATS1	9
										CASP9	6
										TNNI3	6
										FES	2
										DNMT1	4
										TFAP2A	3
										CDC25A	9
										PSMC3	12
										SHC1	9
										PPP1R12A	5
										SNCB	4
										EXOSC7	2
										RBM17	6
										PTPN11	6
										NFATC1	5
										PTPN1	5
										SFPQ	5
										ERF	6
										MAPK13	8
										HRH1	5
										CHAT	7
										DVL2	4
										MIS18BP1	9
										PDK3	3
										MLLT4	3
										CDX2	3
										PTPN7	4
										CDC6	2
										NUDC	2
										GAB1	5
										MED1	4
										BCL2	5
										RBL2	4
										TYRO3	8
										PAK6	10
										CLIP1	4
										RGCC	8
										FEV	4
										TFAM	5
										PRKCH	11
										PRKX	4
										KAT5	7
										GRIA1	4
										PLCB3	4
										PML	6
										EXOSC5	6
										YAP1	6
										RPA1	7
										RAD23B	9
										NFAT5	5
										NELFA	2
										VASP	5
										TRIP6	7
										DOK1	8
										H3F3A	6
										TERF2IP	4
										BCAM	3
										PLCG2	6
										PHF17	4
										KCNA3	2
										AIRE	10
										SIK1	7
										ZNF396	5
										PSMA8	6
										SOX9	3
										ELK1	7
										PYCR1	2
										NCOA4	4
										ITGB4	4
										PIN1	3
										DDX39A	5
										RAN	5
										HNF4A	4
										CDK2AP1	6
										ADAM17	5
										BFAR	6
										MEN1	2
										TXN	5
										BMPR1A	14
										CARHSP1	8
										GFAP	4
										TGFB1I1	5
										RBM27	2
										MAX	4
										SUN2	2
										CUX1	2
										ASCC1	8
										PSPC1	8
										CNN3	2
										FBXO5	2
										PAK2	7
										TRIM26	8
										ITGB3BP	2
										UTP18	3
										ADD2	5
										MEF2A	6
										MAP3K11	7
										SARS	8
										RAD18	3
										CCNE1	3
										IKBKE	6
										CARD11	4
										LRP6	6
										ALOX5	4
										ANKRD17	2
										SRRM1	2
										PKD1	3
										PTPN6	4
										HDAC3	4
										CEP250	6
										NCOR2	3
										TBC1D22A	9
										STYK1	9
										RUNX1T1	4
										ZBED1	4
										FLNA	5
										GTF2B	2
										TRPV1	3
										LRP1	3
										SETDB1	3
										CDC27	3
										ILF3	3
										ATRIP	2
										SYNJ2	3
										MST4	3
										LRRFIP1	4
										ARHGEF2	5
										UBE2L3	6
										ITGB2	5
										PFKFB3	4
										RIPK2	7
										MRE11A	2
										SPTBN1	2
										ABCA1	2
										SERPINF1	2
										MBP	4
										PRNP	3
										PKM	8
										HMGN1	3
										NRIP2	7
										PARK2	4
										TSC22D3	6
										HIF1A	6
										NOC2L	7
										PRKY	14
										BRSK1	7
										PPP2R1B	7
										LIPE	4
										TOPBP1	3
										RBBP8	2
										CCDC6	2
										TP53BP1	2
										CHD4	2
										EYA3	2
										RAC1	3
										WDR45B	4
										KHDRBS2	5
										STK38	13
										RPS27	2
										NR2F6	3
										ARHGDIB	3
										PPP2R1A	6
										PA2G4	3
										NR3C1	6
										NUP98	2
										PDK2	3
										HDAC8	5
										DES	3
										POU5F1	4
										ZNF223	2
										YY1	2
										FADD	5
										SUMO4	9
										UBB	9
										SP140L	3
										SLC9A3R1	2
										ATXN3	3
										MAP2K6	9
										ID2	3
										MITF	7
										HABP4	3
										DLGAP5	2
										TERT	2
										PPARA	3
										CASP8	3
										BRSK2	4
										GEMIN7	4
										MAP2K2	8
										SLC9A5	2
										MAPKAPK3	5
										FCGR2A	4
										SPHK2	3
										CAMK1D	8
										CHN2	4
										GAPDH	5
										PGM1	2
										PHLDA2	3
										PRDM1	6
										PIP4K2A	2
										PKD2	3
										ADRB2	4
										TTN	3
										RDX	6
										PDS5A	6
										GADD45A	5
										GSN	4
										CCNH	3
										PRKD3	4
										DEPTOR	4
										ACO1	2
										PCBP2	3
										APLP2	4
										RXRG	5
										CNOT6	4
										GRIN1	2
										EIF6	2
										ATF1	4
										CDCA7L	4
										MAPK6	7
										ICK	4
										GNB2L1	3
										LRRK2	4
										ACVR1B	6
										CIC	5
										C5AR1	4
										DAB2	4
										AMPH	3
										TRPV4	3
										TAF10	3
										BCAR1	3
										DDX25	6
										APP	5
										PFN1	3
										GSG2	6
										KCNJ1	2
										AFAP1	2
										ZBTB16	2
										CDT1	2
										ZNF414	2
										GJA1	3
										DNM1	3
										TSC22D4	4
										FUS	3
										MUC1	4
										POU2F1	3
										PDCD5	2
										FAF1	2
										NRBP2	5
										AGAP2	3
										PDX1	4
										CFL2	3
										PTBP1	4
										CHAF1B	3
										TBC1D10B	2
										IER3	2
										RARA	4
										S100A11	7
										ZNF606	6
										STAT5B	4
										EMD	3
										SREBF1	4
										CIITA	4
										CAPN2	3
										PDE4D	3
										CAD	3
										MAP4K1	5
										MYO3A	4
										RBL1	2
										UBXN1	2
										KRT20	2
										HDAC7	5
										TAL1	4
										FOS	6
										SIGLEC10	4
										XRCC6	2
										RNPS1	2
										BLVRA	2
										VCP	4
										FANCA	2
										GATA3	2
										CALD1	3
										HIST1H2BB	5
										EIF4G1	3
										TDP2	5
										DAPP1	3
										MYLK2	6
										RORA	2
										PSEN1	4
										CAV1	3
										ENO1	7
										GNAZ	2
										RBM46	2
										LEF1	2
										TPPP	3
										KCNH2	3
										FRAT1	3
										GRK7	2
										CTPS1	2
										DTNB	2
										FXYD1	2
										KCNJ13	2
										PPP1R1A	2
										GSTA4	2
										CYP3A4	2
										PDE3A	2
										NCOR1	2
										NCBP2	5
										FHL2	7
										ERCC6L	2
										GPBP1	6
										BAG3	2
										CCNB1	3
										KIT	3
										BCLAF1	2
										RAPGEF1	3
										RBM12	4
										PIP5K1C	3
										OPTN	3
										SLC12A1	2
										RNASEH2C	4
										GAB2	5
										PLN	3
										ARAP1	5
										PDHA2	4
										ACVR2B	5
										PPP1R12C	2
										PEA15	2
										IGF1R	6
										ZFP36	5
										CELF1	3
										KCNIP3	3
										UBTF	3
										FCGR2B	3
										ZRANB2	5
										CCM2	4
										FCGR2C	3
										PKNOX1	5
										STIP1	7
										SIRT1	2
										CASP2	2
										MYBPC3	2
										SPAG7	4
										MC4R	2
										HDAC4	4
										SKP2	2
										ARHGAP5	3
										ARHGAP35	2
										CDKL3	4
										MAP2K3	6
										CBX1	2
										NUP62	2
										DDIT3	2
										STAP2	3
										BMPR2	7
										CEP55	2
										RPS19	2
										GFPT1	3
										EPHA2	2
										RGS16	3
										CSNK2B	3
										HSPA2	4
										POP7	4
										NOS2	2
										TMSB4XP8	6
										SRSF2	5
										NUP35	4
										MAP2	3
										SUPT5H	3
										WWC1	3
										ETV1	3
										MYH10	2
										RGS14	2
										STK38L	7
										PARD3	3
										SLC9A1	4
										TSC2	5
										G3BP1	3
										ABI1	3
										KCNC4	3
										HMGA1	2
										ZBTB4	3
										TFCP2	2
										DBNL	2
										KRT18	4
										PIAS1	2
										TOX	5
										PDLIM5	2
										F3	2
										TIA1	3
										STK10	4
										RAB14	4
										HNRNPC	2
										TARDBP	2
										HTRA2	4
										GRIN2B	2
										DGCR8	4
										APITD1	5
										PRDX1	4
										HNRNPA1	3
										ITCH	2
										XIAP	3
										ETF1	6
										MAFA	2
										HSPB8	2
										DNM2	2
										RICTOR	4
										PDE4B	2
										PDE4C	2
										RACGAP1	2
										NINL	2
										IL16	3
										WASF2	3
										SLC4A1AP	4
										RTN4	2
										HTT	3
										OCLN	2
										EPHB3	5
										NDRG2	4
										PLSCR1	2
										NASP	3
										BLM	4
										ZNF784	4
										FOXN3	2
										SF1	2
										MAZ	2
										MYB	2
										PRKG2	3
										ZNF397	4
										JAK3	5
										FUBP1	2
										DLG4	2
										PROM1	2
										GRIN2A	2
										SMYD2	3
										DMPK	4
										RYR2	2
										UBTD2	5
										WWP1	5
										HNRNPUL1	2
										CSRP1	2
										CLDN4	2
										FOXG1	2
										POLR1C	4
										PFKFB2	3
										TBC1D1	2
										SLC4A1	3
										UBE2I	4
										MMP14	2
										LUZP1	5
										BNC1	2
										ULK1	2
										LCP2	4
										KCND2	2
										YWHAB	3
										NEK11	4
										RAP1B	2
										RHOA	2
										PDE5A	2
										FOXM1	2
										NOX5	2
										EIF4A2	5
										DDX19B	2
										PELI1	4
										RASGRP3	2
										PSMA7	3
										MYF6	2
										PPARG	4
										DNAJB2	3
										ATF6	2
										RHBG	2
										PKN3	3
										BCL10	2
										EXOSC3	3
										DAP3	2
										LCP1	2
										PARK7	3
										SMAD7	4
										NKX3-1	2
										CFLAR	3
										TRPV6	2
										GPSM2	2
										SCYL1	2
										SLAMF1	3
										RPS6	4
										SPTAN1	2
										SLC25A4	2
										DGKA	2
										PSEN2	2
										PAGE4	2
										LZTFL1	2
										MAP3K13	5
										GIT1	2
										KCNJ4	2
										PEBP1	2
										CYBA	2
										TSN	2
										KLC2	2
										BAG6	2
										STK36	6
										TRIM16	2
										UBE2V2	3
										CAMK2G	4
										PTPRC	2
										NR1H4	2
										NFKB2	3
										FHOD1	2
										DDX4	4
										FAM110A	4
										RCC1	2
										TTF2	2
										PLD1	2
										DNMT3A	3
										CCDC40	2
										CAMK2B	5
										LGALS3	3
										SGK2	2
										IRAK4	3
										ZNF410	2
										DDX5	2
										APBB1	3
										BUB1B	2
										RNH1	3
										TUBG1	2
										RANBP3	3
										YBX1	3
										FGFR1OP	3
										BCL2L11	4
										TCF4	2
										SCN5A	2
										QKI	3
										MAPK15	6
										KCNIP4	2
										CCT2	3
										NFKBIB	2
										HES1	4
										HDLBP	2
										IRF5	3
										KCNK3	2
										NUDT4	4
										PPP5C	4
										R3HDM2	2
										RBBP5	3
										GAS7	3
										BLK	5
										TSNAX	2
										ZNF692	3
										CSTF2T	2
										PLCD4	3
										HSFY1	3
										MAPKAP1	2
										DDR2	5
										NIPBL	2
										CLSPN	2
										HIST1H1A	2
										STON1	3
										NUSAP1	2
										JAK1	3
										SKAP1	3
										PHLPP1	2
										NAP1L1	4
										LAT2	3
										METTL3	3
										RNF4	2
										TRIP4	2
										PIKFYVE	2
										MAST2	3
										DCLK1	3
										EPOR	2
										THOC5	2
										KIF2C	2
										BAZ1B	3
										CDCA8	2
										TYMS	2
										CDC37	2
										LAT	3
										PRC1	2
										E2F3	3
										CDK8	4
										SSX2	2
										LUC7L2	2
										ADAM15	2
										NEFL	2
										KDM5D	2
										ARIH2	2
										RPA4	2
										POLD4	2
										EPB41	2
										GRB2	2
										PER1	4
										FOXO4	3
										SP100	2
										RARG	2
										NACA	2
										ZNF213	2
										PFDN5	2
										EP400	2
										DCP1A	3
										PDCD4	2
										PTS	2
										MAP3K6	2
										JUNB	2
										PDIK1L	4
										GSTP1	3
										TLK1	3
										SIAH2	2
										CDCA5	3
										CALU	2
										IFNAR1	2
										MATK	4
										TP53RK	2
										PRDM10	3
										YWHAQ	2
										SRSF10	3
										TOB1	3
										PECAM1	2
										CD247	2
										PPP2R5A	2
										PCBD1	3
										PIK3C3	2
										WWOX	2
										RBBP9	2
										SOCS3	2
										MAST1	5
										WT1	2
										TRAT1	3
										MAPRE3	2
										CENPA	2
										MYBBP1A	2
										PDCD2	2
										SFMBT1	2
										AK2	3
										PBX2	2
										CAT	3
										NREP	2
										UBE2V1	2
										EBF4	2
										CSNK1G3	2
										METTL1	2
										CD79A	2
										CD79B	2
										NMT1	2
										NUAK2	2
										BAIAP2	2
										EIF2AK1	2
										RUNX3	2
										MOS	4
										EDC3	2
										ANKRD2	2
										FLNC	2
										SH3RF1	2
										CBY1	2
										ETV6	2
										RAB5B	2
										XRCC5	2
										PIR	2
										GDI2	2
										RAB11A	2
										LAS1L	2
										PPIE	2
										TBX20	3
										NEK7	3
										PDCD10	2
										CIAO1	3
										VAV2	2
										CCDC50	2
										SCYL3	2
										CSNK1A1L	2
										COL4A3BP	2
										GYS1	2
										PQBP1	2
										PIK3R4	3
										PKMYT1	2
										GCSAM	2
										GMEB1	2
										ACACA	3
										DCX	2
										MELK	2
										PDK4	2
										PLG	2
										MAP3K10	2
										NELFB	3
										NEK10	3
										JDP2	2
										NTRK3	3
										HBP1	2
										PER3	2
										SQSTM1	2
										NSF	2
										H2AFX	2
										PUM1	2
										NUDT3	2
										LARP6	2
										NGFR	2
										BACE1	2
										NCAPG	2
										SIVA1	2
										ANKRD28	2
										SGK494	2
										EPHB1	3
										RIOK1	4
										RAB5C	2
										IRF7	2
										C19orf40	2
										NDRG1	3
										NEK1	2
										MAPK8IP1	2
										RNF14	2
										HDAC9	2
										TRIM36	2
										RPS6KL1	2
										MAGEA6	2
										CKM	2
										GORASP2	3
										MKL1	3
										SH2B1	3
										NUP153	3
										SPHK1	2
										DUSP5	2
										SREBF2	2
										NUP50	2
										CEBPA	2
										GATA6	2
										ARRB1	2
										DUSP1	2
										MCTS1	2
										THRB	2
										LYL1	2
										BCL6	2
										EXOC7	2
										PLCB1	2
										LIFR	2
										NUP214	2
										NCOA1	2
										SSH1	2
										PI4KB	2
										RIN1	2
										SLC12A2	2
										SLC12A3	2
										MKI67IP	2
										ZNF280D	2
										ZAK	2
										MOB1B	2
										ZNF626	2
										REL	2
										BBC3	2
										NANOS1	2
										SMAD6	2
										EIF4E	2
										MAP3K19	2
										SERBP1	2
										SND1	2
										SART3	2
										PCM1	2
										ZNF32	2
										UBE2N	2
										ATN1	2
										PER2	2
										POLK	2
										PPP1R3A	2
										NRBP1	3
										NMI	2
										NTRK2	2
										DCLK2	2
										NR4A1	3
										FANCD2	3
										DCLRE1C	3
										SH3GL1	2
										RGS19	2
										KSR1	2
										TCEAL6	2
										NEDD1	2
										NEDD4L	2
										ATXN1	2
										AKT1S1	2
										IQGAP1	2
										G6PD	2
										NXF3	2
										FPR1	2
										SH2B3	2
										PPP1R14C	2
										GEMIN2	2
										PTPRA	2
										DBF4	2
										ORC4	2
										ITGB7	2
										SORBS3	2
										TDP1	2
										SLX4	2
										AVEN	2
										NUP107	2
										ERAL1	2
										RPS20	2
										ZC3H11A	2
										CDCP1	2
										RAD17	2
										CACNA1C	2
										SMC1A	2
										MAP9	2
										CD28	2
										ZFP36L1	2
										CBFA2T3	2
										FOXA2	2
										WRN	2
										SIAH1	2
										SSBP3	2
										NBN	2
										CD19	2
										BMF	2
										STAT6	2
										HUWE1	2
										GPX1	2
										HLA-A	2
										ACIN1	2
										AATF	2
										ADAP1	2
										AXL	2
										ARPC1B	2
										MATR3	2
										SET	2
										SPR	2
										TRPC3	2
										UIMC1	2
										PPP2R5C	2
										NHEJ1	2
										DTX1	1
										ITPR1	1
										ARFGAP2	1
										SNF8	1
										BRD2	1
										ARFGEF1	1
										USF1	1
										NR5A1	1
										NDEL1	1
										ZNF597	1
										TRAF4	1
										ELL	1
										IREB2	1
										PRMT1	1
										RGS2	1
										SCML2	1
										APTX	1
										HHEX	1
										FOXL2	1
										STIM1	1
										ZNF160	1
										SNAI2	1
										ZNF385A	1
										ZNF346	1
										SPAG9	1
										PCBP3	1
										MYOM2	1
										NOSIP	1
										AKAP8	1
										TPT1	1
										BMI1	1
										IL2RB	1
										CABLES1	1
										GIGYF2	1
										FLOT1	1
										DMTN	1
										GRHL1	1
										KCNE3	1
										WASF1	1
										NNT	1
										ZNF502	1
										ACAP2	1
										POLR3D	1
										TEAD1	1
										DRG1	1
										FAM110D	1
										AKAP9	1
										PTPRT	1
										FBL	1
										AMOT	1
										CASR	1
										ZCCHC2	1
										ADD3	1
										F5	1
										SYN1	1
										CLTB	1
										POU6F1	1
										SYNCRIP	1
										LIG3	1
										NPR1	1
										SULT4A1	1
										CRHR1	1
										RAB11FIP2	1
										UBR4	1
										UBR5	1
										RAP1GAP	1
										KRT19	1
										ATP1A1	1
										RPS10	1
										FBXO31	1
										JUND	1
										POLD3	1
										STRADA	1
										SAT1	1
										DGKD	1
										HIST1H1B	1
										PSIP1	1
										RFWD2	1
										GNA13	1
										ANKLE2	1
										LRRC4C	1
										PMAIP1	1
										ID4	1
										PLAU	1
										TUBA1C	1
										TUBB3	1
										PCBP1	1
										SPDL1	1
										SRSF9	1
										FARS2	1
										CETN2	1
										GAD1	1
										ATP2B4	1
										DDB1	1
										HDAC1	1
										ZNF519	1
										PELI2	1
										TAF5L	1
										RANGAP1	1
										PSMC2	1
										SMARCAL1	1
										SOS1	1
										IKZF1	1
										MACF1	1
										EPHB2	1
										FURIN	1
										CACNA1H	1
										ZBTB18	1
										KMT2B	1
										CDC42	1
										TELO2	1
										MAGED1	1
										OLIG3	1
										RIPK1	1
										SIK3	1
										HES6	1
										SLC3A2	1
										TPH2	1
										TFG	1
										TNKS1BP1	1
										MKI67	1
										XPR1	1
										PPP1R1B	1
										BRD9	1
										AQP2	1
										DUSP16	1
										TDRD1	1
										EPRS	1
										SSBP4	1
										SNAP23	1
										PPP1R35	1
										IL6ST	1
										CBX3	1
										USP10	1
										ABCC1	1
										TFRC	1
										RAP1GAP2	1
										FLT4	1
										RASGRF1	1
										RAG2	1
										PPP1R1C	1
										UBL4B	1
										RNF40	1
										ARFIP2	1
										CAPZA1	1
										HADHB	1
										TYROBP	1
										TSSK4	1
										ANAPC7	1
										PTRH2	1
										GPI	1
										FANCI	1
										EFHD2	1
										SOD1	1
										NR5A2	1
										NABP2	1
										GMNN	1
										TAB1	1
										MISP	1
										HIST1H1C	1
										ARNTL	1
										CD46	1
										TACC3	1
										PRDX5	1
										CCR2	1
										FAM122A	1
										MYH2	1
										C17orf49	1
										PLXNB1	1
										LIG4	1
										ZC3H4	1
										HSPA9	1
										SAMHD1	1
										RPS6KA6	1
										GHR	1
										CD99L2	1
										SUDS3	1
										RBPMS	1
										MAGEB6	1
										DOCK7	1
										PAH	1
										EEF2	1
										SUGT1	1
										EML3	1
										PITPNM1	1
										RGS10	1
										FOSL1	1
										GEM	1
										PIN4	1
										CACNB2	1
										TMOD1	1
										PMF1	1
										LRCH3	1
										ARID4A	1
										ERCC6	1
										FBP1	1
										FOXF1	1
										MAD1L1	1
										ZSCAN5A	1
										HDAC2	1
										KCNIP1	1
										TAX1BP1	1
										PTPN22	1
										MAGEA12	1
										KCNMA1	1
										AGGF1	1
										LSR	1
										TPX2	1
										RGS7	1
										ANXA11	1
										RALBP1	1
										PPP1R3C	1
										ACACB	1
										UBE2B	1
										PRH1	1
										PLK1S1	1
										HNRNPU	1
										GNAI2	1
										ZIM2	1
										HCRTR1	1
										TSPYL2	1
										NCSTN	1
										HSPB6	1
										BTG1	1
										CAMSAP1	1
										NUCKS1	1
										PGAM1	1
										PLSCR3	1
										CRIP2	1
										PPP1R12B	1
										ANKRD1	1
										HCN4	1
										TSR1	1
										CENPE	1
										CORO7	1
										CTNND1	1
										SLN	1
										APOBEC3G	1
										NCOA6	1
										PDIA6	1
										TPR	1
										SYN3	1
										MAPK8IP3	1
										RFC5	1
										TNIK	1
										PIP5K1B	1
										GTF2E1	1
										MTHFD1L	1
										TANC1	1
										MSANTD2	1
										SMPD1	1
										SRSF6	1
										PKN2	1
										TRIM21	1
										CBLB	1
										PDCL	1
										ZNF221	1
										KMT2A	1
										SMCR7L	1
										ELL3	1
										UPF1	1
										SUGP2	1
										PJA2	1
										FGA	1
										ASIC1	1
										TRIO	1
										ZNF319	1
										TBCE	1
										PAX3	1
										MYF5	1
										AP2M1	1
										PRRC2A	1
										LY96	1
										C1R	1
										NPHS1	1
										GRB7	1
										MYBL2	1
										MFN2	1
										HPCA	1
										TNS3	1
										TMEM173	1
										APPL1	1
										MEF2D	1
										KLC1	1
										AXIN1	1
										AKIRIN2	1
										FARSA	1
										PLEKHA4	1
										PPARGC1A	1
										UTRN	1
										CASC5	1
										SNRPB	1
										S100A9	1
										CENPF	1
										DDX3X	1
										FABP4	1
										TESK1	1
										SMUG1	1
										AICDA	1
										PDE10A	1
										HMGN3	1
										LTB4R2	1
										ACVRL1	1
										KCNJ2	1
										LIMA1	1
										IGFBP3	1
										RELL2	1
										MYOD1	1
										TLN1	1
										AKAP13	1
										ATXN2L	1
										CCNA2	1
										TBC1D4	1
										MORF4L1	1
										EIF2AK3	1
										INCENP	1
										DLC1	1
										CCDC82	1
										DAPK2	1
										TTBK1	1
										MAP3K7CL	1
										S1PR1	1
										CTDP1	1
										PSMC5	1
										SHOX	1
										NTRK1	1
										VPS72	1
										PARP10	1
										MAP2K5	1
										DSN1	1
										ASCC3	1
										TRIM14	1
										GLI3	1
										NOB1	1
										SUMO3	1
										CTTNBP2NL	1
										IGF2R	1
										ATXN10	1
										GINS2	1
										C2orf49	1
										CD3G	1
										NUMB	1
										ABCF1	1
										ULK3	1
										SUMO1	1
										CTPS2	1
										NEFH	1
										CDK5R1	1
										RHOB	1
										DPF2	1
										KLF5	1
										DROSHA	1
										TIMM23	1
										KDM4C	1
										SMARCE1	1
										EIF5	1
										BARD1	1
										ECT2	1
										APLF	1
										RALB	1
										AVPR2	1
										GABPA	1
										STX1A	1
										CLIC5	1
										FCRL3	1
										CHRNA7	1
										ELF4	1
										CRYAB	1
										AGTR1	1
										CARD9	1
										TAGLN2	1
										SLC6A2	1
										PDE6G	1
										STARD3	1
										PIP4K2B	1
										PTGES3	1
										AARS2	1
										STRAP	1
										ANAPC4	1
										GTF2A1	1
										PRIM2	1
										CDC42BPA	1
										TIPIN	1
										NIM1	1
										ZNF746	1
										BCL11A	1
										BARX1	1
										ERCC3	1
										MYEF2	1
										THRA	1
										CYP17A1	1
										DIAPH3	1
										RGS13	1
										VCL	1
										IL2RA	1
										RUFY1	1
										AKAP10	1
										DCLRE1B	1
										MTA2	1
										KSR2	1
										IFI27	1
										LMNB2	1
										RRM2B	1
										ZNF565	1
										GGA1	1
										RBM19	1
										IBTK	1
										PIM3	1
										ARHGEF4	1
										ADRB1	1
										LRWD1	1
										BRD4	1
										SH3GLB1	1
										SYT6	1
										CLASRP	1
										PRKAB1	1
										EPB41L3	1
										FOSB	1
										AFAP1L2	1
										MBD4	1
										SRSF4	1
										CD4	1
										ZCRB1	1
										IP6K2	1
										BAZ2A	1
										DDX20	1
										NABP1	1
										LTB4R	1
										ACTN1	1
										FZR1	1
										MBD3	1
										CD3E	1
										NRXN1	1
										DLG2	1
										TK1	1
										DAB2IP	1
										ZC3H18	1
										PDE11A	1
										PDS5B	1
										CLCN3	1
										FAM168B	1
										GATA4	1
										SUPT6H	1
										ASF1B	1
										HAVCR2	1
										UGT1A7	1
										ITPKA	1
										CHD7	1
										MCM5	1
										SMNDC1	1
										NUFIP2	1
										DCK	1
										POLDIP3	1
										MARK4	1
										KDELR1	1
										NR0B2	1
										ONECUT1	1
										BUB3	1
										OSBP	1
										CKAP2	1
										TPD52	1
										RNF11	1
										GADD45GIP1	1
										CDH2	1
										RIF1	1
										IFI16	1
										ADCY3	1
										RAB5A	1
										BORA	1
										DYNLL1	1
										FLOT2	1
										C6orf106	1
										GPS1	1
										BCL2L12	1
										IL10RA	1
										CYP19A1	1
										SCP2	1
										ALDH5A1	1
										PRPF8	1
										KIF22	1
										USP28	1
										F11R	1
										TTC3	1
										NDUFA13	1
										CCNL2	1
										NACC2	1
										PITX1	1
										CDC16	1
										MAP1LC3A	1
										KCNA4	1
										ASF1A	1
										KCNA5	1
										MAGEA2B	1
										ID3	1
										MAP3K3	1
										CA9	1
										PHB	1
										PRMT5	1
										KCNQ1	1
										HAS2	1
										CPSF3	1
										POLL	1
										NCF4	1
										SSTR2	1
										FLII	1
										CANX	1
										PRDX6	1
										FOXK2	1
										HNRNPH1	1
										MTF2	1
										TYR	1
										ARHGAP20	1
										CLTC	1
										EIF2B1	1
										CORO1B	1
										TAL2	1
										TERF2	1
										PLEKHG6	1
										MAGEA9	1
										PTPN3	1
										SPIB	1
										CDC20	1
										ZC3HC1	1
										CRKL	1
										RUNX2	1
										UGT2B7	1
										UNG	1
										SREK1	1
										SPN	1
										INCA1	1
										EVX1	1
										ZW10	1
										ZNF248	1
										AIP	1
										EGLN2	1
										SRRT	1
										ARHGEF1	1
										NSUN2	1
										HSPA1L	1
										AQP1	1
										SFN	1
										GLO1	1
										NCK1	1
										YWHAG	1
										CD33	1
										PRPF31	1
										CDC23	1
										RFWD3	1
										ARHGAP19	1
										SNTA1	1
										HMG20B	1
										BECN1	1
										SLITRK1	1
										ANP32A	1
										CD226	1
										HNF1A	1
										SSRP1	1
										NDUFB2	1
										NEIL2	1
										TGM2	1
										ALYREF	1
										LYPLAL1	1
										SMARCAD1	1
										NDUFS4	1
										RND3	1
										ATF7	1
										RAPGEF2	1
										KCNK9	1
										CTLA4	1
										TFE3	1
										AQP4	1
										CXXC1	1
										GLRB	1
										FSCN1	1
										MLF2	1
										ITGB5	1
										ETS2	1
										ETV5	1
										CA5B	1
										PHF20	1
										AHR	1
										ZNF496	1
										UBE2R2	1
										EIF3F	1
										ING1	1
										SMAD9	1
										TBL1XR1	1
										PCNA	1
										ATF4	1
										TOB2	1
										RRAGC	1
										ESR2	1
										OPRD1	1
										PCNT	1
										GATA2	1
										MLF1IP	1
										DAP	1
										GLI1	1
										OAS1	1
										RELB	1
										CDH5	1
										TRPM8	1
										ZEB2	1
										CLIC1	1
										CBX4	1
										CDC5L	1
										GRK1	1
										AIMP1	1
										HNRNPH3	1
										CIT	1
										PARN	1
										MME	1
										RCSD1	1
										BAG2	1
										PLA2G4A	1
										TRIM29	1
										FHIT	1
										PPP1R9A	1
										ACTL6B	1
										QTRT1	1
										PHF14	1
										CASK	1
										CSF2RB	1
										HDAC6	1
										IMPDH2	1
										TUFM	1
										ROBO1	1
										ECE1	1
										GATAD2A	1
										PRKAR2B	1
										CCR5	1
										IKBKG	1
										RABEP1	1
										SLC6A4	1
										PPP1CC	1
										RBM8A	1
										UPK3A	1
										MCOLN1	1
										RASGRP1	1
										PPP1R14D	1
										CRAT	1
										EIF2S3	1
										SRRM2	1
										COL17A1	1
										CDK11B	1
										USP15	1
										MRPS18B	1
										STK33	1
										PLEK	1
										SLC4A4	1
										FAM21A	1
										TEX14	1
										ZBTB2	1
										POLH	1
										EZH1	1
										WDR77	1
										N/A	1
										PRMT6	1
										CAMK1G	1
										ZNF768	1
										ID1	1
										EEA1	1
										RPLP2	1
										GTF2IRD2	1
										SLAIN2	1
										RSC1A1	1
										ZNF655	1
										RRM2	1
										RNF7	1
										LMNB1	1
										ANAPC1	1
										POU3F2	1
										DUT	1
										ZNF485	1
										PIK3AP1	1
										DCTN1	1
										ARRB2	1
										NR1H3	1
										MARS	1
										TFPI	1
										RAD1	1
										RBM38	1
										FBXO43	1
										MYBL1	1
										STARD10	1
										MAF1	1
										GUCY1B3	1
										NR1I2	1
										TOPORS	1
										BIK	1
										TLR4	1
										CASP3	1
										MAGEA11	1
										SSB	1
										CABYR	1
										KCNAB2	1
										PASK	1
										TSPY1	1
										SKI	1
										KATNA1	1
										REV3L	1
										RALY	1
										ZMYM2	1
										ITGB1BP1	1
										SRSF11	1
										TACSTD2	1
										HNRNPL	1
										TAGLN	1
										RBM10	1
										CNOT2	1
										WIPF1	1
										CERK	1
										AQP5	1
										FANCE	1
										VPS39	1
										PRH2	1
										KPNA2	1
										FBXO3	1
										ABCG2	1
										ZCCHC10	1
										SUB1	1
										MAK	1
										MTCP1	1
										PACS1	1
										EIF2A	1
										PITPNA	1
										AGO2	1
										CD300LF	1
										LSP1	1
										ENOX2	1
										CRTC2	1
										QDPR	1
										CLASP2	1
										EPAS1	1
										ZNF184	1
										BACH2	1
										MRPL18	1
										ANXA6	1
										ZSCAN18	1
										DDX6	1
										HSD17B10	1
										STC2	1
										VIL1	1
										TRPV5	1
										HJURP	1
										SGOL1	1
										FMR1	1
										MEOX1	1
										CYLD	1
										INO80E	1
										BOD1L1	1
[truncated: 217 more rows]

## Sheet: PPIN_hubs
Drugsensitivity_Gene_symbol	Drugsensitivity-gene_PPIN_degree
ERBB2	129
BRAF	32
MAPK1	213
WAS	72
ANXA1	47
KRT17	112
SPRY2	42
NCOA2	68
HNRNPD	22
NPHP1	25
TOP2A	42
BAX	26
ITGB1	90
EGFR	288
RB1	196
RPS8	34
UPF3B	21
PIM1	28
VAMP3	18
UCHL1	39
SMAD3	290
TEC	40
CDKN2A	126
MEF2C	31
EGR1	20
ARHGEF6	27
RCOR1	37
TAF1	61
BID	20
RAC2	23
EXOSC9	19
PTK2B	66
RPL10A	23
MYC	462
APOE	29
THAP1	19
ACP1	22
EZH2	29
MAP3K1	125
ANXA2	61
SPEN	30
CYFIP2	27
ITGB3	49
PAFAH1B2	20
SART1	18
GEMIN4	47
S100B	22
CDK6	81
PRKAR1A	74
TBPL1	24
DOCK1	18
NGFRAP1	22
UPF2	36
CTNNB1	257
TJP1	59
PTPN13	24
VAV3	22
LYST	24
SUPT3H	28
ZMYND11	25
E2F6	21
FTH1	33
RET	38
PTPN12	49
CD44	52
MST1R	28
LDHA	26
KRT8	38
CKS1B	24
SCHIP1	47
LMO2	39
RPS6KA1	54
GADD45G	56
CDK7	51
CTNNA1	34
TRIM24	40
CXCR4	36
CALM1	303
SAP30	36
TAF5	20
PIK3R3	35
ARF6	134
PARP1	138
ARNT	43
BCL2L1	87
SP3	30
MCL1	31
ARID1A	33
SLC25A5	30
USP12	18
TP53	543
ELANE	32
NOP56	82
SNRNP200	45
ORC2	37
CLIP4	19
PBRM1	23
HLTF	22
KDR	50
NOTCH1	63
APC	125
JAK2	109
ALK	46
MYCN	18
TSC1	45
CDKN2C	18
FGFR2	54
CCND1	85
NRAS	23
MET	48
KRAS	21
FBXW7	46
KDM6A	20
SMAD4	177
SMARCB1	82
PIK3CA	51
CCND3	34
CDH1	83
PTEN	74
PDGFRA	30
MSH2	50
CDK4	124
MLH1	129
BRCA2	50
HRAS	73
BRCA1	127
MDM2	293
GNAS	50
MLLT3	31
NF2	61
RUNX1	29
SMARCA4	162
SOCS1	51
AKT2	36
FGFR3	39
VHL	372
PIK3R1	254

## Sheet: PPIN_nonhubs
Drugsensitivity_Gene_symbol	Drugsensitivity-gene_PPIN_degree
LAG3	2
NQO1	6
ADK	2
PCSK5	9
CORO1A	17
TYRP1	2
LAMC1	13
IGFBP7	11
TIMP3	10
EBNA1BP2	17
BCL2A1	17
CD63	16
WWTR1	17
CRIM1	4
ITGB6	4
MLC1	3
HOXA1	14
TLR5	6
CCR6	4
RPS27L	7
COL5A1	9
BIN3	2
SEC14L4	1
ZCCHC8	11
KATNBL1	4
PTRF	6
SNRK	2
CCNB1IP1	2
ANXA4	9
DUSP22	6
NR6A1	3
TXNRD1	15
PLA2G16	3
JARID2	8
ZMAT3	6
S100PBP	1
LPA	12
PLXNB2	10
AMOTL2	10
SERPINH1	8
POU2AF1	13
AGTPBP1	9
ARHGAP29	6
NANOG	4
TBXA2R	14
FLI1	16
IER2	3
SOX4	5
TIMM9	1
AP1S2	5
GSTO1	7
MRPS31	7
ARNTL2	2
KIF21B	1
LAMB2	9
DRG2	2
MARK1	10
MXRA5	1
ITM2B	3
GABRA2	1
AKR1C3	6
LTA4H	13
GNA15	17
TINAGL1	9
KLRK1	7
PDLIM1	13
ZBTB44	4
LOXL2	2
PHLDA1	9
KCNH7	1
TDRD7	7
GPR45	4
ANP32B	15
BAMBI	1
ETFB	2
HOXD13	6
CEP290	7
TRIB2	2
BBS10	14
HTRA1	16
BMP1	13
NCKAP1L	2
PPP4R2	7
RAD52	15
TNFSF10	13
DEF6	7
IFNAR2	16
DAAM2	1
ICAM2	6
EMR2	1
TSPAN15	2
ARHGEF10	1
SNX10	1
ARID5B	4
KCNF1	4
S100A2	8
MYH1	7
HEXB	2
TLR1	9
ART3	1
ZNF202	5
PKP3	8
RHOH	10
FBXL4	2
TOR1AIP1	5
E2F5	7
RSBN1	3
BMP2K	4
GALNT2	2
DUSP6	8
SNX3	16
GMFG	3
IL1R1	14
OAT	11
GRP	4
COL5A2	4
TMBIM1	2
DUSP3	16
CST4	2
POLR3B	5
ST3GAL4	2
NOC3L	4
CXADR	5
POLG2	2
CDC40	17
METTL7A	2
ZNF671	1
AGPAT2	6
MKL2	7
CYB5B	5
ZNF33B	2
EPB41L4B	2
S100A6	11
PLS1	2
SPAG1	2
PEPD	5
PRRG2	1
FABP1	3
HAGH	3
HK2	8
TTLL7	1
PPAT	2
NUPL1	3
H2AFJ	1
WHSC1	9
ZNF506	1
DONSON	1
PXMP4	1
WDR7	2
SLC11A2	5
GALR2	2
RAB17	7
SP140	1
ZNF146	1
MAP7	5
DNAJC6	2
LBR	12
FBXO42	7
TIMP1	9
ZC3H7A	3
ADIPOR2	2
DSTN	13
CLDN3	7
TUFT1	4
NDUFA10	2
KIF14	5
HNMT	4
RNF113A	3
IL13RA1	8
GPD1	4
NDUFC2	1
CAMK4	9
DSC2	5
RER1	3
SUCLG2	7
MAPRE2	10
ABCB1	12
FBXW4	9
NDFIP1	5
SIGLEC5	1
MTMR4	4
RUFY3	1
SCUBE2	1
SPAG5	9
GHITM	2
TIMELESS	14
UCP2	6
SLC30A9	3
CACNG2	9
ADCY1	2
DUSP26	2
ICAM3	8
DPYSL4	6
BLVRB	3
LAPTM4A	5
FKBP9	1
HERC1	8
RIMBP2	4
GJA8	2
ZNF467	3
AKT3	9
LARGE	1
PLAGL2	3
CCNT2	5
BIN2	4
MYOF	3
ARAP3	2
ACAP1	8
KANK2	5
SPC25	6
DSCC1	5
RALGAPA1	3
HMGN5	1
CHMP3	17
HSD17B11	4
RASSF9	1
MEX3C	2
SIK2	4
DSE	2
GPC3	5
MAML2	8
BCL9	6
FAM171A1	2
BEND5	6
BEST1	2
HN1L	6
ZNHIT6	5
CNTLN	1
CXCR1	16
TPGS2	1
HSPB11	2
MIS18A	2
FAM184A	1
EPCAM	4
INF2	2
C1orf109	1
FLT3	16
FLCN	1
TET2	2
MYCL1	2
SETD2	10
SMO	3
CCND2	17
KDM5C	14
NF1	11

## Sheet: 3DPPIN_hubs
Drugsensitivity_Gene_symbol	Drugsensitivity-gene_3DPPIN_degree
ERBB2	66
BRAF	8
MAPK1	13
BCL2A1	4
NCOA2	11
HNRNPD	4
BAX	6
ITGB1	11
EGFR	60
RB1	4
SMAD3	7
TEC	12
ARHGEF6	6
BID	6
EXOSC9	5
PTK2B	5
TNFSF10	4
MAP3K1	4
ITGB3	4
CDK6	7
PRKAR1A	6
DOCK1	6
CTNNB1	13
VAV3	4
IL1R1	4
RET	4
PTPN12	14
RPS6KA1	6
TIMP1	4
JUN	22
PIK3R3	4
ARNT	4
BCL2L1	8
MCL1	7
TP53	12
ACAP1	4
ELANE	5
KDR	14
NOTCH1	4
APC	7
JAK2	32
FGFR2	5
CCND1	8
NRAS	5
MET	11
KRAS	4
SMAD4	7
CCND3	5
CDH1	4
STK11	4
PDGFRA	5
CDK4	10
HRAS	17
BRCA1	4
CCND2	4
SOCS1	5
FGFR3	8
PIK3R1	46

## Sheet: 3DPPI_nonhubs
Drugsensitivity_Gene_symbol	Drugsensitivity-gene_3DPPIN_degree
TIMP3	3
WAS	2
CD63	1
KRT17	1
ITGB6	1
TLR5	1
COL5A1	1
BIN3	1
NPHP1	2
LPA	2
UPF3B	1
POU2AF1	3
NANOG	1
VAMP3	2
UCHL1	2
TIMM9	1
GSTO1	1
ARNTL2	1
MARK1	2
EGR1	1
RCOR1	1
TAF1	2
KLRK1	2
RAC2	2
ETFB	2
HOXD13	1
TRIB2	1
MYC	2
IFNAR2	2
CYFIP2	2
HEXB	1
ZNF202	2
PAFAH1B2	1
S100B	2
RHOH	3
E2F5	1
UPF2	3
TJP1	2
PTPN13	2
E2F6	2
FTH1	1
S100A6	1
MST1R	2
KRT8	1
CKS1B	1
RAB17	1
LMO2	2
DSTN	2
CDK7	3
CAMK4	2
MAPRE2	1
CXCR4	2
ARF6	1
PARP1	1
ICAM3	1
DPYSL4	1
AKT3	2
CCNT2	1
SPC25	1
CHMP3	1
PBRM1	1
ALK	3
MYCN	1
CDKN2C	2
FBXW7	1
PIK3CA	3
MSH2	2
MLH1	2
BRCA2	2
MDM2	2
NF2	1
RUNX1	1
SMARCA4	1
AKT2	3
VHL	2

## Sheet: Drug Sensitivity data
drug_id	drug		gene	no_mut	mut	amp	del	pvalue	anova_effect	drug_effect	slope effect	Mean_WT	Mean_MT	qvalue	cut_off	cell_lines	Volcano plot value
1013	Nilotinib		BCR_ABL	4	4	0	0	2.53843e-65	-4.86995	-2.11499	-0.0497879	4.2547	-6.33175	2.29449e-61	0.00991052	458	5.88871e-05
1047	Nutlin-3a		TP53	316	314	0	2	2.78655e-37	1.05647	0.45882	-0.0266144	2.88072	5.29623	1.25938e-33	0.00991052	476	8.27256
1017	AZD-2281		EWS_FLI1	14	14	0	0	1.03131e-26	-0.774875	-0.336524	0.0771231	4.82277	2.4748	3.10733e-23	0.00991052	459	0.212301
34	Imatinib		BCR_ABL	4	4	0	0	4.14683e-26	-3.45912	-1.50228	0.0401856	4.78053	-2.05625	9.37081e-23	0.00991052	303	0.000989555
1061	SB590885		BRAF	45	43	2	0	2.50856e-25	-0.992001	-0.430821	-0.0617752	5.0643	2.42442	4.53497e-22	0.00991052	455	0.137518
1036	PLX4720		BRAF	38	36	2	0	1.25217e-24	-1.12952	-0.490543	-0.0553531	5.02214	2.30699	1.8864e-21	0.00991052	448	0.104451
1060	PD-0325901		BRAF	47	45	2	0	4.00304e-17	-0.98692	-0.428614	-0.0681131	0.378819	-2.13635	5.16906e-14	0.00991052	469	0.138922
1019	Bosutinib		BCR_ABL	4	4	0	0	5.1202e-17	-1.31211	-0.569844	0.213828	2.90379	-1.0388	5.78519e-14	0.00991052	461	0.0724957
1029	AMG-706		KDR	2	0	2	0	2.05144e-15	-1.14228	-0.496086	0.18995	4.09864	0.56225	2.06033e-12	0.00991052	476	0.101819
29	AZ628		BRAF	22	22	0	0	2.5668e-15	-1.97235	-0.856581	-0.0822519	2.82405	-1.39306	2.32013e-12	0.00991052	293	0.019357
1014	RDEA119		BRAF	47	45	2	0	6.33823e-15	-0.851153	-0.369651	-0.0470807	2.62219	0.125467	5.2083e-12	0.00991052	469	0.182263
1021	Axitinib		BCR_ABL	4	4	0	0	1.26805e-14	-2.13284	-0.926283	0.106928	3.47986	-1.46677	9.55161e-12	0.00991052	458	0.0140422
51	Dasatinib		CDKN2A	101	13	0	88	1.32967e-13	-0.747229	-0.324518	-0.0627461	2.82248	-0.663693	9.24531e-11	0.00991052	285	0.22437
52	GNF-2		BCR_ABL	3	3	0	0	5.56842e-13	-2.68957	-1.16807	-0.092588	4.46315	-1.1141	3.59521e-10	0.00991052	286	0.00461169
56	WH-4-023		BCR_ABL	3	3	0	0	1.81403e-12	-7.79996	-3.38748	-0.181017	3.74443	-12.5553	1.09313e-09	0.00991052	289	1.67896e-07
1054	PD-0332991		CDKN2A	196	42	1	153	2.4302e-12	-0.694277	-0.301521	-0.0180266	2.8871	1.71506	1.37291e-09	0.00991052	445	0.249435
51	Dasatinib		BCR_ABL	3	3	0	0	4.68677e-12	-8.06408	-3.50219	-0.250501	1.77114	-15.72	2.49198e-09	0.00991052	285	9.89965e-08
1062	AZD6244		BRAF	41	39	2	0	1.2148e-11	-0.810962	-0.352196	-0.0278029	2.975	0.788389	6.10031e-09	0.00991052	445	0.197519
1023	GW 441756		FLT3	3	2	1	0	1.75478e-11	-1.32786	-0.576681	0.0801709	4.24723	2.65467	8.34814e-09	0.00991052	458	0.0702487
1054	PD-0332991		RB1	44	33	1	10	2.38124e-11	0.850619	0.369419	0.114573	2.15655	4.32419	1.0762e-08	0.00991052	445	5.48072
56	WH-4-023		CDKN2A	103	13	0	90	3.18824e-11	-0.459061	-0.199368	-0.0276527	4.58454	1.7526	1.37231e-08	0.00991052	289	0.399268
1011	ABT-263		NOTCH1	9	9	0	0	7.79484e-10	-1.2856	-0.55833	0.131987	2.76111	-0.560367	3.20261e-07	0.00991052	476	0.0764434
1032	BIBW2992		ERBB2	16	1	15	0	1.9145e-09	-1.1061	-0.480375	-0.00115307	2.14909	-0.5361	7.52398e-07	0.00991052	458	0.109459
1028	VX-702		MLL_AFF1	2	2	0	0	8.97624e-09	-0.862076	-0.374395	-0.151265	4.39016	1.933	3.38068e-06	0.00991052	458	0.178324
1015	CI-1040		BRAF	34	32	2	0	9.74682e-09	-0.580843	-0.252257	-0.0247052	2.86149	1.22196	3.52406e-06	0.00991052	431	0.312958
1021	Axitinib		KDR	2	0	2	0	2.39934e-08	-3.59547	-1.56149	-0.134822	3.45601	-0.9755	8.34141e-06	0.00991052	458	0.00075339
38	AZD-0530		CDKN2A	108	14	0	94	2.57184e-08	-0.326771	-0.141915	-0.0313354	4.35764	3.1865	8.60995e-06	0.00991052	303	0.5202
1016	Temsirolimus		APC	26	25	1	0	3.82347e-08	0.922699	0.400723	0.0866965	-1.4353	0.649512	1.2343e-05	0.00991052	431	6.33062
1	Erlotinib		CDKN2A	98	12	0	86	4.11493e-08	-0.464422	-0.201696	-0.0740936	4.87693	3.78993	1.28258e-05	0.00991052	275	0.39501
119	Lapatinib		ERBB2	3	0	3	0	5.36361e-08	-2.95936	-1.28524	-0.0285873	4.18099	-1.79827	1.61606e-05	0.00991052	278	0.00268856
37	PF-02341066		BCR_ABL	4	4	0	0	5.62723e-08	-1.68293	-0.730887	0.134173	4.34399	0.345855	1.64079e-05	0.00991052	300	0.0345323
1047	Nutlin-3a		BRAF	50	48	2	0	1.61107e-07	-0.291102	-0.126424	-0.0225292	4.60535	3.45285	4.55078e-05	0.00991052	476	0.558666
146	A-769662		JAK2	4	0	3	1	2.16027e-07	-0.136858	-0.0594367	-0.0874058	3.89699	3.46725	5.91717e-05	0.00991052	319	0.760548
1023	GW 441756		ALK	2	1	1	0	2.28035e-07	-0.860758	-0.373823	0.0503629	4.24397	2.6015	6.06238e-05	0.00991052	458	0.178794
1025	SB 216763		MYCN	16	0	16	0	2.65326e-07	-1.02593	-0.445556	-0.0608854	5.54271	3.66938	6.85224e-05	0.00991052	458	0.128496
1047	Nutlin-3a		MYCN	19	0	19	0	2.67812e-07	-0.238067	-0.103391	0.0792305	4.51708	3.69576	6.7243e-05	0.00991052	476	0.621181
34	Imatinib		TSC1	1	1	0	0	3.18793e-07	-2.11529	-0.91866	-0.464946	4.70247	1.005	7.78802e-05	0.00991052	303	0.0145439
37	PF-02341066		CDKN2C	7	0	0	7	8.95789e-07	-0.715179	-0.310598	-0.152997	4.32442	2.87874	0.00021308	0.00991052	300	0.239224
1049	PD-173074		FGFR2	2	0	2	0	1.01229e-06	-2.62614	-1.14052	-0.160354	3.91275	-0.8567	0.000234618	0.00991052	475	0.00523552
1003	Camptothecin		EWS_FLI1	14	14	0	0	1.05614e-06	-1.20408	-0.522927	0.0748508	-4.05083	-7.01864	0.000238662	0.00991052	431	0.08998
119	Lapatinib		CCND1	7	0	7	0	1.49408e-06	-0.487732	-0.211819	0.0303465	4.18928	1.29749	0.000329391	0.00991052	278	0.377018
1060	PD-0325901		NRAS	27	25	2	0	1.96355e-06	-0.919823	-0.399474	-0.027325	0.198726	-1.05125	0.000422584	0.00991052	469	0.158874
38	AZD-0530		BCR_ABL	4	4	0	0	2.03085e-06	-2.33807	-1.01541	0.0852828	4.00615	-0.989125	0.000426903	0.00991052	303	0.00931494
166	FTI-277		FLCN	1	1	0	0	2.12249e-06	-1.27848	-0.555236	-0.150008	3.18887	1.097	0.000436027	0.00991052	319	0.0775404
119	Lapatinib		MET	2	0	2	0	2.43424e-06	-2.93785	-1.27589	-0.0394043	4.15142	-0.707	0.000488957	0.00991052	278	0.00280686
62	BMS-536924		CDKN2A	104	13	0	91	2.88655e-06	-0.380306	-0.165165	-0.00354246	3.208	1.85417	0.000567208	0.00991052	290	0.46738
1060	PD-0325901		KRAS	78	63	15	0	3.08299e-06	-0.538138	-0.23371	-0.0309137	0.282577	-0.654289	0.000592917	0.00991052	469	0.340863
88	MS-275		FBXW7	11	10	0	1	3.35056e-06	-1.12802	-0.489894	0.251166	1.79647	-0.0117727	0.000630952	0.00991052	293	0.104764
1013	Nilotinib		KDM6A	14	10	0	4	4.88852e-06	-0.420528	-0.182633	-0.0211087	4.20246	2.88685	0.000901782	0.00991052	458	0.431255
1033	GDC-0449		EWS_FLI1	14	14	0	0	8.21499e-06	-0.216813	-0.0941608	0.0143211	5.82672	4.60493	0.00148511	0.00991052	458	0.648154
34	Imatinib		KDR	1	0	1	0	9.90823e-06	-3.0864	-1.3404	-0.19371	4.70902	-0.9727	0.00175609	0.00991052	303	0.00208545
59	WZ-1-84		CDKN2A	102	13	0	89	1.00893e-05	-0.28254	-0.122706	0.00193	5.87844	4.98889	0.00175379	0.00991052	286	0.568314
1062	AZD6244		NRAS	27	25	2	0	1.12017e-05	-0.838487	-0.36415	-0.0150522	2.85087	1.5763	0.00191042	0.00991052	445	0.186939
1039	SL 0101-1		FLT3	3	2	1	0	1.1682e-05	-1.08252	-0.470132	-0.197266	5.40483	3.504	0.00195543	0.00991052	451	0.114746
1057	NVP-BEZ235		APC	27	26	1	0	1.21036e-05	0.701252	0.30455	0.0542259	-2.37794	-1.06787	0.00198917	0.00991052	469	4.06537
1010	Gefitinib		BCR_ABL	4	4	0	0	1.3769e-05	-0.599033	-0.260157	-0.0812646	1.87684	-0.0407617	0.00222246	0.00991052	431	0.301777
151	QS11		MYC	22	0	22	0	1.57108e-05	-0.794746	-0.345154	0.117836	3.91298	2.8074	0.00249141	0.00991052	338	0.204029
59	WZ-1-84		SMAD4	7	5	0	2	1.65901e-05	-0.851866	-0.369961	0.122534	5.63212	2.73386	0.00258548	0.00991052	286	0.182003
9	MG-132		CDKN2A	102	13	0	89	2.03404e-05	-0.517919	-0.224929	0.0881087	2.40168	0.990451	0.00311621	0.00991052	291	0.354929
1033	GDC-0449		MYC	31	0	31	0	2.2632e-05	-0.31283	-0.135861	-0.00183781	5.81695	5.40952	0.00340951	0.00991052	458	0.534907
1021	Axitinib		KRAS	75	60	15	0	2.34437e-05	0.217422	0.0944251	-0.0130738	3.32668	3.99829	0.0034739	0.00991052	458	1.54472
55	A-770041		FLT3	2	1	1	0	2.61776e-05	-3.63927	-1.58052	0.098652	3.48173	-3.919	0.00381644	0.00991052	290	0.000690176
1032	BIBW2992		EGFR	19	9	10	0	2.63223e-05	-0.588448	-0.25556	-0.0753748	2.10841	0.827663	0.00377662	0.00991052	458	0.308234
119	Lapatinib		SMAD4	7	5	0	2	2.66191e-05	-0.975869	-0.423814	-0.0183886	4.18626	1.41451	0.00375953	0.00991052	278	0.142027
1059	AZD8055		TET2	3	3	0	0	2.68865e-05	-0.476399	-0.206898	0.220593	0.494336	-0.646733	0.00373888	0.00991052	469	0.385659
1046	681640		TET2	3	3	0	0	3.0907e-05	-1.09456	-0.475361	0.238702	2.37261	-1.09547	0.00423285	0.00991052	448	0.112015
1042	BIRB 0796		SMARCB1	2	0	0	2	3.2925e-05	-0.857439	-0.372381	-0.21841	5.66927	4.032	0.00444193	0.00991052	448	0.179986
156	AZD6482		PIK3CA	44	42	2	0	3.56197e-05	-0.395099	-0.17159	0.0330184	3.26535	2.68995	0.00473481	0.00991052	319	0.453754
190	Bleomycin		MYC	22	0	22	0	3.92023e-05	-0.0444262	-0.0192941	0.13658	1.01937	1.08577	0.0051355	0.00991052	338	0.91498
52	GNF-2		CDKN2A	102	13	0	89	5.03493e-05	-0.379484	-0.164808	-0.0473165	4.61879	4.01836	0.00650153	0.00991052	286	0.468149
1005	Cisplatin		EWS_FLI1	14	14	0	0	5.24958e-05	-0.438609	-0.190486	0.107357	3.46566	1.85596	0.00668324	0.00991052	431	0.415937
1032	BIBW2992		CCND1	22	0	22	0	5.98301e-05	-0.358201	-0.155565	-0.037209	2.12677	0.638382	0.00751118	0.00991052	458	0.488506
185	OSI-906		CCND3	2	0	2	0	6.13661e-05	-1.33369	-0.579213	0.134193	3.4426	-0.269	0.00759846	0.00991052	338	0.0694343
32	VX-680		BCR_ABL	3	3	0	0	6.70001e-05	-1.63183	-0.708693	0.184081	2.72261	-1.457	0.00818397	0.00991052	285	0.0382485
119	Lapatinib		CDH1	4	3	0	1	7.04679e-05	-0.211764	-0.0919681	0.0960837	4.14914	1.87825	0.00849279	0.00991052	278	0.654732
192	LFM-A13		MYCL1	1	0	1	0	7.17836e-05	-1.19112	-0.517296	0.0748873	5.92125	3.246	0.00853752	0.00991052	338	0.0923439
1	Erlotinib		SMAD4	7	5	0	2	7.43721e-05	-0.949201	-0.412233	-0.0573308	4.55606	1.94341	0.00873051	0.00991052	275	0.149808
104	Bortezomib		CDKN2A	104	13	0	91	7.54949e-05	-0.464692	-0.201813	0.0467275	-4.34717	-5.60071	0.0087487	0.00991052	298	0.394797
32	VX-680		CDKN2A	101	13	0	88	7.71608e-05	0.209667	0.0910573	0.0294036	3.11829	1.87761	0.00882857	0.00991052	285	1.52095
34	Imatinib		CDKN2A	108	14	0	94	8.15092e-05	-0.0262081	-0.011382	0.0269754	4.87222	4.36175	0.00920952	0.00991052	303	0.948934
1004	Vinblastine		APC	26	25	1	0	8.3667e-05	0.60558	0.263	0.0278983	-4.1543	-2.81491	0.00933662	0.00991052	431	3.35738
1014	RDEA119		NRAS	27	25	2	0	8.58022e-05	-0.915099	-0.397422	-0.013329	2.4293	1.43365	0.00945812	0.00991052	469	0.160382
1037	BX-795		APC	28	27	1	0	0.000106167	0.294564	0.127928	-0.0016679	2.34386	3.59967	0.011562	0.00991052	476	1.80242
192	LFM-A13		FAM123B	2	2	0	0	0.000110183	-1.84139	-0.799706	-0.102149	5.92195	4.465	0.0118565	0.00991052	338	0.0251529
29	AZ628		ALK	1	1	0	0	0.000118039	-2.61689	-1.1365	0.44941	2.51842	-0.7071	0.0125524	0.00991052	293	0.00533335
38	AZD-0530		NRAS	22	22	0	0	0.000119373	0.46474	0.201834	0.00195849	3.84834	5.1135	0.0125466	0.00991052	303	2.53319
1058	GDC0941		APC	27	26	1	0	0.000126965	0.501873	0.217961	0.0674522	2.20126	3.50095	0.0131912	0.00991052	469	2.72849
1013	Nilotinib		KDR	2	0	2	0	0.000128123	-1.57916	-0.68582	0.0418436	4.17138	2.0785	0.0131602	0.00991052	458	0.0424972
55	A-770041		CDKN2A	104	13	0	91	0.00013488	-0.0677469	-0.0294221	-0.00843491	3.85864	2.66531	0.0136986	0.00991052	290	0.873285
156	AZD6482		BRAF	42	39	3	0	0.00013691	0.0745928	0.0323952	-0.0442309	3.18041	3.22271	0.0137504	0.00991052	319	1.16089
1020	Lenalidomide		CDK6	7	0	7	0	0.000137341	-0.157003	-0.0681854	-0.0554444	5.35877	5.10486	0.0136421	0.00991052	458	0.730515
182	Obatoclax Mesylate		PTEN	46	26	0	20	0.000137752	-0.0131585	-0.00571464	0.10449	-1.37529	-1.28755	0.0135341	0.00991052	338	0.974026
182	Obatoclax Mesylate		BRAF	42	40	2	0	0.000139914	-0.653603	-0.283856	-0.0800452	-1.21278	-2.42448	0.0135988	0.00991052	338	0.270575
1004	Vinblastine		EWS_FLI1	14	14	0	0	0.0001447	-0.625165	-0.271506	0.117402	-4.03467	-5.23021	0.0139143	0.00991052	431	0.28641
52	GNF-2		NRAS	18	18	0	0	0.000155395	0.468443	0.203442	-0.00809902	4.36033	5.06456	0.0147854	0.00991052	286	2.55202
173	FH535		SETD2	2	2	0	0	0.00016606	1.31998	0.573259	0.1804	1.68606	4.929	0.0156356	0.00991052	338	14.0126
1015	CI-1040		NRAS	25	23	2	0	0.00016919	-0.795183	-0.345343	-0.0290644	2.80084	1.61683	0.0157661	0.00991052	431	0.203852
1019	Bosutinib		PTEN	66	39	0	27	0.000183732	0.287381	0.124808	0.00596286	2.7823	3.392	0.0169465	0.00991052	461	1.77671
5	Sunitinib		KDR	1	0	1	0	0.000191622	-0.852504	-0.370238	-0.637502	3.26364	-3.477	0.0174957	0.00991052	288	0.181771
1042	BIRB 0796		ALK	2	1	1	0	0.000192377	-0.122343	-0.0531328	-0.171973	5.66227	5.5915	0.0173889	0.00991052	448	0.782951
1010	Gefitinib		CCND1	20	0	20	0	0.000198708	-0.282615	-0.122738	0.00212805	1.90472	0.920397	0.0177834	0.00991052	431	0.56823
1032	BIBW2992		NRAS	29	27	2	0	0.000225274	0.351134	0.152496	0.0532385	2.00204	2.84289	0.0199632	0.00991052	458	2.01833
1013	Nilotinib		SMARCB1	2	0	0	2	0.000233916	-0.607946	-0.264028	0.0460541	4.16914	2.5889	0.0205278	0.00991052	458	0.296445
11	Paclitaxel		CDKN2A	103	13	0	90	0.000241552	-0.214874	-0.0933188	-0.038935	-1.61604	-2.93986	0.0209941	0.00991052	289	0.650672
1021	Axitinib		SMARCB1	2	0	0	2	0.000244818	-1.13784	-0.494159	-0.110037	3.44772	0.916	0.0210754	0.00991052	458	0.102726
1023	GW 441756		STK11	19	14	0	5	0.000247508	-0.517273	-0.224649	-0.0423173	4.27076	3.45195	0.0211059	0.00991052	458	0.355387
1049	PD-173074		PDGFRA	4	0	4	0	0.000248326	-1.11095	-0.48248	-0.187397	3.90195	2.80025	0.0209778	0.00991052	475	0.108403
1011	ABT-263		MLL_AFF1	2	2	0	0	0.000249222	-1.81644	-0.788869	0.0205367	2.72057	-2.578	0.0208585	0.00991052	476	0.02644
182	Obatoclax Mesylate		MYC	22	0	22	0	0.000251598	-0.861667	-0.374217	-0.0397	-1.27152	-2.68235	0.0208642	0.00991052	338	0.17847
1009	ATRA		BCR_ABL	4	4	0	0	0.000256432	-0.952581	-0.413701	-0.108053	4.94049	1.76545	0.0210717	0.00991052	431	0.148798
1050	ZM-447439		NOTCH1	9	9	0	0	0.000260734	-0.865423	-0.375849	0.0763881	2.84744	0.719911	0.0212322	0.00991052	476	0.177134
171	AKT inhibitor VIII		PIK3CA	44	42	2	0	0.000268636	-0.426075	-0.185042	-0.0294598	3.23426	2.26176	0.0216804	0.00991052	319	0.426497
1009	ATRA		FLT3	3	2	1	0	0.0002837	-1.93996	-0.842515	-0.0540601	4.9336	1.68933	0.0226935	0.00991052	431	0.0206524
1062	AZD6244		CDKN2A	196	42	1	153	0.000288025	-0.589962	-0.256217	-0.00994926	3.12203	2.33081	0.0228373	0.00991052	445	0.307302
195	Camptothecin		EWS_FLI1	3	3	0	0	0.000297937	-3.64341	-1.58231	-0.0122666	-5.56725	-14.3367	0.0234178	0.00991052	338	0.00068451
1025	SB 216763		BCR_ABL	4	4	0	0	0.000304783	-0.585695	-0.254364	-0.0736861	5.49099	3.91975	0.0237494	0.00991052	458	0.309936
1008	Methotrexate		BCR_ABL	4	4	0	0	0.000307611	-0.378311	-0.164299	0.0339339	0.584985	-3.5145	0.023765	0.00991052	431	0.469248
29	AZ628		CDKN2A	107	14	0	93	0.000313857	0.0862635	0.0374637	-0.102695	2.90578	1.8149	0.024042	0.00991052	293	1.1883
1008	Methotrexate		MLL_AFF1	2	2	0	0	0.00031707	-0.986564	-0.428459	-0.0434366	0.572959	-5.0345	0.024084	0.00991052	431	0.139022
1006	Cytarabine		EWS_FLI1	14	14	0	0	0.000318876	-0.523189	-0.227218	0.0525466	0.711672	-1.15304	0.0240193	0.00991052	431	0.351208
1014	RDEA119		KRAS	78	63	15	0	0.000322843	-0.505216	-0.219412	-0.017055	2.49971	1.73174	0.0241172	0.00991052	469	0.364063
1047	Nutlin-3a		RB1	47	36	1	10	0.000323294	0.253781	0.110216	0.0208135	4.3694	5.53298	0.0239529	0.00991052	476	1.66124
1032	BIBW2992		MSH2	6	4	0	2	0.000329267	-0.914624	-0.397216	-0.00466809	2.07655	0.452983	0.0241971	0.00991052	458	0.160534
1008	Methotrexate		TET2	3	3	0	0	0.000333236	-0.897501	-0.38978	-0.00149242	0.583405	-4.65567	0.0242913	0.00991052	431	0.166127
1025	SB 216763		CDK4	8	0	8	0	0.0003333	-0.485976	-0.211057	0.0515092	5.4866	4.9525	0.0241016	0.00991052	458	0.378343
34	Imatinib		MLH1	8	7	1	0	0.000337675	0.0413547	0.0179601	-0.137996	4.66788	5.516	0.0242242	0.00991052	303	1.08623
1039	SL 0101-1		TET2	3	3	0	0	0.000338298	-0.537803	-0.233565	-0.0828047	5.40311	3.76033	0.0240777	0.00991052	451	0.341091
1	Erlotinib		MET	2	0	2	0	0.000348769	-2.64345	-1.14804	-0.0721903	4.52013	0.3165	0.0246291	0.00991052	275	0.00505731
1037	BX-795		KRAS	78	63	15	0	0.00035616	0.244567	0.106214	0.00367674	2.26533	3.19538	0.024956	0.00991052	476	1.6309
157	JNK-9L		TSC1	2	1	0	1	0.00038608	1.83275	0.795952	-0.0678013	-0.172099	3.3875	0.0268444	0.00991052	319	39.0755
1025	SB 216763		ALK	2	1	1	0	0.000393518	0.0723476	0.0314201	-0.128017	5.48552	3.5955	0.0271528	0.00991052	458	1.15569
1012	Vorinostat		EWS_FLI1	14	14	0	0	0.000396584	-0.320053	-0.138997	0.152225	1.48101	0.562407	0.027157	0.00991052	458	0.527237
136	Mitomycin C		EWS_FLI1	3	3	0	0	0.000433963	-2.47213	-1.07363	-0.0737901	-1.25984	-7.22	0.0294932	0.00991052	338	0.00712426
182	Obatoclax Mesylate		SETD2	2	2	0	0	0.000435746	2.03038	0.881785	-0.09346	-1.38982	3.0841	0.0293934	0.00991052	338	58.019
1014	RDEA119		EWS_FLI1	14	14	0	0	0.000437908	1.12244	0.48747	0.0399255	2.29264	4.95071	0.0293204	0.00991052	469	9.4393
37	PF-02341066		CDKN2A	105	13	0	92	0.000450881	0.0192744	0.00837076	0.0499712	4.51413	3.87572	0.029967	0.00991052	300	1.0393
1015	CI-1040		CDKN2A	194	37	1	156	0.000456921	-0.163854	-0.071161	0.0249117	2.99857	2.40669	0.0301468	0.00991052	431	0.720573
1003	Camptothecin		APC	26	25	1	0	0.000465179	0.349826	0.151928	-0.0251302	-4.23649	-2.75696	0.0304692	0.00991052	431	2.01306
1001	AICAR		BRAF	54	51	3	0	0.000473473	0.121405	0.0527256	-0.0221465	8.13858	9.01022	0.0307894	0.00991052	507	1.27483
1007	Docetaxel		CCND1	22	0	22	0	0.000519916	-0.0778473	-0.0338087	-0.0852231	-5.18285	-5.98714	0.033568	0.00991052	460	0.85582
1062	AZD6244		KRAS	71	57	14	0	0.00052539	-0.600501	-0.260794	-0.0386029	2.91646	2.02068	0.0336809	0.00991052	445	0.300893
45	Z-LLNle-CHO		CDKN2A	102	13	0	89	0.000551928	-0.277826	-0.120658	0.0351175	2.8307	2.00023	0.0351329	0.00991052	283	0.573699
1016	Temsirolimus		KRAS	72	57	15	0	0.000558852	0.186576	0.0810289	0.0263718	-1.50379	-0.340978	0.0353249	0.00991052	431	1.4523
1005	Cisplatin		APC	26	25	1	0	0.000632287	0.335556	0.14573	-0.00339901	3.34394	4.495	0.0396892	0.00991052	431	1.95641
180	Thapsigargin		TP53	224	223	0	1	0.000652319	-0.446381	-0.193861	-0.0468531	-4.22342	-4.68609	0.0406642	0.00991052	338	0.409523
1028	VX-702		BCR_ABL	4	4	0	0	0.000666357	-0.480524	-0.208689	-0.0572029	4.39181	2.975	0.0412548	0.00991052	458	0.382492
1032	BIBW2992		SMAD4	26	15	0	11	0.000672043	-0.36408	-0.158118	-0.0620564	2.10856	1.17002	0.0413238	0.00991052	458	0.482796
1029	AMG-706		EWS_FLI1	14	14	0	0	0.000682138	0.0738586	0.0320764	0.00358997	4.10355	3.43122	0.0416611	0.00991052	476	1.15919
1009	ATRA		EWS_FLI1	14	14	0	0	0.000685203	-0.894861	-0.388633	-0.0790357	4.95911	3.47849	0.0415674	0.00991052	431	0.167007
51	Dasatinib		NRAS	18	18	0	0	0.000689143	1.04769	0.455005	0.110423	1.49345	2.97504	0.0415277	0.00991052	285	8.12849
171	AKT inhibitor VIII		BRCA2	2	1	1	0	0.000696123	0.974863	0.423378	-0.170818	3.10325	2.603	0.0416706	0.00991052	319	7.02677
1009	ATRA		NOTCH1	9	9	0	0	0.000698681	-0.632812	-0.274827	0.00130384	4.96043	2.59422	0.0415485	0.00991052	431	0.282063
182	Obatoclax Mesylate		TP53	224	223	0	1	0.000721517	-0.425119	-0.184627	-0.0694228	-1.15117	-1.47133	0.0426261	0.00991052	338	0.427313
1031	Elesclomol		APC	26	25	1	0	0.000725815	0.751637	0.326432	-0.00105302	-2.88816	-1.38576	0.0426015	0.00991052	431	4.49639
1043	JNK Inhibitor VIII		CDKN2a(p14)	172	25	1	146	0.000730701	0.288684	0.125374	-0.011367	5.73944	5.80933	0.0426117	0.00991052	445	1.78134
1062	AZD6244		EWS_FLI1	14	14	0	0	0.000738371	0.81864	0.355531	0.0876225	2.70747	4.80736	0.0427829	0.00991052	445	5.14117
146	A-769662		FAM123B	2	2	0	0	0.0007445	-0.368748	-0.160145	0.0620206	3.89662	3.0965	0.0428633	0.00991052	319	0.478311
166	FTI-277		HRAS	2	2	0	0	0.000752229	-0.893126	-0.38788	0.0406861	3.1937	1.3785	0.0430342	0.00991052	319	0.167587
1024	CEP-701		APC	27	26	1	0	0.00077135	0.466011	0.202386	-0.00480382	-0.163315	1.13612	0.0438505	0.00991052	458	2.53964
1060	PD-0325901		EWS_FLI1	14	14	0	0	0.000802033	0.805235	0.349709	0.104714	0.065752	2.10971	0.0453098	0.00991052	469	5.00516
1052	RO-3306		MLL_AFF1	2	2	0	0	0.000814624	-1.83414	-0.796557	0.0512852	4.61022	1.53245	0.0457353	0.00991052	476	0.0255203
29	AZ628		KRAS	20	17	3	0	0.000829043	-1.20408	-0.522926	-0.0607798	2.6116	1.08512	0.0462575	0.00991052	293	0.0899804
1	Erlotinib		NRAS	17	17	0	0	0.000829896	0.49602	0.215419	0.0202263	4.43862	5.26271	0.046021	0.00991052	275	2.69673
1017	AZD-2281		KRAS	75	60	15	0	0.000843366	0.00827303	0.00359293	-0.0126992	4.67108	5.16117	0.0464829	0.00991052	459	1.01668
1032	BIBW2992		BRAF	41	39	2	0	0.000859881	0.270674	0.117552	0.042582	1.97986	2.82232	0.0471058	0.00991052	458	1.71832
1032	BIBW2992		PTEN	66	39	0	27	0.000863366	0.141024	0.061246	0.0288611	1.96237	2.60714	0.0470118	0.00991052	458	1.32584
185	OSI-906		PTEN	46	26	0	20	0.000868966	0.482051	0.209352	0.06459	3.31396	4.09782	0.0470335	0.00991052	338	2.62243
29	AZ628		BCR_ABL	4	4	0	0	0.000874448	-2.22505	-0.966325	0.0601482	2.55809	-1.15457	0.0470484	0.00991052	293	0.0116775
1047	Nutlin-3a		CCND1	20	0	20	0	0.000878307	0.282897	0.12286	0.027914	4.4277	5.7745	0.0469764	0.00991052	476	1.76084
1047	Nutlin-3a		CTNNB1	10	5	1	4	0.00089078	-0.326402	-0.141755	0.00308016	4.52143	2.7539	0.0473633	0.00991052	476	0.520583
1037	BX-795		ERBB2	17	1	16	0	0.000895868	0.730566	0.317281	0.0111241	2.36174	3.92971	0.0473553	0.00991052	476	4.31084
1024	CEP-701		BRCA1	3	2	1	0	0.000899109	1.58947	0.6903	0.150499	-0.102739	2.34423	0.0472503	0.00991052	458	24.0215
1039	SL 0101-1		SMO	1	0	1	0	0.000909083	4.13866	1.7974	0.520144	5.39214	5.412	0.0474983	0.00991052	451	3933.69
1046	681640		MDM2	9	0	9	0	0.000911784	0.999413	0.434039	0.0332371	2.31385	4.08278	0.0473656	0.00991052	448	7.38037
1040	BI-D1870		APC	27	26	1	0	0.000925306	0.33835	0.146944	0.0082793	2.56257	3.44468	0.0477934	0.00991052	448	1.96738
1008	Methotrexate		ALK	2	1	1	0	0.000939115	-0.37966	-0.164884	0.315355	0.549066	0.0905	0.048231	0.00991052	431	0.467985
1025	SB 216763		MLL_AFF1	2	2	0	0	0.000947134	-1.40491	-0.610144	-0.0279084	5.49156	2.2175	0.0483681	0.00991052	458	0.060216
165	DMOG		APC	18	17	1	0	0.000969814	0.0850039	0.0369167	0.0724369	6.56939	7.32006	0.049248	0.00991052	319	1.18531
127	GSK269962A		CDKN2A	106	14	0	92	0.000981068	0.149064	0.0647375	0.0161547	3.95465	2.89063	0.0495412	0.00991052	289	1.34733
30	Sorafenib		KDR	1	0	1	0	0.000995858	-1.3826	-0.600455	-0.406608	3.7975	-1.384	0.0500087	0.00991052	292	0.0629637
1028	VX-702		MLH1	9	8	1	0	0.00100334	-0.340867	-0.148037	-0.00923977	4.39921	3.39267	0.0501061	0.00991052	458	0.505738
1012	Vorinostat		STK11	19	14	0	5	0.00101198	0.331779	0.14409	-0.0500387	1.41154	2.40923	0.0502601	0.00991052	458	1.94169
59	WZ-1-84		GNAS	3	1	2	0	0.00104459	-1.46334	-0.635519	0.0830482	5.58792	3.039	0.0515959	0.00991052	286	0.053575
1059	AZD8055		APC	27	26	1	0	0.00108026	0.373675	0.162285	0.00986865	0.43161	1.3944	0.0530677	0.00991052	469	2.1114
199	Pazopanib		KDR	2	0	2	0	0.00108032	-2.6112	-1.13403	0.219015	3.9325	0.5425	0.0527838	0.00991052	338	0.00539436
1054	PD-0332991		NOTCH1	9	9	0	0	0.00109761	0.307242	0.133433	0.0705937	2.38903	1.49163	0.0533402	0.00991052	445	1.8487
1049	PD-173074		FLT3	3	2	1	0	0.00110106	-0.343106	-0.149009	-0.102236	3.90172	2.46833	0.0532219	0.00991052	475	0.50348
1039	SL 0101-1		CCND2	2	0	2	0	0.00110785	-1.85889	-0.807305	-0.236726	5.39818	4.0465	0.0532652	0.00991052	451	0.0242879
1011	ABT-263		FLT3	3	2	1	0	0.00111559	-1.44793	-0.628827	0.049138	2.72646	-1.74024	0.0533535	0.00991052	476	0.0552517
45	Z-LLNle-CHO		KRAS	21	17	4	0	0.00114965	-0.762174	-0.331008	0.159543	2.5974	1.70773	0.0546931	0.00991052	283	0.217763
1009	ATRA		APC	26	25	1	0	0.00117221	0.522762	0.227033	0.0347391	4.84749	5.90058	0.0554742	0.00991052	431	2.84489
156	AZD6482		APC	18	17	1	0	0.0012149	0.169353	0.0735492	0.0497194	3.13455	4.04597	0.0571952	0.00991052	319	1.40313
1009	ATRA		ALK	2	1	1	0	0.00122221	-0.386316	-0.167775	-0.213205	4.91524	4.005	0.0572411	0.00991052	431	0.461796
146	A-769662		MDM2	5	0	5	0	0.00122224	-0.869909	-0.377797	-0.0596341	3.89888	3.43482	0.0569477	0.00991052	319	0.175552
6	PHA-665752		MLL_AFF1	2	2	0	0	0.00125079	-0.838917	-0.364337	-0.301507	4.70346	4.1006	0.057979	0.00991052	303	0.186778
190	Bleomycin		TSC1	2	1	0	1	0.0012509	2.71965	1.18113	0.277872	1.00111	4.8185	0.0576881	0.00991052	338	230.282
1050	ZM-447439		ALK	2	1	1	0	0.00127486	-0.933623	-0.405467	0.141202	2.81547	0.85135	0.0584949	0.00991052	476	0.154549
175	PAC-1		PIK3CA	47	45	2	0	0.00133797	0.390147	0.169438	0.013907	3.74987	4.17196	0.0610802	0.00991052	338	2.18211
1049	PD-173074		KRAS	77	62	15	0	0.00135538	0.141108	0.0612823	0.0155714	3.81249	4.30709	0.0615641	0.00991052	475	1.32606
1028	VX-702		SMARCB1	2	0	0	2	0.00136249	-0.462073	-0.200676	-0.095908	4.38308	3.5465	0.0615777	0.00991052	458	0.39687
1010	Gefitinib		NRAS	25	23	2	0	0.00137391	0.0981292	0.042617	-0.0216079	1.85011	2.00413	0.0617847	0.00991052	431	1.21684
32	VX-680		KRAS	21	17	4	0	0.00139889	0.126922	0.0551217	-0.0791632	2.6863	2.58191	0.0625969	0.00991052	285	1.28897
1050	ZM-447439		EWS_FLI1	14	14	0	0	0.00141121	-0.0912957	-0.0396492	0.0870554	2.82375	2.26177	0.0628372	0.00991052	476	0.833109
1050	ZM-447439		APC	28	27	1	0	0.00141298	0.118246	0.0513536	0.0550047	2.74679	3.77406	0.0626073	0.00991052	476	1.2668
1023	GW 441756		FAM123B	2	1	0	1	0.00141522	-0.903066	-0.392197	0.00601579	4.24304	2.8135	0.0624009	0.00991052	458	0.164288
1022	AZD7762		MYCN	16	0	16	0	0.0014235	-0.115862	-0.0503183	0.139252	0.0826485	-0.392668	0.0624611	0.00991052	458	0.793165
134	Etoposide		CDKN2a(p14)	142	24	1	117	0.00146755	0.0439961	0.0191073	-0.110863	1.59923	1.73585	0.0640831	0.00991052	319	1.09198
173	FH535		BRAF	42	40	2	0	0.0015055	-0.170088	-0.0738685	0.049274	1.80312	1.01545	0.0654242	0.00991052	338	0.711644
6	PHA-665752		MLLT3	8	0	1	7	0.00150767	0.317119	0.137723	-0.0839697	4.69336	4.92525	0.0652048	0.00991052	303	1.88558
1000	Metformin		CDKN2A	231	47	1	183	0.00154238	-0.033776	-0.0146687	0.0409547	10.6079	10.7101	0.0663885	0.00991052	507	0.934679
199	Pazopanib		PIK3CA	47	45	2	0	0.00155287	0.370318	0.160827	0.0148866	3.81447	4.51902	0.0665233	0.00991052	338	2.09727
1036	PLX4720		MLL_AFF1	2	2	0	0	0.0015895	-1.01626	-0.441355	-0.107398	4.80089	2.7735	0.0677711	0.00991052	448	0.131006
1007	Docetaxel		APC	27	26	1	0	0.00159225	0.237029	0.10294	0.107207	-5.2805	-4.27211	0.0675697	0.00991052	460	1.6065
1040	BI-D1870		KRAS	74	59	15	0	0.00162224	0.203244	0.088268	-0.015276	2.48916	3.25544	0.0685205	0.00991052	448	1.50154
186	Bexarotene		MDM2	6	0	6	0	0.00169072	-1.55217	-0.674097	-0.170888	4.19259	2.95583	0.071081	0.00991052	338	0.0448545
1011	ABT-263		MYCN	19	0	19	0	0.00169882	-1.04959	-0.455832	0.00851783	2.7704	0.964305	0.0710909	0.00991052	476	0.122556
154	CHIR-99021		SMO	4	0	4	0	0.0017369	-0.17142	-0.0744467	-0.171594	4.24533	3.80275	0.0723495	0.00991052	319	0.709752
154	CHIR-99021		SETD2	2	2	0	0	0.0018105	-1.67935	-0.729332	-0.0215796	4.26298	0.5635	0.0750695	0.00991052	319	0.0347805
1057	NVP-BEZ235		TET2	3	3	0	0	0.00182552	-0.708197	-0.307566	0.116021	-2.29375	-3.66467	0.0753463	0.00991052	469	0.242587
1057	NVP-BEZ235		EWS_FLI1	14	14	0	0	0.0018414	0.271866	0.11807	0.0994163	-2.28667	-2.8175	0.0756562	0.00991052	469	1.72242
1005	Cisplatin		ERBB2	15	1	14	0	0.00187472	0.49886	0.216652	-0.0467503	3.36125	4.859	0.0766768	0.00991052	431	2.71209
1058	GDC0941		KRAS	78	63	15	0	0.00190139	0.285883	0.124157	0.0114518	2.12234	3.04674	0.0774172	0.00991052	469	1.77139
59	WZ-1-84		NRAS	18	18	0	0	0.00190818	0.487155	0.211569	0.0269416	5.50909	6.33689	0.0773456	0.00991052	286	2.64934
1012	Vorinostat		CDK4	8	0	8	0	0.00195043	0.473843	0.205787	0.0429731	1.42587	2.97487	0.0787053	0.00991052	458	2.57973
110	Roscovitine		KDM5C	4	3	0	1	0.00196491	-1.25154	-0.543536	0.194939	5.38918	3.44475	0.0789369	0.00991052	280	0.0818329
30	Sorafenib		BCR_ABL	4	4	0	0	0.0019664	-1.2723	-0.552555	0.113999	3.8199	0.8889	0.0786473	0.00991052	292	0.0785037
104	Bortezomib		EWS_FLI1	11	11	0	0	0.00197523	-0.448599	-0.194824	-0.113413	-4.74664	-5.77636	0.0786523	0.00991052	298	0.407711
30	Sorafenib		FLT3	2	1	1	0	0.00199819	-2.05968	-0.894507	-0.135301	3.80499	0.1195	0.0792176	0.00991052	292	0.016255
1032	BIBW2992		BRCA2	4	3	1	0	0.00200212	-0.55693	-0.241872	-0.0246098	2.07761	-0.4787	0.0790269	0.00991052	458	0.328289
194	AUY922		TSC1	2	1	0	1	0.00202724	2.44647	1.06249	-0.202587	-3.06	0.811	0.0796706	0.00991052	338	133.346
1053	MK-2206		PTEN	63	38	0	25	0.00203821	-0.248396	-0.107877	0.0184052	2.92157	2.37665	0.0797548	0.00991052	445	0.60848
1000	Metformin		BRAF	54	51	3	0	0.00204425	0.33374	0.144941	-0.02297	10.5851	11.2362	0.0796466	0.00991052	507	1.94931
83	JW-7-52-1		MYCN	19	0	19	0	0.00204536	0.971922	0.4221	0.0422632	-1.10277	1.51847	0.0793479	0.00991052	288	6.98554
1050	ZM-447439		CDKN2A	213	43	1	169	0.00206087	-0.377706	-0.164035	0.0243844	3.00956	2.55738	0.0796079	0.00991052	476	0.469818
1030	KU-55933		APC	26	25	1	0	0.00209973	0.198688	0.0862889	0.0235679	5.02754	5.74754	0.0807635	0.00991052	444	1.48791
153	Midostaurin		CDKN2A	169	40	1	128	0.00212395	0.073123	0.0317569	0.0483522	0.748545	0.225334	0.081349	0.00991052	319	1.15748
1015	CI-1040		MYCL1	6	0	6	0	0.00221412	1.02891	0.44685	0.094118	2.70228	4.8485	0.0844449	0.00991052	431	7.82889
170	Shikonin		SETD2	2	2	0	0	0.00221799	1.9552	0.849134	-0.403287	0.122425	4.4785	0.084237	0.00991052	319	49.9192
1006	Cytarabine		CDKN2A	196	39	1	156	0.0022828	-0.18093	-0.0785771	0.0427986	0.943061	0.301049	0.0863358	0.00991052	431	0.696379
1060	PD-0325901		CDKN2A	209	43	1	165	0.00233614	-0.490987	-0.213233	-0.0276184	0.454917	-0.281461	0.0879847	0.00991052	469	0.374571
62	BMS-536924		KRAS	21	17	4	0	0.00235255	-0.538333	-0.233795	-0.0402804	2.82793	1.37183	0.0882353	0.00991052	290	0.34073
177	GSK-650394		CDKN2A	176	42	1	133	0.00245515	-0.0788955	-0.0342639	0.0162163	4.12476	3.75333	0.0917029	0.00991052	338	0.854028
1032	BIBW2992		CTNNB1	8	3	1	4	0.00245811	-0.0939753	-0.040813	-0.0703407	2.06162	1.69866	0.0914357	0.00991052	458	0.828655
1003	Camptothecin		KRAS	72	57	15	0	0.00247181	0.233617	0.101459	-0.000136172	-4.2983	-3.394	0.0915683	0.00991052	431	1.59558
1014	RDEA119		CDKN2A	209	43	1	165	0.00254496	-0.590834	-0.256596	-0.0436242	2.73676	1.9182	0.0938934	0.00991052	469	0.306767
1012	Vorinostat		MYCN	16	0	16	0	0.00255567	-0.671931	-0.291816	0.0604402	1.50054	0.13761	0.0939053	0.00991052	458	0.260836
1059	AZD8055		MYCN	19	0	19	0	0.00259483	0.0910405	0.0395384	-0.0703621	0.47534	0.764081	0.0949583	0.00991052	469	1.19971
9	MG-132		NOTCH1	9	9	0	0	0.0026194	0.229237	0.0995565	0.0980741	1.89351	2.33049	0.0954709	0.00991052	291	1.58166
1009	ATRA		TET2	3	3	0	0	0.00262171	-1.11034	-0.482214	-0.063274	4.93957	0.837667	0.0951712	0.00991052	431	0.108536
1050	ZM-447439		KRAS	78	63	15	0	0.00263044	-0.0728477	-0.0316374	-0.0157357	2.75538	3.07171	0.095106	0.00991052	476	0.864421
150	Bicalutamide		MET	8	0	8	0	0.00266253	-0.265973	-0.115511	-0.0456636	4.26802	4.09987	0.0958828	0.00991052	338	0.58746
9	MG-132		MYCN	18	0	18	0	0.00275329	1.50166	0.652161	0.0119132	1.76513	4.05914	0.0987579	0.00991052	291	20.1522
1015	CI-1040		BCR_ABL	4	4	0	0	0.00276497	-0.916632	-0.398088	-0.0803835	2.74686	1.16254	0.0987848	0.00991052	431	0.159891
86	A-443654		CDKN2A	102	13	0	89	0.00287592	-0.0669714	-0.0290853	-0.00385245	0.498042	-0.424579	0.102344	0.00991052	286	0.87464
1025	SB 216763		NF2	13	11	0	2	0.00288017	-0.0944886	-0.0410359	0.040024	5.48415	5.24169	0.102094	0.00991052	458	0.827805
1013	Nilotinib		TSC1	3	2	0	1	0.00289846	-0.471004	-0.204554	-0.0906768	4.16884	3.16197	0.102341	0.00991052	458	0.389845
111	Salubrinal		MLH1	7	6	1	0	0.00295297	1.18917	0.516449	-0.220842	4.47078	6.50471	0.103859	0.00991052	286	10.7869
1000	Metformin		STK11	22	17	0	5	0.00301487	0.0420103	0.0182448	0.0722967	10.6511	10.7295	0.105626	0.00991052	507	1.08765
11	Paclitaxel		MLL_AFF1	2	2	0	0	0.00301814	-1.98177	-0.860673	0.327608	-2.06646	-5.158	0.105332	0.00991052	289	0.0189956
1017	AZD-2281		CCND1	22	0	22	0	0.00302417	0.251838	0.109372	0.0103574	4.70883	5.59186	0.105136	0.00991052	459	1.65479
1047	Nutlin-3a		SMARCB1	2	0	0	2	0.0030532	-0.944237	-0.410077	0.0104594	4.49782	1.2785	0.105739	0.00991052	476	0.151302
1021	Axitinib		BRAF	41	39	2	0	0.00306031	0.526738	0.22876	0.0316646	3.37351	4.07898	0.105581	0.00991052	458	2.86761
59	WZ-1-84		MYCN	19	0	19	0	0.00310547	0.367258	0.159498	0.0607763	5.48011	6.70053	0.106731	0.00991052	286	2.08447
9	MG-132		NRAS	20	20	0	0	0.00312897	-0.11061	-0.0480374	0.112094	1.9759	0.97375	0.107132	0.00991052	291	0.80154
1022	AZD7762		FLT3	3	2	1	0	0.00314248	-1.77595	-0.771285	-0.109377	0.0854454	-2.87657	0.107188	0.00991052	458	0.0286702
1017	AZD-2281		MYC	31	0	31	0	0.00317077	-0.309882	-0.13458	-0.00494211	4.77118	4.47466	0.107747	0.00991052	459	0.538072
1017	AZD-2281		TP53	308	306	0	2	0.00322503	0.254554	0.110551	0.0185127	4.44521	4.90115	0.10918	0.00991052	459	1.6638
146	A-769662		KDM5C	2	2	0	0	0.00323666	-0.639259	-0.277627	-0.0143262	3.90193	2.2555	0.109165	0.00991052	319	0.278449
1036	PLX4720		ERBB2	16	1	15	0	0.0032413	0.41004	0.178078	0.0114215	4.73818	6.24056	0.108915	0.00991052	448	2.27068
172	Embelin		MYC	22	0	22	0	0.0033082	-0.352783	-0.153212	0.129441	2.84238	2.26645	0.110751	0.00991052	338	0.493828
1039	SL 0101-1		CDKN2A	199	38	1	160	0.00331216	-0.24462	-0.106237	0.0038354	5.46467	5.3004	0.110475	0.00991052	451	0.613092
1015	CI-1040		SMO	1	0	1	0	0.0033441	2.76013	1.19871	0.716862	2.72438	6.075	0.11113	0.00991052	431	249.701
1029	AMG-706		MET	10	0	10	0	0.00334866	-0.0945412	-0.0410587	0.0498606	4.08937	3.82322	0.110874	0.00991052	476	0.827718
53	CGP-60474		NRAS	18	18	0	0	0.00344636	0.702339	0.305022	-0.162004	-1.25942	-0.133044	0.113692	0.00991052	286	4.07422
1021	Axitinib		ALK	2	1	1	0	0.00344734	-0.561314	-0.243775	0.130182	3.44268	2.06474	0.113311	0.00991052	458	0.325424
1003	Camptothecin		ERBB2	15	1	14	0	0.0034606	0.390617	0.169643	0.00530914	-4.21628	-2.23245	0.113335	0.00991052	431	2.18417
1004	Vinblastine		KRAS	72	57	15	0	0.00347328	0.301059	0.130748	-0.0362101	-4.20385	-3.42358	0.113339	0.00991052	431	1.82598
1015	CI-1040		KRAS	72	57	15	0	0.00357755	-0.441785	-0.191865	-0.0264654	2.8296	2.2463	0.116322	0.00991052	431	0.413304
1007	Docetaxel		BRCA1	3	2	1	0	0.0036084	1.65719	0.719707	0.0258335	-5.23659	-2.895	0.116905	0.00991052	460	27.5051
1023	GW 441756		PIK3CA	47	44	3	0	0.00369232	-0.308376	-0.133926	-0.0278545	4.28012	3.85798	0.119196	0.00991052	458	0.539695
1054	PD-0332991		APC	25	24	1	0	0.00376158	0.493243	0.214213	0.045969	2.3082	3.42383	0.121	0.00991052	445	2.6818
1018	ABT-888		CDKN2C	7	0	0	7	0.00377605	-0.172645	-0.0749789	-0.0457095	5.30281	4.87714	0.121034	0.00991052	458	0.708015
197	Bryostatin 1		CDKN2C	4	0	0	4	0.00381984	-0.308735	-0.134082	0.0785696	-1.75475	-2.21273	0.122006	0.00991052	338	0.539307
1050	ZM-447439		FLT3	3	2	1	0	0.00390432	-0.62905	-0.273193	0.0853294	2.81844	1.0379	0.124265	0.00991052	476	0.284193
1010	Gefitinib		TET2	3	3	0	0	0.00390678	-0.559164	-0.242842	-0.0605985	1.87019	0.269377	0.123907	0.00991052	431	0.326826
156	AZD6482		ERBB2	12	1	11	0	0.00404627	0.265337	0.115234	0.0771675	3.20615	2.66987	0.127882	0.00991052	319	1.70007
1043	JNK Inhibitor VIII		MYC	32	0	32	0	0.00406146	-0.247871	-0.107649	-0.0261562	5.79055	5.45544	0.127915	0.00991052	445	0.609119
34	Imatinib		MYCN	18	0	18	0	0.00408119	-0.148826	-0.0646341	-0.0681668	4.69863	4.558	0.12809	0.00991052	303	0.74256
1024	CEP-701		ALK	2	1	1	0	0.00410403	-1.62835	-0.707182	0.0334901	-0.0765095	-2.41265	0.128361	0.00991052	458	0.0385155
32	VX-680		MSH2	4	2	0	2	0.00415637	2.44842	1.06334	0.117058	2.65914	4.04655	0.12955	0.00991052	285	133.869
1046	681640		CDH1	7	6	0	1	0.00417512	0.511651	0.222207	0.0454654	2.32125	4.12143	0.129687	0.00991052	448	2.78236
1046	681640		RUNX1	1	1	0	0	0.00423317	-1.56908	-0.681444	-0.20615	2.35524	-0.2705	0.13104	0.00991052	448	0.0433623
1008	Methotrexate		NF1	16	10	0	6	0.00425253	0.28205	0.122493	0.0257486	0.500109	1.76159	0.13119	0.00991052	431	1.75787
1020	Lenalidomide		MLL_AFF1	2	2	0	0	0.00427981	-0.332279	-0.144307	0.0234518	5.36095	3.972	0.131582	0.00991052	458	0.514501
1016	Temsirolimus		MYCL1	6	0	6	0	0.00430898	1.12473	0.488465	0.085933	-1.34257	1.03054	0.13203	0.00991052	431	9.48266
1026	17-AAG		ERBB2	16	1	15	0	0.00440532	-0.197259	-0.0856686	-0.0609997	-0.538366	-0.922962	0.134526	0.00991052	446	0.674005
38	AZD-0530		ERBB2	4	0	4	0	0.00441824	-0.254538	-0.110544	-0.170858	3.93717	4.16725	0.134466	0.00991052	303	0.601052
51	Dasatinib		SMAD4	7	5	0	2	0.00445744	-1.10234	-0.478739	0.0999288	1.67735	-2	0.135204	0.00991052	285	0.110286
195	Camptothecin		MYC	22	0	22	0	0.00446919	-0.924408	-0.401465	0.0428507	-5.56731	-6.7623	0.135107	0.00991052	338	0.157424
106	XMD8-85		CDKN2A	101	13	0	88	0.0044906	0.0676334	0.0293728	-0.0242767	3.71216	3.19259	0.135302	0.00991052	280	1.14484
45	Z-LLNle-CHO		JAK2	1	0	1	0	0.00464279	-1.11391	-0.483766	0.514976	2.5402	0.04333	0.139423	0.00991052	283	0.107763
155	AP-24534		NRAS	23	21	2	0	0.00465412	0.699024	0.303582	0.0430524	1.36249	2.22719	0.1393	0.00991052	319	4.04729
1008	Methotrexate		NOTCH1	9	9	0	0	0.00466239	-0.112223	-0.0487377	0.0376451	0.598531	-1.87219	0.139087	0.00991052	431	0.798959
86	A-443654		MYCN	19	0	19	0	0.0046853	0.771731	0.335159	0.00620722	0.0536598	1.78976	0.139311	0.00991052	286	4.68078
5	Sunitinib		CDKN2A	102	13	0	89	0.00468814	-0.144378	-0.0627028	-0.060009	3.56954	2.63975	0.138938	0.00991052	288	0.749194
11	Paclitaxel		NOTCH1	8	8	0	0	0.00469121	-0.160228	-0.0695862	0.18241	-2.04853	-3.46912	0.138575	0.00991052	289	0.725818
1057	NVP-BEZ235		MYCN	19	0	19	0	0.00480188	0.535214	0.23244	0.0146858	-2.34204	-1.36636	0.141382	0.00991052	469	2.91662
185	OSI-906		MISHL	36	36	0	0	0.00482983	-0.519055	-0.225423	-0.0659272	3.47159	2.99326	0.141743	0.00991052	338	0.354123
88	MS-275		MLH1	8	7	1	0	0.004861	0.882097	0.38309	-0.233991	1.69648	2.87229	0.142196	0.00991052	293	5.83687
38	AZD-0530		GNAS	3	1	2	0	0.00488569	-1.45521	-0.631988	0.0732634	3.96417	1.544	0.142457	0.00991052	303	0.0544533
87	GW843682X		CDKN2A	103	13	0	90	0.00489247	-0.0409431	-0.0177813	-0.0314956	-0.910096	-1.90615	0.142196	0.00991052	288	0.921377
173	FH535		PTEN	46	26	0	20	0.00489886	-0.27353	-0.118793	-0.0466707	1.78173	1.21974	0.141926	0.00991052	338	0.578647
1012	Vorinostat		NOTCH1	9	9	0	0	0.00498268	-0.278505	-0.120953	0.170605	1.47566	0.318944	0.143893	0.00991052	458	0.57292
88	MS-275		SMARCA4	3	3	0	0	0.00505987	1.10295	0.479003	0.263817	1.69493	4.982	0.145657	0.00991052	293	9.07833
136	Mitomycin C		MYC	22	0	22	0	0.00509531	-0.800727	-0.347751	-0.0183035	-1.22533	-2.56831	0.146211	0.00991052	338	0.201603
1050	ZM-447439		RUNX1	2	1	0	1	0.00513485	-0.416434	-0.180855	-0.169335	2.81212	1.646	0.14688	0.00991052	476	0.4348
204	Tipifarnib		CCND3	2	0	2	0	0.00515592	0.987825	0.429007	0.259352	1.72534	3.7315	0.147017	0.00991052	338	7.21131
1037	BX-795		BCR_ABL	3	3	0	0	0.00517062	-0.445797	-0.193607	-0.103177	2.4254	1.20867	0.146973	0.00991052	476	0.410002
127	GSK269962A		MLH1	8	7	1	0	0.00525926	0.450909	0.195827	-0.118566	3.55685	3.829	0.149023	0.00991052	289	2.46408
37	PF-02341066		GNAS	3	1	2	0	0.00527323	-1.57916	-0.685819	0.0612922	4.31063	2.31573	0.148952	0.00991052	300	0.0424974
1047	Nutlin-3a		FLT3	3	2	1	0	0.00528548	-0.108383	-0.0470701	0.137847	4.48984	3.6102	0.148833	0.00991052	476	0.805118
1053	MK-2206		SMARCB1	2	0	0	2	0.00528978	-0.86758	-0.376785	-0.202768	2.85366	0.79965	0.148492	0.00991052	445	0.176372
1014	RDEA119		BCR_ABL	3	3	0	0	0.00533317	-2.15649	-0.936554	0.0366629	2.38634	0.1417	0.149246	0.00991052	469	0.0133934
1047	Nutlin-3a		CDKN2A	213	43	1	169	0.00534573	-0.0509071	-0.0221087	0.00647424	4.69393	4.22544	0.149136	0.00991052	476	0.903197
1024	CEP-701		ERBB2	16	1	15	0	0.00536541	0.567782	0.246585	0.105048	-0.145006	1.5237	0.149224	0.00991052	458	3.11293
1003	Camptothecin		SOCS1	1	0	1	0	0.0053962	3.12909	1.35895	0.132574	-4.15816	0.5508	0.14962	0.00991052	431	522.276
1018	ABT-888		CCND2	2	0	2	0	0.00540701	-1.82383	-0.792078	-0.10126	5.30209	3.976	0.149462	0.00991052	458	0.0260522
133	Doxorubicin		MYC	22	0	22	0	0.00540816	-0.404137	-0.175515	0.0558616	-1.96226	-2.64792	0.149038	0.00991052	338	0.445625
184	BMS-754807		PTEN	46	26	0	20	0.00542775	0.0813964	0.03535	0.0681956	0.751111	0.853467	0.149123	0.00991052	338	1.17679
38	AZD-0530		TSC1	1	1	0	0	0.00543689	-0.479455	-0.208225	-0.347262	3.94448	2.648	0.148921	0.00991052	303	0.38331
45	Z-LLNle-CHO		AKT2	3	0	3	0	0.00550502	-1.06618	-0.463037	-0.181526	2.55575	0.256733	0.150332	0.00991052	283	0.118557
182	Obatoclax Mesylate		NRAS	21	20	1	0	0.00551569	-0.875112	-0.380056	-0.0333367	-1.30495	-2.24498	0.15017	0.00991052	338	0.173735
29	AZ628		FLCN	2	2	0	0	0.00554879	2.45357	1.06557	-0.0542476	2.49618	4.1415	0.150617	0.00991052	293	135.251
199	Pazopanib		SMARCB1	1	0	0	1	0.00558018	-1.69771	-0.737306	-0.173859	3.92586	-0.6091	0.151016	0.00991052	338	0.0335265
1016	Temsirolimus		CCND1	20	0	20	0	0.0055852	0.563472	0.244713	0.0292406	-1.35699	-0.334465	0.1507	0.00991052	431	3.08621
1004	Vinblastine		NOTCH1	9	9	0	0	0.00559458	-0.504476	-0.219091	0.137764	-4.04009	-5.64033	0.150504	0.00991052	431	0.364601
1009	ATRA		MLL_AFF1	2	2	0	0	0.00560099	-0.910327	-0.39535	-0.142545	4.92591	1.7175	0.15023	0.00991052	431	0.16192
1011	ABT-263		CDKN2A	213	43	1	169	0.00564548	0.0570936	0.0247954	0.018131	2.48612	2.9603	0.150975	0.00991052	476	1.12096
51	Dasatinib		MLLT3	6	0	0	6	0.00565829	1.82053	0.790647	-0.0143274	1.55672	2.9965	0.150871	0.00991052	285	38.1324
51	Dasatinib		NOTCH1	7	7	0	0	0.00568188	1.37144	0.595609	0.10972	1.54407	3.29314	0.151054	0.00991052	285	15.5317
1040	BI-D1870		MYC	32	0	32	0	0.00570163	-0.366609	-0.159216	0.0449733	2.65026	2.16681	0.151135	0.00991052	448	0.480361
170	Shikonin		MYCL1	1	0	1	0	0.00570435	0.500207	0.217237	0.50857	0.154162	-1.258	0.150765	0.00991052	319	2.71941
37	PF-02341066		MLH1	8	7	1	0	0.00570698	0.977521	0.424532	-0.0271859	4.26861	5.09638	0.150395	0.00991052	300	7.06422
1031	Elesclomol		EWS_FLI1	14	14	0	0	0.00571635	-0.0906324	-0.0393611	-0.0502331	-2.73591	-4.63279	0.150204	0.00991052	431	0.834215
64	CMK		MYCN	19	0	19	0	0.00573902	0.330268	0.143434	0.103323	3.82695	3.97042	0.150362	0.00991052	289	1.93583
86	A-443654		SMAD4	7	5	0	2	0.00578479	-0.451815	-0.196221	0.303199	0.219063	-1.82657	0.151124	0.00991052	286	0.405096
1036	PLX4720		APC	27	26	1	0	0.00580969	-0.0169936	-0.00738022	0.0236496	4.7546	5.37241	0.151337	0.00991052	448	0.966584
1007	Docetaxel		CDKN2A	207	42	1	164	0.00589274	-0.417117	-0.181152	0.0782789	-4.99841	-5.49376	0.153059	0.00991052	460	0.434206
197	Bryostatin 1		EZH2	2	1	1	0	0.00590206	-1.33054	-0.577848	0.0490521	-1.74976	-3.51	0.152862	0.00991052	338	0.0698721
1024	CEP-701		MYCN	16	0	16	0	0.00597772	-0.0749521	-0.0325513	0.140602	-0.0688467	-0.580211	0.154379	0.00991052	458	0.86079
207	AS601245		KDM6A	13	9	0	4	0.00602889	-0.490012	-0.212809	-0.0592232	2.92476	1.56894	0.155257	0.00991052	338	0.375303
37	PF-02341066		FBXW7	10	9	0	1	0.00607074	-0.680201	-0.295407	-0.0420638	4.33241	3.08064	0.15589	0.00991052	300	0.256558
1009	ATRA		STK11	17	13	0	4	0.00609513	-0.199923	-0.0868254	0.0229441	4.90667	5.017	0.156073	0.00991052	431	0.670423
55	A-770041		BCR_ABL	3	3	0	0	0.00609514	-2.29434	-0.996421	0.0877053	3.48075	-1.35867	0.155633	0.00991052	290	0.0101662
62	BMS-536924		FGFR3	2	1	1	0	0.00610174	-2.34697	-1.01928	-0.00428458	2.75184	-1.505	0.155362	0.00991052	290	0.0091504
56	WH-4-023		FLT3	2	1	1	0	0.00614214	-3.09994	-1.34629	0.110145	3.6187	-2.663	0.155952	0.00991052	289	0.00202964
1001	AICAR		MLL_AFF1	2	2	0	0	0.0061674	-0.253837	-0.11024	-0.156277	8.23921	6.263	0.156154	0.00991052	507	0.601894
133	Doxorubicin		EWS_FLI1	3	3	0	0	0.00618836	-0.307351	-0.133481	0.257906	-1.9937	-3.47933	0.156247	0.00991052	338	0.540802
71	Pyrimethamine		FBXW7	11	10	0	1	0.00619857	-1.14395	-0.49681	0.105016	4.93275	2.69175	0.156069	0.00991052	292	0.10148
156	AZD6482		NRAS	23	21	2	0	0.00622998	0.747444	0.324611	0.0521742	3.11255	4.13096	0.156424	0.00991052	319	4.45884
1013	Nilotinib		EWS_FLI1	14	14	0	0	0.00625089	-0.109411	-0.0475166	0.00623066	4.17999	3.59943	0.156515	0.00991052	458	0.803465
1036	PLX4720		FLCN	4	3	1	0	0.00629725	1.34696	0.584977	0.0613346	4.78142	5.94825	0.15724	0.00991052	448	14.7895
6	PHA-665752		MYCN	18	0	18	0	0.00631069	-0.073901	-0.0320948	-0.0958265	4.69884	4.70967	0.157141	0.00991052	303	0.862602
1011	ABT-263		BCR_ABL	3	3	0	0	0.00632174	-0.905401	-0.393211	-0.0264697	2.72003	-0.727083	0.156984	0.00991052	476	0.163523
30	Sorafenib		CDKN2A	104	14	0	90	0.0064133	0.103956	0.0451477	-0.0102217	3.89305	3.57494	0.158821	0.00991052	292	1.23111
1026	17-AAG		SMAD4	24	14	0	10	0.00643404	-0.501677	-0.217876	0.0137218	-0.485263	-1.72849	0.1589	0.00991052	446	0.366647
1024	CEP-701		FLT3	3	2	1	0	0.00647505	-1.20423	-0.522989	-0.0511132	-0.0741453	-1.9925	0.159477	0.00991052	458	0.0899543
1049	PD-173074		MLH1	11	9	1	1	0.00647824	-0.505637	-0.219595	-0.0187025	3.92014	2.734	0.159122	0.00991052	475	0.363756
1012	Vorinostat		KRAS	75	60	15	0	0.00648508	0.0139021	0.00603762	-0.0555204	1.39708	1.73812	0.158858	0.00991052	458	1.02819
176	IPA-3		FGFR3	3	1	2	0	0.00654438	-0.596958	-0.259256	0.208225	5.80573	3.389	0.159877	0.00991052	338	0.303032
1029	AMG-706		STK11	21	16	0	5	0.00657032	-0.177146	-0.0769336	0.0110997	4.09287	3.88682	0.160079	0.00991052	476	0.70167
1026	17-AAG		EWS_FLI1	14	14	0	0	0.00657363	1.21138	0.526094	0.0105401	-0.61516	1.39174	0.159729	0.00991052	446	11.2769
1040	BI-D1870		NOTCH1	9	9	0	0	0.00663371	-0.472186	-0.205068	0.0722723	2.63814	1.52276	0.160756	0.00991052	448	0.388923
119	Lapatinib		CDKN2A	100	13	0	87	0.00663497	-0.192009	-0.0833884	-0.0249189	4.31619	3.76097	0.160357	0.00991052	278	0.681119
104	Bortezomib		VHL	3	3	0	0	0.00663725	-0.801677	-0.348164	-0.189632	-4.76089	-7.12133	0.159984	0.00991052	298	0.20122
1062	AZD6244		BCR_ABL	3	3	0	0	0.00669799	-1.60906	-0.698806	-0.114466	2.79402	-0.2453	0.161019	0.00991052	445	0.0400302
1025	SB 216763		PIK3CA	47	44	3	0	0.00678531	0.301673	0.131015	0.0187013	5.40301	6.1266	0.162686	0.00991052	458	1.82823
71	Pyrimethamine		MLH1	8	7	1	0	0.00680938	1.05378	0.457652	-0.168701	4.82097	5.81961	0.162831	0.00991052	292	8.22818
1	Erlotinib		CCND1	7	0	7	0	0.00683339	-0.506539	-0.219987	-0.055519	4.53527	2.73954	0.162974	0.00991052	275	0.3631
150	Bicalutamide		CDH1	7	5	1	1	0.00686832	-0.318621	-0.138375	-0.0345187	4.27698	3.652	0.163376	0.00991052	338	0.52875
1022	AZD7762		NOTCH1	9	9	0	0	0.00688739	-0.386335	-0.167783	0.10214	0.102368	-1.74613	0.163399	0.00991052	458	0.461779
1022	AZD7762		ERBB2	16	1	15	0	0.00694861	0.549509	0.238649	-0.0213115	0.0125949	1.54256	0.16442	0.00991052	458	3.00122
11	Paclitaxel		MLH1	7	6	1	0	0.00699396	1.33998	0.581947	-0.217187	-2.13801	-0.0672429	0.165061	0.00991052	289	14.5846
154	CHIR-99021		BRAF	42	39	3	0	0.00700567	-0.330215	-0.14341	-0.020593	4.32774	3.65968	0.164907	0.00991052	319	0.51663
197	Bryostatin 1		KDM5C	2	2	0	0	0.00708336	-1.48445	-0.644689	-0.0534276	-1.74709	-3.958	0.166303	0.00991052	338	0.0513596
173	FH535		TSC1	2	1	0	1	0.00718106	1.3609	0.591032	-0.334879	1.6879	4.619	0.168159	0.00991052	338	15.2077
1026	17-AAG		STK11	18	14	0	4	0.00722346	-0.55358	-0.240417	-0.0214452	-0.512886	-1.48609	0.168715	0.00991052	446	0.330496
1019	Bosutinib		MSH2	6	4	0	2	0.00727458	-0.746936	-0.32439	0.0617943	2.88174	1.94793	0.169471	0.00991052	461	0.224502
59	WZ-1-84		MSH2	4	2	0	2	0.00730845	1.07964	0.46888	0.0794918	5.54975	6.3675	0.169823	0.00991052	286	8.66483
55	A-770041		NRAS	19	19	0	0	0.00732289	0.646917	0.280953	0.0574329	3.32207	4.97993	0.169722	0.00991052	290	3.64675
1019	Bosutinib		EGFR	19	9	10	0	0.00742266	-0.377983	-0.164156	-0.0482986	2.89492	2.28021	0.171594	0.00991052	461	0.469557
71	Pyrimethamine		NF2	10	8	0	2	0.00745118	0.811693	0.352514	0.0859086	4.79482	6.3573	0.171814	0.00991052	292	5.07023
1049	PD-173074		SMARCB1	2	0	0	2	0.00756325	-1.43997	-0.625373	-0.0433	3.90475	1.0358	0.173955	0.00991052	475	0.0561376
1038	NU-7441		MYCN	19	0	19	0	0.00757159	-0.661066	-0.287097	-0.03658	3.43033	2.27009	0.173705	0.00991052	445	0.266567
201	Epothilone B		MYC	22	0	22	0	0.00760319	-0.909484	-0.394984	-0.00658769	-5.30939	-6.74308	0.173988	0.00991052	338	0.162193
104	Bortezomib		NF1	10	7	0	3	0.00760676	-0.505216	-0.219412	-0.0695922	-4.75975	-5.50177	0.17363	0.00991052	298	0.364063
6	PHA-665752		MISHL	38	38	0	0	0.00762042	0.421627	0.18311	-0.0161659	4.65061	5.04029	0.173504	0.00991052	303	2.32391
1057	NVP-BEZ235		KRAS	78	63	15	0	0.00766	0.13671	0.0593726	-0.0148902	-2.40913	-1.76808	0.173967	0.00991052	469	1.31445
1057	NVP-BEZ235		CDKN2A	209	43	1	165	0.00768195	-0.25903	-0.112495	-0.0032205	-2.08052	-2.57868	0.174028	0.00991052	469	0.595676
9	MG-132		BRAF	22	22	0	0	0.00768532	0.162172	0.0704306	-0.0666979	1.99536	0.826945	0.173669	0.00991052	291	1.38312
1030	KU-55933		KRAS	74	59	15	0	0.00772405	0.222836	0.0967762	-0.0144197	4.9916	5.4602	0.174109	0.00991052	444	1.56154
1050	ZM-447439		MYCN	19	0	19	0	0.00774184	-0.451481	-0.196076	0.041875	2.8498	1.78303	0.174076	0.00991052	476	0.405367
1010	Gefitinib		BRCA2	4	3	1	0	0.0078023	-0.888426	-0.385839	0.0151849	1.87063	0.6221	0.175	0.00991052	431	0.169169
171	AKT inhibitor VIII		TP53	211	210	0	1	0.00782491	-0.243169	-0.105607	-0.00921964	3.51316	2.8887	0.175073	0.00991052	319	0.614874
5	Sunitinib		FLT3	2	1	1	0	0.00804904	-1.88093	-0.816876	-0.0134915	3.2736	-1.52995	0.179643	0.00991052	288	0.0232406
186	Bexarotene		MYC	22	0	22	0	0.00818563	-0.535641	-0.232626	-0.0156726	4.21641	3.51319	0.182241	0.00991052	338	0.342569
1005	Cisplatin		EZH2	4	2	2	0	0.00819254	-0.700974	-0.304429	-0.150789	3.42224	2.46753	0.181947	0.00991052	431	0.246117
1032	BIBW2992		VHL	6	5	1	0	0.00820055	0.0594625	0.0258243	-0.0745211	2.0729	0.728263	0.181678	0.00991052	458	1.12629
1046	681640		NOTCH1	9	9	0	0	0.00827915	-0.182234	-0.0791433	0.0818692	2.37496	1.10188	0.182971	0.00991052	448	0.694566
180	Thapsigargin		CDKN2A	176	42	1	133	0.00832887	-0.395616	-0.171814	0.0625739	-4.02508	-4.99484	0.183621	0.00991052	338	0.453286
1023	GW 441756		FGFR3	2	1	1	0	0.00836243	-0.979883	-0.425558	-0.0526144	4.2454	2.274	0.183912	0.00991052	458	0.140891
156	AZD6482		KRAS	54	40	14	0	0.00836968	0.250517	0.108798	-0.0104951	3.02912	3.95576	0.183625	0.00991052	319	1.65043
1017	AZD-2281		ALK	2	1	1	0	0.00837715	-1.42809	-0.620211	-0.0409604	4.76302	2.0405	0.183344	0.00991052	459	0.0574881
157	JNK-9L		SETD2	2	2	0	0	0.00850114	1.54715	0.67192	-0.0216162	-0.167228	2.6155	0.185608	0.00991052	319	22.0719
1006	Cytarabine		NOTCH1	9	9	0	0	0.00852885	-0.777357	-0.337602	0.0557495	0.690192	-1.18179	0.185765	0.00991052	431	0.21125
56	WH-4-023		NRAS	18	18	0	0	0.00862699	0.47703	0.207172	0.114863	3.51679	4.45511	0.18745	0.00991052	289	2.59623
1060	PD-0325901		APC	27	26	1	0	0.00863784	-0.0427093	-0.0185484	0.0368374	0.190251	-0.912512	0.187236	0.00991052	469	0.918128
185	OSI-906		KDM5C	2	2	0	0	0.00875476	-1.09811	-0.476904	0.0749403	3.43257	1.417	0.189316	0.00991052	338	0.111222
1057	NVP-BEZ235		FLT3	3	2	1	0	0.0087594	0.515326	0.223803	0.119136	-2.3109	-1.00067	0.188965	0.00991052	469	2.80289
1019	Bosutinib		KRAS	76	61	15	0	0.00876725	0.101461	0.044064	0.00485148	2.77289	3.35944	0.188684	0.00991052	461	1.22498
1062	AZD6244		ERBB2	16	1	15	0	0.00879628	0.453443	0.196928	0.0562265	2.70668	4.56619	0.188859	0.00991052	445	2.4766
1010	Gefitinib		PIK3R1	8	6	0	2	0.00882689	0.74662	0.324253	0.0197111	1.83913	2.91212	0.189067	0.00991052	431	4.4515
86	A-443654		FGFR2	2	0	2	0	0.00900842	2.30297	1.00017	-0.0554419	0.139805	4.314	0.192499	0.00991052	286	100.078
153	Midostaurin		MYCL1	1	0	1	0	0.00913366	-0.604312	-0.262449	0.217688	0.477164	-1.375	0.194715	0.00991052	319	0.298608
1042	BIRB 0796		CTNNB1	10	5	1	4	0.00914958	-0.291228	-0.126479	-0.0878814	5.67115	5.2594	0.194595	0.00991052	448	0.558524
1000	Metformin		MYCL1	6	0	6	0	0.00916645	-0.610422	-0.265103	-0.0455431	10.6704	9.325	0.194497	0.00991052	507	0.294981
204	Tipifarnib		MYC	22	0	22	0	0.00917555	-0.399968	-0.173704	0.0861249	1.76887	1.28247	0.194234	0.00991052	338	0.449358
1019	Bosutinib		VHL	6	5	1	0	0.00918677	-0.171218	-0.0743591	-0.0682515	2.8893	1.37453	0.194017	0.00991052	461	0.710038
6	PHA-665752		PIK3R1	5	4	0	1	0.00919317	-0.648689	-0.281722	-0.168584	4.71143	3.987	0.1937	0.00991052	303	0.273247
1054	PD-0332991		ALK	2	1	1	0	0.0091963	-1.57726	-0.684997	-0.107824	2.38732	-1.2705	0.193315	0.00991052	445	0.0426585
1033	GDC-0449		MLH1	9	8	1	0	0.00922416	-0.505047	-0.219339	-0.0377674	5.80502	5.00889	0.19345	0.00991052	458	0.364185
29	AZ628		MLH1	8	7	1	0	0.00925394	0.93061	0.404159	-0.0382333	2.48821	3.1914	0.193626	0.00991052	293	6.43158
1	Erlotinib		MYCN	19	0	19	0	0.00940122	0.59998	0.260568	0.116243	4.39917	5.70747	0.196253	0.00991052	275	3.31998
127	GSK269962A		NRAS	22	22	0	0	0.00951625	0.333319	0.144759	0.0914854	3.52421	4.05196	0.198197	0.00991052	289	1.94768
9	MG-132		ERBB2	5	0	5	0	0.0095437	-1.07516	-0.466936	-0.0986318	1.92494	0.882	0.198312	0.00991052	291	0.116447
1001	AICAR		BCR_ABL	4	4	0	0	0.00957536	-0.629287	-0.273296	-0.00248383	8.25231	5.604	0.198513	0.00991052	507	0.284059
134	Etoposide		NRAS	23	21	2	0	0.00958874	0.027277	0.0118463	-0.0674515	1.67767	1.43323	0.198336	0.00991052	319	1.05607
147	NSC-87877		CCND2	1	0	1	0	0.00959496	3.87022	1.68082	0.430118	6.32753	7.198	0.198011	0.00991052	319	2299.53
41	S-Trityl-L-cysteine		MLH1	7	6	1	0	0.0096983	0.994939	0.432096	-0.209326	2.26081	3.45667	0.199688	0.00991052	285	7.31462
177	GSK-650394		SMAD4	23	14	0	9	0.00970844	-0.36061	-0.156611	0.0531096	3.96547	3.46408	0.199442	0.00991052	338	0.486159
1008	Methotrexate		EWS_FLI1	14	14	0	0	0.0097135	-0.727216	-0.315826	-0.017367	0.599538	-1.01976	0.199094	0.00991052	431	0.233533
34	Imatinib		NRAS	22	22	0	0	0.00971386	0.159858	0.0694254	-0.0122052	4.64854	5.22332	0.198651	0.00991052	303	1.37674
207	AS601245		KDM5C	2	2	0	0	0.00973116	-0.920897	-0.39994	-0.122654	2.88705	0.4475	0.198555	0.00991052	338	0.158533
71	Pyrimethamine		MYCN	19	0	19	0	0.00974449	0.465209	0.202038	-0.139028	4.77653	5.88011	0.198379	0.00991052	292	2.53557
1038	NU-7441		SMO	1	0	1	0	0.00978191	5.10822	2.21847	0.361866	3.37739	4.891	0.198694	0.00991052	445	27348.9
1060	PD-0325901		BCR_ABL	3	3	0	0	0.00978791	-1.94792	-0.845969	-0.0908205	0.142708	-2.34967	0.19837	0.00991052	469	0.0203265
87	GW843682X		MLH1	7	6	1	0	0.0098334	1.60013	0.694926	-0.184656	-1.31645	0.745829	0.198846	0.00991052	288	24.5387
127	GSK269962A		PTEN	45	26	0	19	0.00991052	-0.386293	-0.167765	-0.0251651	3.7489	2.56393	0.199958	0.00991052	289	0.461817
Note: All data were compiled from Mathew’s work (Nature 2012, 483, 570-575).

## Sheet: Drug_Sensitivity_List
Gene	Drug	Frequency	Effect
BCR_ABL MUT	Dasatinib	1	-61.2861
BCR_ABL MUT	Nilotinib	1	-52.4191
BCR_ABL MUT	WH-4-023	0.99	-43.6868
LAG3	GSK-650394	1	-29.8975
MMP28	Lapatinib	1	-29.2802
BCR_ABL MUT	Imatinib	1	-28.7219
ERBB2	Lapatinib	1	-26.4075
PERLD1	Lapatinib	1	-23.6988
BRAF MUT	PLX4720	1	-23.2549
BCR_ABL MUT	GNF-2	1	-22.6315
NQO1	17-AAG	1	-22.2141
ADK	AICAR	1	-21.515
CDKN2a(p14) MUT	Dasatinib	1	-20.2803
PCSK5	Erlotinib	1	-19.6022
TRIM16 /// TRIM16L /	Dasatinib	1	-19.2656
MAPK1	MG-132	1	-18.6535
CORO1A	ABT-263	1	-18.4628
TYRP1	AZ628	1	-18.3831
LAMC1	Dasatinib	1	-18.3776
IGFBP7	Dasatinib	1	-18.2097
TIMP3	AZ628	1	-17.365
WAS	Methotrexate	1	-17.2591
C9ORF97	GSK-650394	1	-17.0874
BHMT2	Erlotinib	1	-16.9109
IGFBP7	AZD-0530	1	-16.7733
blood	Methotrexate	1	-16.5623
EBNA1BP2	RO-3306	1	-16.4314
BCL2A1	SB590885	1	-16.3402
ANXA1	WZ-1-84	1	-15.7944
CD63	MG-132	1	-15.3751
BCR_ABL MUT	AZD-0530	1	-15.3377
BCL2A1	PLX4720	1	-15.3363
WWTR1	MG-132	1	-15.3218
CRIM1	Dasatinib	1	-15.2817
KRT17	BIBW2992	1	-15.1149
ANXA1	Paclitaxel	1	-15.0262
ITGB6	Lapatinib	1	-14.9948
MLC1	ABT-263	1	-14.3143
OLFML2A	Erlotinib	1	-14.0123
TFIP11 /// LOC653715	681640	1	-13.8422
HOXA1	Erlotinib	1	-13.7777
CRIM1	WH-4-023	1	-13.7614
TLR5	AKT inhibitor VIII	1	-13.6998
CORO1A	ATRA	1	-13.5259
C1R /// LOC643676	WH-4-023	1	-13.431
C20ORF43	MG-132	1	-13.3094
YPEL1	ABT-263	1	-13.086
SPRY2	AZ628	1	-12.9928
NCOA2	AKT inhibitor VIII	1	-12.9836
CCR6	WH-4-023	0.99	-12.7558
RPS27L	Nutlin-3a	1	-12.5741
MMP28	WZ-1-84	1	-12.5413
COL5A1	GSK269962A	0.94	-12.327
BIN3	AZ628	1	-12.2159
CDKN2a(p14) MUT	WH-4-023	0.99	-11.9255
HNRPD	ZM-447439	1	-11.6808
NPHP1	Pyrimethamine	1	-11.6805
HNRPA1 /// LOC120364	Nutlin-3a	1	-11.6432
SEC14L4	Pyrimethamine	1	-11.637
TOP2A	ABT-263	1	-11.57
ZCCHC8	Bleomycin	0.78	-11.5535
ANXA1	Erlotinib	1	-11.4493
C5ORF14	17-AAG	1	-11.4012
PTRF	Dasatinib	1	-11.386
ANXA1	AZD-0530	1	-11.3599
SNRK	ABT-263	1	-11.2648
GPR172B	Erlotinib	1	-11.2125
CCNB1IP1	Obatoclax Mesylate	1	-11.1776
ANXA4	Erlotinib	1	-11.0455
BAX	Nutlin-3a	1	-11.0056
ITGB1	Midostaurin	1	-10.9301
OLFML2A	WZ-1-84	1	-10.7932
ERBB2 MUT	Lapatinib	1	-10.7746
DUSP22	Vinorelbine	1	-10.7639
NR6A1	Pyrimethamine	1	-10.7222
EGFR	BIBW2992	1	-10.6698
TXNRD1	AZD-0530	1	-10.5822
HRASLS3	BMS-536924	1	-10.5326
JARID2	Obatoclax Mesylate	1	-10.5212
ZMAT3	Nutlin-3a	1	-10.4323
S100PBP	ATRA	1	-10.0772
LPA	PD-0332991	1	-9.95155
SLC25A37	Gemcitabine	0.8	-9.8958
SPRY2	RDEA119	1	-9.83395
RB1	PD-0332991	1	-9.72869
FER1L3	Lapatinib	1	-9.63085
RPS8	Methotrexate	1	-9.53286
C10ORF38	Midostaurin	1	-9.52544
PLXNB2	Lapatinib	1	-9.48872
UPF3B	Methotrexate	1	-9.47061
AMOTL2	AZD-0530	1	-9.39164
SERPINH1	GNF-2	1	-9.35035
ERBB2	BIBW2992	1	-9.34418
PIM1	WH-4-023	0.97	-9.3128
POU2AF1	Temsirolimus	1	-9.16173
PERP	BIBW2992	1	-9.07243
AGTPBP1	GSK-650394	1	-8.98834
ARHGAP29	CMK	1	-8.78826
NANOG	AZD6244	1	-8.78063
TBXA2R	Nilotinib	0.99	-8.77803
C6ORF48	Obatoclax Mesylate	1	-8.77283
FLI1	Cytarabine	1	-8.67242
VAMP3	MG-132	1	-8.64074
UCHL1	Midostaurin	1	-8.63908
OLFML2A	AZD-0530	1	-8.45197
IER2	Dasatinib	0.98	-8.42992
C15ORF28	Methotrexate	1	-8.40798
SOX4	PAC-1	1	-8.28823
NSBP1	ATRA	1	-8.28341
TIMM9	GSK-650394	1	-8.26416
HOXA1	Lapatinib	1	-8.26177
AP1S2	AZ628	1	-8.19156
CENTD3	17-AAG	1	-8.16096
GSTO1	RDEA119	1	-8.15602
SMAD3	Dasatinib	1	-8.15339
SLC25A37	GSK-650394	1	-8.08301
BRAF MUT	SB590885	1	-7.89043
EGR3	AZ628	1	-7.79545
MRPS31	Etoposide	1	-7.74721
C1ORF165	ABT-263	1	-7.67562
CENTD3	RDEA119	1	-7.58431
TEC	ABT-263	1	-7.56152
ARNTL2	681640	1	-7.53171
FLI1	Methotrexate	1	-7.52973
KIF21B	681640	1	-7.52703
LAMB2	17-AAG	1	-7.51291
DRG2	PD-0332991	1	-7.50207
MARK1	Vinorelbine	1	-7.48778
upper aerodigestive	Erlotinib	1	-7.4427
MXRA5	AZD-0530	1	-7.41818
CDKN2A MUT	PD-0332991	1	-7.36753
HKDC1	PAC-1	1	-7.31525
MEF2C	Nilotinib	1	-7.25051
EGR1	AZD-0530	1	-7.2142
ITM2B	WH-4-023	0.98	-7.15032
GABRA2	Nilotinib	0.85	-7.06549
ARHGEF6	ABT-263	1	-7.01186
RCOR1	Cisplatin	1	-6.95301
AKR1C3	Lapatinib	1	-6.93376
TAF1	Pyrimethamine	1	-6.91861
BID	RO-3306	1	-6.91706
CCNB1IP1	GSK-650394	1	-6.81695
LTA4H	PD-0332991	1	-6.8065
GNA15	ZM-447439	1	-6.75202
KRT17	Lapatinib	1	-6.73478
RNASEH2B	Etoposide	1	-6.67532
TINAGL1	WZ-1-84	1	-6.66939
KLRK1	RO-3306	1	-6.61162
PDLIM1	Gefitinib	1	-6.57298
BHMT2	Lapatinib	1	-6.56216
ZBTB44	Methotrexate	1	-6.47829
LOXL2	WH-4-023	1	-6.42525
PHLDA1	RDEA119	1	-6.40588
Skin	PLX4720	1	-6.37772
ALDH3B2	Lapatinib	0.84	-6.36378
GGTLA1	WH-4-023	0.97	-6.3329
RAC2	AICAR	1	-6.32995
ZNF589	Obatoclax Mesylate	1	-6.31955
ITM2B	AZD-0530	1	-6.30626
ARHGEF6	ZM-447439	1	-6.26684
KCNH7	ABT-263	1	-6.25365
FLJ10241	QS11	0.92	-6.24558
ZNF124	ABT-263	1	-6.23028
TDRD7	PD-0325901	1	-6.19609
C9ORF97	Epothilone B	0.84	-6.14307
VPS24	BMS-536924	1	-6.12198
EXOSC9	681640	1	-6.11987
GPR45	ABT-263	1	-6.10722
ANP32B	Camptothecin(1003)	1	-6.08105
BAMBI	AZ628	1	-6.04313
ETFB	AZ628	1	-6.011
C3ORF64	RDEA119	1	-5.96303
HOXD13	Mitomycin C	1	-5.94685
CEP290	PD-0332991	1	-5.86107
TRIB2	PD-0325901	1	-5.75879
BBS10	Midostaurin	1	-5.73818
PTK2B	AICAR	1	-5.71849
HTRA1	MG-132	1	-5.71446
BMP1	WH-4-023	0.98	-5.70136
NCKAP1L	Camptothecin(1003)	1	-5.6721
PTRF	AP-24534	0.97	-5.66403
VPS13B	Temsirolimus	1	-5.65633
RPL10A	Vorinostat	1	-5.61256
PPP4R2	Midostaurin	1	-5.58073
RAD52	GSK-650394	1	-5.56682
WDR67	AKT inhibitor VIII	1	-5.52519
TNFSF10	Paclitaxel	1	-5.52071
MYC	Obatoclax Mesylate	1	-5.47418
VMD2	AZ628	0.98	-5.44095
ITGB6	AZD-0530	0.81	-5.44031
CENTB1	681640	1	-5.43656
DEF6	AICAR	1	-5.40809
ZNF695	PD-0332991	1	-5.35773
IFNAR2	Temsirolimus	1	-5.35677
GPRC5A	BMS-536924	1	-5.34677
APOE	Pyrimethamine	0.97	-5.31504
DAAM2	PLX4720	1	-5.30426
GNG10 /// LOC552891	17-AAG	1	-5.28792
ICAM2	AZD7762	0.96	-5.28373
THAP1	QS11	0.97	-5.24718
H6PD	Pyrimethamine	1	-5.22972
EMR2	ABT-263	1	-5.17286
ACP1	ABT-263	1	-5.15172
HNRPA1 /// LOC120364	Vorinostat	1	-5.13221
ANXA1	Lapatinib	1	-5.11457
EZH2	Methotrexate	1	-5.07517
MAP3K1	AZD6244	1	-5.06489
ANXA2	WZ-1-84	1	-5.06154
TSPAN15	Lapatinib	1	-5.0554
CSNK2A1 /// CSNK2A1P	Midostaurin	1	-5.03907
SPEN	Vinorelbine	1	-5.03729
DENND3	Nilotinib	1	-5.01518
BRAF MUT	PD-0325901	1	-4.98904
ARHGEF10	PF-02341066	0.99	-4.98608
OLFML2A	Lapatinib	0.93	-4.96151
ELA2	PD-0325901	1	-4.94829
ANP32B	GSK-650394	1	-4.90322
BCR_ABL MUT	PF-02341066	0.99	-4.87809
SNX10	PLX4720	1	-4.87547
C16ORF34	Lapatinib	1	-4.83252
C12ORF24	Methotrexate	1	-4.80645
CYFIP2	Nutlin-3a	1	-4.77937
NRN1	Axitinib	1	-4.70357
ARID5B	MG-132	1	-4.69134
TRIB2	RDEA119	1	-4.56945
AGTPBP1	QS11	0.97	-4.56756
KCNF1	SB590885	0.95	-4.55458
S100A2	Docetaxel	0.99	-4.50206
MYH1	Pyrimethamine	0.97	-4.49974
HEXB	17-AAG	1	-4.48176
TLR1	Nutlin-3a	1	-4.4797
ART3	PD-0325901	0.98	-4.45515
SERPINH1	AZD-0530	1	-4.45251
C9ORF97	Thapsigargin	0.85	-4.35161
ITGB3	PLX4720	1	-4.3488
PHLDA1	PD-0325901	1	-4.34826
RPL10A	CEP-701	1	-4.34708
ZNF202	Thapsigargin	0.85	-4.33164
EGR1	Bortezomib	1	-4.32999
HNRPA1 /// LOC120364	CEP-701	1	-4.2707
PAFAH1B2	Paclitaxel	0.92	-4.22569
VPS24	Lapatinib	1	-4.20352
PKP3	BIBW2992	1	-4.20129
DOPEY1	Camptothecin(1003)	1	-4.18787
KIF21B	ATRA	1	-4.18757
SART1	PD-0332991	1	-4.18645
GEMIN4	Vinorelbine	0.98	-4.16253
S100B	SB590885	0.99	-4.152
KIAA0528	GSK-650394	1	-4.1089
RHOH	Mitomycin C	0.82	-4.08635
SLC25A37	Epothilone B	0.82	-4.05612
CENTB1	Methotrexate	0.96	-4.05582
CDK6	ABT-263	1	-4.05351
PRKAR1A	PD-0325901	1	-4.04759
FBXL4	Vinorelbine	1	-4.03794
SPRY2	PD-0325901	1	-4.02916
C3ORF64	PD-0325901	1	-4.02566
LGTN	PD-0332991	1	-4.01687
C1ORF181	PAC-1	1	-4.0093
TBPL1	Vinorelbine	1	-4.00837
TOR1AIP1	17-AAG	1	-3.9993
E2F5	Cisplatin	1	-3.98196
TNFSF10	Erlotinib	0.99	-3.97953
ST3GAL6	SB590885	1	-3.9746
DOCK1	AZD-0530	1	-3.93471
NGFRAP1	Elesclomol	1	-3.92528
UPF2	AICAR	1	-3.92404
ZNF589	Vinorelbine	0.94	-3.90108
CTNNB1	Obatoclax Mesylate	1	-3.89061
RSBN1	ABT-263	1	-3.88867
BMP2K	Nilotinib	0.96	-3.86731
TLR5	AZD6482	1	-3.82243
GALNT2	PF-02341066	0.99	-3.78408
LIAS	PD-0332991	1	-3.76368
TJP1	Lapatinib	1	-3.7472
C15ORF38	RDEA119	1	-3.74561
PTPN13	Mitomycin C	1	-3.72459
DUSP6	AZ628	0.97	-3.71902
VAV3	AKT inhibitor VIII	1	-3.70135
GSTO1	PD-0325901	1	-3.69954
C9ORF39	Cisplatin	1	-3.67827
EGR1	Dasatinib	1	-3.67055
LYST	AZD6244	1	-3.66468
SH3TC2	PD-0325901	1	-3.6631
ELA2	AZD6244	1	-3.65886
SLC20A2	WZ-1-84	1	-3.63964
SUPT3H	QS11	0.85	-3.62772
ZMYND11	AKT inhibitor VIII	1	-3.62649
DHRS8	PD-0325901	1	-3.59053
SNX3	MG-132	1	-3.55506
IL8RA	PD-0332991	0.99	-3.54248
TRIM16 /// TRIM16L /	AZD-0530	1	-3.51587
S100B	AZ628	0.8	-3.5148
C18ORF10	ABT-263	1	-3.49494
GMFG	ZM-447439	1	-3.49318
CCNB1IP1	Etoposide	1	-3.48955
NOL5A	ABT-263	1	-3.4827
IL1R1	AZD6482	1	-3.48256
OAT	PD-0325901	1	-3.45701
LOC645619	681640	1	-3.45343
TFIP11 /// LOC653715	BI-D1870	1	-3.44599
BCR_ABL MUT	Axitinib	1	-3.36889
GRP	Mitomycin C	0.87	-3.36534
ZNF202	Etoposide	1	-3.36486
TRIB2	AZD6244	1	-3.35746
RFTN1	Midostaurin	1	-3.35663
RPL10A	Camptothecin(1003)	1	-3.34877
PHLDA1	AZD6244	1	-3.33865
SPATA7	GSK-650394	0.98	-3.31413
COL5A2	AZD-0530	1	-3.3061
TMEM140	AZD6244	1	-3.30414
CDR1	Camptothecin(1003)	1	-3.29999
ZNF22	Camptothecin(1003)	1	-3.2967
TMBIM1	PD-0325901	1	-3.28773
DUSP3	WH-4-023	0.79	-3.27876
CST4	PD-0325901	1	-3.26594
UGT1A6	Lapatinib	1	-3.26202
POLR3B	QS11	0.82	-3.25306
ST3GAL4	AZD6244	1	-3.25034
NOC3L	QS11	0.96	-3.19996
HNRPA1 /// LOC120364	Cytarabine	1	-3.1906
LGALS3 /// GALIG	PD-0325901	1	-3.18366
CXADR	AKT inhibitor VIII	1	-3.17087
POLG2	PD-0332991	1	-3.16935
CDC40	Camptothecin(1003)	1	-3.16098
E2F6	Mitomycin C	1	-3.14709
FTH1	BMS-536924	1	-3.14663
C10ORF56	RDEA119	1	-3.13334
TMSL8	ABT-263	1	-3.13007
METTL7A	AKT inhibitor VIII	1	-3.12398
H6PD	BMS-536924	1	-3.10472
ZNF671	PD-0332991	1	-3.09106
ANKRD25	CHIR-99021	0.97	-3.08465
AGPAT2	BMS-536924	1	-3.08065
MKL2	AKT inhibitor VIII	1	-3.07454
CYB5B	PD-0325901	1	-3.0639
GNA15	Vinblastine	1	-3.06104
H6PD	Paclitaxel	0.95	-3.04181
THSD1 /// THSD1P	681640	1	-3.03305
SART2	Docetaxel	0.99	-3.02321
RET	RDEA119	1	-3.01555
ZNF33B	BIBW2992	0.93	-3.00465
FLJ20125	Mitomycin C	1	-3.00275
PTPN12	17-AAG	1	-3.00084
skin	RDEA119	1	-3.0006
TNCRNA	17-AAG	1	-2.99921
HNRPA1 /// LOC120364	ZM-447439	1	-2.956
KIAA0251	Thapsigargin	0.83	2.82645
EPB41L4B	Elesclomol	1	2.85358
RSBN1	Paclitaxel	1	2.85393
S100A6	Vorinostat	1	2.85482
PLS1	Elesclomol	1	2.85691
SPAG1	BX-795	1	2.86164
PEPD	AICAR	1	2.88256
PRRG2	Cisplatin	1	2.90043
C1ORF41	QS11	0.9	2.91599
YBX2	RO-3306	1	2.9177
GPC3 CN	PD-0332991	1	2.93914
CD44	AKT inhibitor VIII	1	2.94866
MST1R	Temsirolimus	1	2.95685
C7ORF42	Vinorelbine	1	2.97766
LDHA	QS11	0.94	3.01759
KRT8	BX-795	1	3.03201
FABP1	BI-D1870	1	3.05273
SPBC25	Vinorelbine	0.97	3.08877
HAGH	BX-795	1	3.1602
HK2	Epothilone B	0.8	3.16183
TTLL7	GSK-650394	0.93	3.16508
CALML4	BI-D1870	1	3.16565
PPAT	MG-132	1	3.17767
CKS1B	AZD6244	1	3.19765
NUPL1	WH-4-023	0.78	3.20293
H2AFJ	BX-795	1	3.21072
WHSC1	RDEA119	1	3.21316
ZNF506	17-AAG	1	3.23373
SCHIP1	Pyrimethamine	1	3.25675
DONSON	PD-0332991	0.9	3.26245
PXMP4	QS11	0.94	3.27392
WDR7	PD-0325901	1	3.27764
OR10H2	Vinorelbine	0.92	3.28388
SLC11A2	ZM-447439	1	3.34532
GALR2	QS11	0.78	3.35153
RAB17	BX-795	1	3.3602
SP140	Docetaxel	0.99	3.36443
LMO2	17-AAG	1	3.37697
RPS6KA1	Docetaxel	0.99	3.4081
TBCC	RDEA119	1	3.4101
C21ORF45	BMS-536924	1	3.41752
ZNF146	AZD6244	1	3.45439
MAP7	Camptothecin(1003)	1	3.53512
COX11 /// COX11P	GW843682X	0.95	3.57721
MGAT4A	PD-0332991	1	3.58773
DNAJC6	17-AAG	1	3.59965
KIAA0368	ABT-263	1	3.62284
LBR	Docetaxel	1	3.67687
GADD45G	RDEA119	1	3.67731
FBXO42	RDEA119	1	3.68549
TIMP1	Vinorelbine	0.95	3.70665
C10ORF81	Vinblastine	1	3.70755
ZC3H7A	BI-2536	0.77	3.72852
DCC1	RDEA119	1	3.76835
RNF187 /// LOC644942	PD-0325901	1	3.86224
ADIPOR2	PD-0332991	1	3.96656
ZNF43	BMS-536924	1	3.99588
DSTN	Etoposide	1	4.00141
TMEM16K	BI-D1870	1	4.00914
CDK7	ABT-263	1	4.02079
MAML2 CN	681640	1	4.02471
CLDN3	Cisplatin	1	4.02715
TUFT1	CEP-701	1	4.03195
CXORF40B	BI-D1870	1	4.05179
SLC2A8	Cisplatin	1	4.05718
BCL9 CN	Camptothecin(1003)	1	4.07023
SNF1LK2	681640	1	4.09401
FAM117A	17-AAG	1	4.10811
NDUFA10	BX-795	1	4.14123
KIF14	MG-132	1	4.14201
HNMT	BI-D1870	1	4.15025
RNF113A	WH-4-023	0.82	4.16911
IL13RA1	681640	1	4.22322
GPD1	Paclitaxel	0.96	4.22466
NPAL3	Elesclomol	1	4.22569
CTNNA1	681640	1	4.2884
TRIM24	WZ-1-84	1	4.30289
NDUFC2	Pyrimethamine	0.97	4.37351
PCYOX1	BI-D1870	1	4.38873
PB1	Lapatinib	1	4.41875
EPB41L4B	BX-795	1	4.44189
CAMK4	BMS-536924	1	4.49226
DSC2	PD-0332991	1	4.54763
RER1	ABT-263	1	4.59574
ZC3H7A	Paclitaxel	1	4.59685
SUCLG2	ABT-263	1	4.60188
MAPRE2	BMS-536924	1	4.60705
ABCB1	17-AAG	1	4.61959
FAM102A	Midostaurin	1	4.68367
FBXW4	ABT-263	1	4.72615
C7ORF10	BI-D1870	0.79	4.74268
FAM91A2	ABT-263	1	4.80388
NDFIP1	681640	1	4.85575
SIGLEC5	JW-7-52-1	0.8	4.90902
MTMR4	BMS-536924	1	4.90989
CTNNB1	AICAR	1	4.92994
RUFY3	BMS-536924	1	4.94086
PAMCI	PD-0332991	0.99	4.98327
EPB41L4B	Cisplatin	1	5.00138
SCUBE2	Epothilone B	0.84	5.02296
CXCR4	17-AAG	1	5.06358
SPAG5	PD-0325901	1	5.08702
SMARCA3	BMS-536924	1	5.10808
PPAT	BMS-536924	0.99	5.1172
CALM1	QS11	0.93	5.11819
SAP30	RDEA119	1	5.1271
GHITM	ABT-263	1	5.13882
TIMELESS	RDEA119	1	5.1947
LCMT2	Z-LLNle-CHO	1	5.24853
LY75	Elesclomol	1	5.27082
ASCC3L1	RDEA119	1	5.31392
OR6A2	MG-132	1	5.34833
JUN	PD-0332991	1	5.36514
UCP2	17-AAG	1	5.42153
ORC2L	BMS-536924	1	5.48204
RKHD2	Erlotinib	1	5.52037
TAF5	Bortezomib	1	5.52764
SLC30A9	AICAR	1	5.56173
CACNG2	Pyrimethamine	0.97	5.62702
ADCY1	PD-0332991	0.99	5.65089
DUSP26	Z-LLNle-CHO	1	5.66149
FAM102A	Camptothecin(1003)	1	5.67437
PIK3R3	BMS-536924	1	5.84642
C6ORF60	BMS-536924	1	5.92681
KRT8	ZM-447439	1	5.92868
ZC3H7A	GW843682X	0.98	6.04045
CDKN2a.p14. CN	PD-0332991	1	6.20135
ARF6	ZM-447439	1	6.36102
PARP1	BMS-536924	1	6.3666
ICAM3	Etoposide	1	6.4338
RSNL2	Pyrimethamine	0.98	6.47259
CDKN2A CN	PD-0332991	1	6.51123
DPYSL4	Pyrimethamine	1	6.70652
BLVRB	Obatoclax Mesylate	1	6.74406
NBPF11 /// NBPF15 //	ABT-263	1	6.78844
LAPTM4A	Vinorelbine	1	6.82483
ARNT CN	681640	1	6.85499
BCL2L1	Vinblastine	1	6.88102
ZNF14	RDEA119	1	6.89521
SEPW1	PD-0332991	1	6.95911
FKBP9	AICAR	1	7.11557
SP3	Obatoclax Mesylate	1	7.16978
PLS1	Vinblastine	1	7.19617
MCL1	ABT-263	1	7.23129
HERC1	Lapatinib	1	7.29269
RIMBP2	GW843682X	0.99	7.33658
GJA8	681640	1	7.56467
SULT1A1	BI-D1870	1	7.5819
TAF5	MG-132	1	7.62579
SULT1A2	681640	1	7.74033
H2AFJ	BI-D1870	1	7.85583
KRT8	681640	1	7.97734
ZNF467	BI-2536	0.85	8.23267
EPB41L4B	NVP-BEZ235	0.97	8.34845
EPB41L4B	CEP-701	1	8.42857
CLDN3	Vinblastine	1	8.59135
ARID1A	17-AAG	1	8.66593
AKT3	AKT inhibitor VIII	1	8.74624
ZNF43	17-AAG	1	8.8064
TACSTD1	Temsirolimus	1	8.88226
C14ORF173	BI-D1870	1	9.26762
SLC25A5	PAC-1	1	9.30479
LARGE	Midostaurin	1	9.46201
EPB41L4B	Camptothecin(1003)	1	9.48177
USP12	ZM-447439	1	9.72525
FLJ22639	Erlotinib	1	9.73092
EPB41L4B	Temsirolimus	1	9.99945
CDKN2A	PD-0332991	1	10.0586
PPP1R16B	17-AAG	1	10.5826
GPR30	Obatoclax Mesylate	1	10.6106
CDKN2A	Nutlin-3a	1	11.1053
ABCB1	Vinorelbine	1	11.3979
ABCB1	Vinblastine	1	12.9134
PLAGL2	17-AAG	1	13.1361
RIMBP2	Paclitaxel	1	13.3179
ZNF467	Paclitaxel	1	14.1657
GARNL1	MG-132	1	14.9073
CCNT2	Dasatinib	1	15.9623
C1ORF109	Z-LLNle-CHO	1	16.087
EPB41L4B	PD-0332991	1	17.3384
RB1 MUT	PD-0332991	1	18.1034
ZNF467	GW843682X	0.99	19.4802
ABCB1	Docetaxel	1	20.8882
RIMBP2	JW-7-52-1	1	21.1655
ZNF643	MG-132	1	21.9463
BIN2	Vinorelbine	0.95	53.1883
TP53 MUT	Nutlin-3a	1	60.5692
Note: All data were compiled from Mathew’s work (Nature 2012, 483, 570-575).

## Sheet: 458 Drug_Sensitivity_Genes
Gene Symbol	NCBI Entrez gene ID	description	type_of_gene	map_location
LAG3	3902	lymphocyte-activation gene 3	protein-coding	12p13.32
MMP28	79148	matrix metallopeptidase 28	protein-coding	17q21.1
ERBB2	2064	v-erb-b2 erythroblastic leukemia viral oncogene homolog 2, neuro/glioblastoma derived oncogene homolog (avian)	protein-coding	17q12
PGAP3	93210	post-GPI attachment to proteins 3	protein-coding	17q12
BRAF	673	v-raf murine sarcoma viral oncogene homolog B1	protein-coding	7q34
NQO1	1728	NAD(P)H dehydrogenase, quinone 1	protein-coding	16q22.1
ADK	132	adenosine kinase	protein-coding	10q22|10q11-q24
PCSK5	5125	proprotein convertase subtilisin/kexin type 5	protein-coding	9q21.3
MAPK1	5594	mitogen-activated protein kinase 1	protein-coding	22q11.21
CORO1A	11151	coronin, actin binding protein, 1A	protein-coding	16p11.2
TYRP1	7306	tyrosinase-related protein 1	protein-coding	9p23
LAMC1	3915	laminin, gamma 1 (formerly LAMB2)	protein-coding	1q31
IGFBP7	3490	insulin-like growth factor binding protein 7	protein-coding	4q12
TIMP3	7078	TIMP metallopeptidase inhibitor 3	protein-coding	22q12.3
WAS	7454	Wiskott-Aldrich syndrome	protein-coding	Xp11.4-p11.21
TSTD2	158427	thiosulfate sulfurtransferase (rhodanese)-like domain containing 2	protein-coding	9q22.33
BHMT2	23743	betaine--homocysteine S-methyltransferase 2	protein-coding	5q13
EBNA1BP2	10969	EBNA1 binding protein 2	protein-coding	1p35-p33
BCL2A1	597	BCL2-related protein A1	protein-coding	15q24.3
ANXA1	301	annexin A1	protein-coding	9q21.13
CD63	967	CD63 molecule	protein-coding	12q12-q13
WWTR1	25937	WW domain containing transcription regulator 1	protein-coding	3q23-q24
CRIM1	51232	cysteine rich transmembrane BMP regulator 1 (chordin-like)	protein-coding	2p21
KRT17	3872	keratin 17	protein-coding	17q21.2
ITGB6	3694	integrin, beta 6	protein-coding	2q24.2
MLC1	23209	megalencephalic leukoencephalopathy with subcortical cysts 1	protein-coding	22q13.33
OLFML2A	169611	olfactomedin-like 2A	protein-coding	9q33.3
HOXA1	3198	homeobox A1	protein-coding	7p15.3
TLR5	7100	toll-like receptor 5	protein-coding	1q41-q42
RTFDC1	51507	replication termination factor 2 domain containing 1	protein-coding	20q13.31
YPEL1	29799	yippee-like 1 (Drosophila)	protein-coding	22q11.2
SPRY2	10253	sprouty homolog 2 (Drosophila)	protein-coding	13q31.1
NCOA2	10499	nuclear receptor coactivator 2	protein-coding	8q13.3
CCR6	1235	chemokine (C-C motif) receptor 6	protein-coding	6q27
RPS27L	51065	ribosomal protein S27-like	protein-coding	15q22.2
COL5A1	1289	collagen, type V, alpha 1	protein-coding	9q34.2-q34.3
BIN3	55909	bridging integrator 3	protein-coding	8p21.3
HNRNPD	3184	heterogeneous nuclear ribonucleoprotein D (AU-rich element RNA binding protein 1, 37kDa)	protein-coding	4q21
NPHP1	4867	nephronophthisis 1 (juvenile)	protein-coding	2q13
SEC14L4	284904	SEC14-like 4 (S. cerevisiae)	protein-coding	22q12.2
TOP2A	7153	topoisomerase (DNA) II alpha 170kDa	protein-coding	17q21-q22
ZCCHC8	55596	zinc finger, CCHC domain containing 8	protein-coding	12q24.31
KATNBL1	79768	katanin p80 subunit B-like 1	protein-coding	15q14
PTRF	284119	polymerase I and transcript release factor	protein-coding	17q21.2
SNRK	54861	SNF related kinase	protein-coding	3p22.1
SLC52A1	55065	solute carrier family 52, riboflavin transporter, member 1	protein-coding	17p13.2
CCNB1IP1	57820	cyclin B1 interacting protein 1, E3 ubiquitin protein ligase	protein-coding	14q11.2
ANXA4	307	annexin A4	protein-coding	2p13
BAX	581	BCL2-associated X protein	protein-coding	19q13.3-q13.4
ITGB1	3688	integrin, beta 1 (fibronectin receptor, beta polypeptide, antigen CD29 includes MDF2, MSK12)	protein-coding	10p11.2
DUSP22	56940	dual specificity phosphatase 22	protein-coding	6p25.3
NR6A1	2649	nuclear receptor subfamily 6, group A, member 1	protein-coding	9q33.3
EGFR	1956	epidermal growth factor receptor	protein-coding	7p12
TXNRD1	7296	thioredoxin reductase 1	protein-coding	12q23-q24.1
PLA2G16	11145	phospholipase A2, group XVI	protein-coding	11q12.3
JARID2	3720	jumonji, AT rich interactive domain 2	protein-coding	6p24-p23
ZMAT3	64393	zinc finger, matrin-type 3	protein-coding	3q26.32
S100PBP	64766	S100P binding protein	protein-coding	1p35.1
LPA	4018	lipoprotein, Lp(a)	protein-coding	6q26
SLC25A37	51312	solute carrier family 25 (mitochondrial iron transporter), member 37	protein-coding	8p21.2
RB1	5925	retinoblastoma 1	protein-coding	13q14.2
RPS8	6202	ribosomal protein S8	protein-coding	1p34.1-p32
PLXNB2	23654	plexin B2	protein-coding	22q13.33
UPF3B	65109	UPF3 regulator of nonsense transcripts homolog B (yeast)	protein-coding	Xq25-q26
AMOTL2	51421	angiomotin like 2	protein-coding	3q21-q22
SERPINH1	871	serpin peptidase inhibitor, clade H (heat shock protein 47), member 1, (collagen binding protein 1)	protein-coding	11q13.5
PIM1	5292	pim-1 oncogene	protein-coding	6p21.2
POU2AF1	5450	POU class 2 associating factor 1	protein-coding	11q23.1
PERP	64065	PERP, TP53 apoptosis effector	protein-coding	6q24
AGTPBP1	23287	ATP/GTP binding protein 1	protein-coding	9q21.33
ARHGAP29	9411	Rho GTPase activating protein 29	protein-coding	1p22.1
NANOG	79923	Nanog homeobox	protein-coding	12p13.31
TBXA2R	6915	thromboxane A2 receptor	protein-coding	19p13.3
FLI1	2313	Friend leukemia virus integration 1	protein-coding	11q24.1-q24.3
VAMP3	9341	vesicle-associated membrane protein 3	protein-coding	1p36.23
UCHL1	7345	ubiquitin carboxyl-terminal esterase L1 (ubiquitin thiolesterase)	protein-coding	4p14
IER2	9592	immediate early response 2	protein-coding	19p13.2
SOX4	6659	SRY (sex determining region Y)-box 4	protein-coding	6p22.3
TIMM9	26520	translocase of inner mitochondrial membrane 9 homolog (yeast)	protein-coding	14q21
AP1S2	8905	adaptor-related protein complex 1, sigma 2 subunit	protein-coding	Xp22.2
GSTO1	9446	glutathione S-transferase omega 1	protein-coding	10q25.1
SMAD3	4088	SMAD family member 3	protein-coding	15q22.33
EGR3	1960	early growth response 3	protein-coding	8p23-p21
MRPS31	10240	mitochondrial ribosomal protein S31	protein-coding	13q14.11
TEC	7006	tec protein tyrosine kinase	protein-coding	4p12
ARNTL2	56938	aryl hydrocarbon receptor nuclear translocator-like 2	protein-coding	12p12.2-p11.2
KIF21B	23046	kinesin family member 21B	protein-coding	1q32.1
LAMB2	3913	laminin, beta 2 (laminin S)	protein-coding	3p21
DRG2	1819	developmentally regulated GTP binding protein 2	protein-coding	17p11.2
MARK1	4139	MAP/microtubule affinity-regulating kinase 1	protein-coding	1q41
MXRA5	25878	matrix-remodelling associated 5	protein-coding	Xp22.33
CDKN2A	1029	cyclin-dependent kinase inhibitor 2A	protein-coding	9p21
HKDC1	80201	hexokinase domain containing 1	protein-coding	10q22.1
MEF2C	4208	myocyte enhancer factor 2C	protein-coding	5q14
EGR1	1958	early growth response 1	protein-coding	5q31.1
ITM2B	9445	integral membrane protein 2B	protein-coding	13q14.3
GABRA2	2555	gamma-aminobutyric acid (GABA) A receptor, alpha 2	protein-coding	4p12
ARHGEF6	9459	Rac/Cdc42 guanine nucleotide exchange factor (GEF) 6	protein-coding	Xq26.3
RCOR1	23186	REST corepressor 1	protein-coding	14q32.31
AKR1C3	8644	aldo-keto reductase family 1, member C3	protein-coding	10p15-p14
TAF1	6872	TAF1 RNA polymerase II, TATA box binding protein (TBP)-associated factor, 250kDa	protein-coding	Xq13.1
BID	637	BH3 interacting domain death agonist	protein-coding	22q11.1
LTA4H	4048	leukotriene A4 hydrolase	protein-coding	12q22
GNA15	2769	guanine nucleotide binding protein (G protein), alpha 15 (Gq class)	protein-coding	19p13.3
RNASEH2B	79621	ribonuclease H2, subunit B	protein-coding	13q14.3
TINAGL1	64129	tubulointerstitial nephritis antigen-like 1	protein-coding	1p35.2
KLRK1	22914	killer cell lectin-like receptor subfamily K, member 1	protein-coding	12p13.2-p12.3
PDLIM1	9124	PDZ and LIM domain 1	protein-coding	10q23.1
ZBTB44	29068	zinc finger and BTB domain containing 44	protein-coding	11q24.3
LOXL2	4017	lysyl oxidase-like 2	protein-coding	8p21.3
PHLDA1	22822	pleckstrin homology-like domain, family A, member 1	protein-coding	12q15
ALDH3B2	222	aldehyde dehydrogenase 3 family, member B2	protein-coding	11q13
RAC2	5880	ras-related C3 botulinum toxin substrate 2 (rho family, small GTP binding protein Rac2)	protein-coding	22q13.1
ZNF589	51385	zinc finger protein 589	protein-coding	3p21
KCNH7	90134	potassium voltage-gated channel, subfamily H (eag-related), member 7	protein-coding	2q24.2
ZNF124	7678	zinc finger protein 124	protein-coding	1q44
TDRD7	23424	tudor domain containing 7	protein-coding	9q22.33
EXOSC9	5393	exosome component 9	protein-coding	4q27
GPR45	11250	G protein-coupled receptor 45	protein-coding	2q11.1-q12
ANP32B	10541	acidic (leucine-rich) nuclear phosphoprotein 32 family, member B	protein-coding	9q22.32
BAMBI	25805	BMP and activin membrane-bound inhibitor homolog (Xenopus laevis)	protein-coding	10p12.3-p11.2
ETFB	2109	electron-transfer-flavoprotein, beta polypeptide	protein-coding	19q13.3
HOXD13	3239	homeobox D13	protein-coding	2q31.1
CEP290	80184	centrosomal protein 290kDa	protein-coding	12q21.32
TRIB2	28951	tribbles homolog 2 (Drosophila)	protein-coding	2p24.3
BBS10	79738	Bardet-Biedl syndrome 10	protein-coding	12q21.2
PTK2B	2185	protein tyrosine kinase 2 beta	protein-coding	8p21.1
HTRA1	5654	HtrA serine peptidase 1	protein-coding	10q26.3
BMP1	649	bone morphogenetic protein 1	protein-coding	8p21.3
NCKAP1L	3071	NCK-associated protein 1-like	protein-coding	12q13.1
VPS13B	157680	vacuolar protein sorting 13 homolog B (yeast)	protein-coding	8q22.2
RPL10A	4736	ribosomal protein L10a	protein-coding	6p21.31
PPP4R2	151987	protein phosphatase 4, regulatory subunit 2	protein-coding	3p13
RAD52	5893	RAD52 homolog (S. cerevisiae)	protein-coding	12p13-p12.2
WDR67	93594	WD repeat domain 67	protein-coding	8q24.13
TNFSF10	8743	tumor necrosis factor (ligand) superfamily, member 10	protein-coding	3q26
MYC	4609	v-myc myelocytomatosis viral oncogene homolog (avian)	protein-coding	8q24.21
DEF6	50619	differentially expressed in FDCP 6 homolog (mouse)	protein-coding	6p21.33-p21.1
ZNF695	57116	zinc finger protein 695	protein-coding	1q44
IFNAR2	3455	interferon (alpha, beta and omega) receptor 2	protein-coding	21q22.11
GPRC5A	9052	G protein-coupled receptor, family C, group 5, member A	protein-coding	12p13-p12.3
APOE	348	apolipoprotein E	protein-coding	19q13.2
DAAM2	23500	dishevelled associated activator of morphogenesis 2	protein-coding	6p21.2
ICAM2	3384	intercellular adhesion molecule 2	protein-coding	17q23.3
THAP1	55145	THAP domain containing, apoptosis associated protein 1	protein-coding	8p11.21
H6PD	9563	hexose-6-phosphate dehydrogenase (glucose 1-dehydrogenase)	protein-coding	1p36
EMR2	30817	egf-like module containing, mucin-like, hormone receptor-like 2	protein-coding	19p13.1
ACP1	52	acid phosphatase 1, soluble	protein-coding	2p25
EZH2	2146	enhancer of zeste homolog 2 (Drosophila)	protein-coding	7q35-q36
MAP3K1	4214	mitogen-activated protein kinase kinase kinase 1, E3 ubiquitin protein ligase	protein-coding	5q11.2
ANXA2	302	annexin A2	protein-coding	15q22.2
TSPAN15	23555	tetraspanin 15	protein-coding	10q22.1
SPEN	23013	spen homolog, transcriptional regulator (Drosophila)	protein-coding	1p36
DENND3	22898	DENN/MADD domain containing 3	protein-coding	8q24.3
ARHGEF10	9639	Rho guanine nucleotide exchange factor (GEF) 10	protein-coding	8p23
SNX10	29887	sorting nexin 10	protein-coding	7p15.2
CYFIP2	26999	cytoplasmic FMR1 interacting protein 2	protein-coding	5q33.3
NRN1	51299	neuritin 1	protein-coding	6p25.1
ARID5B	84159	AT rich interactive domain 5B (MRF1-like)	protein-coding	10q21.2
KCNF1	3754	potassium voltage-gated channel, subfamily F, member 1	protein-coding	2p25
S100A2	6273	S100 calcium binding protein A2	protein-coding	1q21
MYH1	4619	myosin, heavy chain 1, skeletal muscle, adult	protein-coding	17p13.1
HEXB	3074	hexosaminidase B (beta polypeptide)	protein-coding	5q13
TLR1	7096	toll-like receptor 1	protein-coding	4p14
ART3	419	ADP-ribosyltransferase 3	protein-coding	4q21.1|4p15.1-p14
ITGB3	3690	integrin, beta 3 (platelet glycoprotein IIIa, antigen CD61)	protein-coding	17q21.32
ZNF202	7753	zinc finger protein 202	protein-coding	11q23.3
PAFAH1B2	5049	platelet-activating factor acetylhydrolase 1b, catalytic subunit 2 (30kDa)	protein-coding	11q23
PKP3	11187	plakophilin 3	protein-coding	11p15
DOPEY1	23033	dopey family member 1	protein-coding	6q15
SART1	9092	squamous cell carcinoma antigen recognized by T cells	protein-coding	11q13.1
GEMIN4	50628	gem (nuclear organelle) associated protein 4	protein-coding	17p13
S100B	6285	S100 calcium binding protein B	protein-coding	21q22.3
RHOH	399	ras homolog family member H	protein-coding	4p13
CDK6	1021	cyclin-dependent kinase 6	protein-coding	7q21-q22
PRKAR1A	5573	protein kinase, cAMP-dependent, regulatory, type I, alpha	protein-coding	17q23-q24
FBXL4	26235	F-box and leucine-rich repeat protein 4	protein-coding	6q16.1-q16.3
LGTN	100529141	ligatin	protein-coding	-
TBPL1	9519	TBP-like 1	protein-coding	6q22.1-q22.3
TOR1AIP1	26092	torsin A interacting protein 1	protein-coding	1q24.2
E2F5	1875	E2F transcription factor 5, p130-binding	protein-coding	8q21.2
ST3GAL6	10402	ST3 beta-galactoside alpha-2,3-sialyltransferase 6	protein-coding	3q12.1
DOCK1	1793	dedicator of cytokinesis 1	protein-coding	10q26.13-q26.3
NGFRAP1	27018	nerve growth factor receptor (TNFRSF16) associated protein 1	protein-coding	Xq22.2
UPF2	26019	UPF2 regulator of nonsense transcripts homolog (yeast)	protein-coding	10p14-p13
CTNNB1	1499	catenin (cadherin-associated protein), beta 1, 88kDa	protein-coding	3p21
RSBN1	54665	round spermatid basic protein 1	protein-coding	1p13.2
BMP2K	55589	BMP2 inducible kinase	protein-coding	4q21.21
GALNT2	2590	UDP-N-acetyl-alpha-D-galactosamine:polypeptide N-acetylgalactosaminyltransferase 2 (GalNAc-T2)	protein-coding	1q41-q42
LIAS	11019	lipoic acid synthetase	protein-coding	4p14
TJP1	7082	tight junction protein 1	protein-coding	15q13
PTPN13	5783	protein tyrosine phosphatase, non-receptor type 13 (APO-1/CD95 (Fas)-associated phosphatase)	protein-coding	4q21.3
DUSP6	1848	dual specificity phosphatase 6	protein-coding	12q22-q23
VAV3	10451	vav 3 guanine nucleotide exchange factor	protein-coding	1p13.3
LYST	1130	lysosomal trafficking regulator	protein-coding	1q42.1-q42.2
SH3TC2	79628	SH3 domain and tetratricopeptide repeats 2	protein-coding	5q32
SLC20A2	6575	solute carrier family 20 (phosphate transporter), member 2	protein-coding	8p11.21
SUPT3H	8464	suppressor of Ty 3 homolog (S. cerevisiae)	protein-coding	6p21.1-p21.3
ZMYND11	10771	zinc finger, MYND-type containing 11	protein-coding	10p14
SNX3	8724	sorting nexin 3	protein-coding	6q21
GMFG	9535	glia maturation factor, gamma	protein-coding	19q13.2
IL1R1	3554	interleukin 1 receptor, type I	protein-coding	2q12
OAT	4942	ornithine aminotransferase	protein-coding	10q26
GRP	2922	gastrin-releasing peptide	protein-coding	18q21.1-q21.32
RFTN1	23180	raftlin, lipid raft linker 1	protein-coding	3p24.3
SPATA7	55812	spermatogenesis associated 7	protein-coding	14q31.3
COL5A2	1290	collagen, type V, alpha 2	protein-coding	2q14-q32
TMEM140	55281	transmembrane protein 140	protein-coding	7q33
CDR1	1038	cerebellar degeneration-related protein 1, 34kDa	protein-coding	Xq27.1
ZNF22	7570	zinc finger protein 22	protein-coding	10q11
TMBIM1	64114	transmembrane BAX inhibitor motif containing 1	protein-coding	2q35
DUSP3	1845	dual specificity phosphatase 3	protein-coding	17q21
CST4	1472	cystatin S	protein-coding	20p11.21
UGT1A6	54578	UDP glucuronosyltransferase 1 family, polypeptide A6	protein-coding	2q37
POLR3B	55703	polymerase (RNA) III (DNA directed) polypeptide B	protein-coding	12q23.3
ST3GAL4	6484	ST3 beta-galactoside alpha-2,3-sialyltransferase 4	protein-coding	11q24.2
NOC3L	64318	nucleolar complex associated 3 homolog (S. cerevisiae)	protein-coding	10q23.33
CXADR	1525	coxsackie virus and adenovirus receptor	protein-coding	21q21.1
POLG2	11232	polymerase (DNA directed), gamma 2, accessory subunit	protein-coding	17q
CDC40	51362	cell division cycle 40	protein-coding	6q21
E2F6	1876	E2F transcription factor 6	protein-coding	2p25.1
FTH1	2495	ferritin, heavy polypeptide 1	protein-coding	11q13
METTL7A	25840	methyltransferase like 7A	protein-coding	12q13.12
ZNF671	79891	zinc finger protein 671	protein-coding	19q13.43
AGPAT2	10555	1-acylglycerol-3-phosphate O-acyltransferase 2	protein-coding	9q34.3
MKL2	57496	MKL/myocardin-like 2	protein-coding	16p13.12
CYB5B	80777	cytochrome b5 type B (outer mitochondrial membrane)	protein-coding	16q22.1
RET	5979	ret proto-oncogene	protein-coding	10q11.2
ZNF33B	7582	zinc finger protein 33B	protein-coding	10q11.2
PTPN12	5782	protein tyrosine phosphatase, non-receptor type 12	protein-coding	7q11.23
EPB41L4B	54566	erythrocyte membrane protein band 4.1 like 4B	protein-coding	9q31-q32
S100A6	6277	S100 calcium binding protein A6	protein-coding	1q21
PLS1	5357	plastin 1	protein-coding	3q23
SPAG1	6674	sperm associated antigen 1	protein-coding	8q22.2
PEPD	5184	peptidase D	protein-coding	19q13.11
PRRG2	5639	proline rich Gla (G-carboxyglutamic acid) 2	protein-coding	19q13.33
YBX2	51087	Y box binding protein 2	protein-coding	17p13.1
CD44	960	CD44 molecule (Indian blood group)	protein-coding	11p13
MST1R	4486	macrophage stimulating 1 receptor (c-met-related tyrosine kinase)	protein-coding	3p21.3
LDHA	3939	lactate dehydrogenase A	protein-coding	11p15.4
KRT8	3856	keratin 8	protein-coding	12q13
FABP1	2168	fatty acid binding protein 1, liver	protein-coding	2p11
HAGH	3029	hydroxyacylglutathione hydrolase	protein-coding	16p13.3
HK2	3099	hexokinase 2	protein-coding	2p13
TTLL7	79739	tubulin tyrosine ligase-like family, member 7	protein-coding	1p31.1
CALML4	91860	calmodulin-like 4	protein-coding	15q23
PPAT	5471	phosphoribosyl pyrophosphate amidotransferase	protein-coding	4q12
CKS1B	1163	CDC28 protein kinase regulatory subunit 1B	protein-coding	1q21.2
NUPL1	9818	nucleoporin like 1	protein-coding	13q12.13
H2AFJ	55766	H2A histone family, member J	protein-coding	12p12.3
WHSC1	7468	Wolf-Hirschhorn syndrome candidate 1	protein-coding	4p16.3
ZNF506	440515	zinc finger protein 506	protein-coding	19p13.11
SCHIP1	29970	schwannomin interacting protein 1	protein-coding	3q25.32-q25.33
DONSON	29980	downstream neighbor of SON	protein-coding	21q22.1
PXMP4	11264	peroxisomal membrane protein 4, 24kDa	protein-coding	20q11.22
WDR7	23335	WD repeat domain 7	protein-coding	18q21.31
OR10H2	26538	olfactory receptor, family 10, subfamily H, member 2	protein-coding	19p13.1
SLC11A2	4891	solute carrier family 11 (proton-coupled divalent metal ion transporters), member 2	protein-coding	12q13
GALR2	8811	galanin receptor 2	protein-coding	17q25.3
RAB17	64284	RAB17, member RAS oncogene family	protein-coding	2q37.3
SP140	11262	SP140 nuclear body protein	protein-coding	2q37.1
LMO2	4005	LIM domain only 2 (rhombotin-like 1)	protein-coding	11p13
RPS6KA1	6195	ribosomal protein S6 kinase, 90kDa, polypeptide 1	protein-coding	1p
TBCC	6903	tubulin folding cofactor C	protein-coding	6p21.1
ZNF146	7705	zinc finger protein 146	protein-coding	19q13.1
MAP7	9053	microtubule-associated protein 7	protein-coding	6q23.3
MGAT4A	11320	mannosyl (alpha-1,3-)-glycoprotein beta-1,4-N-acetylglucosaminyltransferase, isozyme A	protein-coding	2q12
DNAJC6	9829	DnaJ (Hsp40) homolog, subfamily C, member 6	protein-coding	1p31.3
KIAA0368	23392	KIAA0368	protein-coding	9q31.3
LBR	3930	lamin B receptor	protein-coding	1q42.1
GADD45G	10912	growth arrest and DNA-damage-inducible, gamma	protein-coding	9q22.1-q22.2
FBXO42	54455	F-box protein 42	protein-coding	1p36.23-p36.11
TIMP1	7076	TIMP metallopeptidase inhibitor 1	protein-coding	Xp11.3-p11.23
ZC3H7A	29066	zinc finger CCCH-type containing 7A	protein-coding	16p13-p12
ADIPOR2	79602	adiponectin receptor 2	protein-coding	12p13.31
ZNF43	7594	zinc finger protein 43	protein-coding	19p13.1-p12
DSTN	11034	destrin (actin depolymerizing factor)	protein-coding	20p12.1
CDK7	1022	cyclin-dependent kinase 7	protein-coding	5q12.1
CLDN3	1365	claudin 3	protein-coding	7q11.23
TUFT1	7286	tuftelin 1	protein-coding	1q21
SLC2A8	29988	solute carrier family 2 (facilitated glucose transporter), member 8	protein-coding	9q33.3
FAM117A	81558	family with sequence similarity 117, member A	protein-coding	17q21.33
NDUFA10	4705	NADH dehydrogenase (ubiquinone) 1 alpha subcomplex, 10, 42kDa	protein-coding	2q37.3
KIF14	9928	kinesin family member 14	protein-coding	1q32.1
HNMT	3176	histamine N-methyltransferase	protein-coding	2q22.1
RNF113A	7737	ring finger protein 113A	protein-coding	Xq25-q26
IL13RA1	3597	interleukin 13 receptor, alpha 1	protein-coding	Xq24
GPD1	2819	glycerol-3-phosphate dehydrogenase 1 (soluble)	protein-coding	12q12-q13
CTNNA1	1495	catenin (cadherin-associated protein), alpha 1, 102kDa	protein-coding	5q31.2
TRIM24	8805	tripartite motif containing 24	protein-coding	7q32-q34
NDUFC2	4718	NADH dehydrogenase (ubiquinone) 1, subcomplex unknown, 2, 14.5kDa	protein-coding	11q14.1
PCYOX1	51449	prenylcysteine oxidase 1	protein-coding	2p13.3
CAMK4	814	calcium/calmodulin-dependent protein kinase IV	protein-coding	5q21.3
DSC2	1824	desmocollin 2	protein-coding	18q12.1
RER1	11079	RER1 retention in endoplasmic reticulum 1 homolog (S. cerevisiae)	protein-coding	1p36
SUCLG2	8801	succinate-CoA ligase, GDP-forming, beta subunit	protein-coding	3p14.1
MAPRE2	10982	microtubule-associated protein, RP/EB family, member 2	protein-coding	18q12.1
ABCB1	5243	ATP-binding cassette, sub-family B (MDR/TAP), member 1	protein-coding	7q21.12
FAM102A	399665	family with sequence similarity 102, member A	protein-coding	9q34.11
FBXW4	6468	F-box and WD repeat domain containing 4	protein-coding	10q24
NDFIP1	80762	Nedd4 family interacting protein 1	protein-coding	5q31.3
SIGLEC5	8778	sialic acid binding Ig-like lectin 5	protein-coding	19q13.3
MTMR4	9110	myotubularin related protein 4	protein-coding	17q22-q23
RUFY3	22902	RUN and FYVE domain containing 3	protein-coding	4q13.3
SCUBE2	57758	signal peptide, CUB domain, EGF-like 2	protein-coding	11p15.3
CXCR4	7852	chemokine (C-X-C motif) receptor 4	protein-coding	2q21
SPAG5	10615	sperm associated antigen 5	protein-coding	17q11.2
CALM1	801	calmodulin 1 (phosphorylase kinase, delta)	protein-coding	14q32.11
SAP30	8819	Sin3A-associated protein, 30kDa	protein-coding	4q34.1
GHITM	27069	growth hormone inducible transmembrane protein	protein-coding	10q23.1
TIMELESS	8914	timeless circadian clock	protein-coding	12q13.3
LCMT2	9836	leucine carboxyl methyltransferase 2	protein-coding	15q15.3
LY75	4065	lymphocyte antigen 75	protein-coding	2q24
OR6A2	8590	olfactory receptor, family 6, subfamily A, member 2	protein-coding	11p15
JUN	3725	jun proto-oncogene	protein-coding	1p32-p31
UCP2	7351	uncoupling protein 2 (mitochondrial, proton carrier)	protein-coding	11q13
TAF5	6877	TAF5 RNA polymerase II, TATA box binding protein (TBP)-associated factor, 100kDa	protein-coding	10q24-q25.2
SLC30A9	10463	solute carrier family 30 (zinc transporter), member 9	protein-coding	4p13
CACNG2	10369	calcium channel, voltage-dependent, gamma subunit 2	protein-coding	22q13.1
ADCY1	107	adenylate cyclase 1 (brain)	protein-coding	7p13-p12
DUSP26	78986	dual specificity phosphatase 26 (putative)	protein-coding	8p12
PIK3R3	8503	phosphoinositide-3-kinase, regulatory subunit 3 (gamma)	protein-coding	1p34.1
ARF6	382	ADP-ribosylation factor 6	protein-coding	14q21.3
PARP1	142	poly (ADP-ribose) polymerase 1	protein-coding	1q41-q42
ICAM3	3385	intercellular adhesion molecule 3	protein-coding	19p13.3-p13.2
DPYSL4	10570	dihydropyrimidinase-like 4	protein-coding	10q26
BLVRB	645	biliverdin reductase B (flavin reductase (NADPH))	protein-coding	19q13.1-q13.2
LAPTM4A	9741	lysosomal protein transmembrane 4 alpha	protein-coding	2p24.1
ARNT	405	aryl hydrocarbon receptor nuclear translocator	protein-coding	1q21
BCL2L1	598	BCL2-like 1	protein-coding	20q11.21
ZNF14	7561	zinc finger protein 14	protein-coding	19p13.11
SEPW1	6415	selenoprotein W, 1	protein-coding	19q13.3
FKBP9	11328	FK506 binding protein 9, 63 kDa	protein-coding	7p11.1
SP3	6670	Sp3 transcription factor	protein-coding	2q31
MCL1	4170	myeloid cell leukemia sequence 1 (BCL2-related)	protein-coding	1q21
HERC1	8925	HECT and RLD domain containing E3 ubiquitin protein ligase family member 1	protein-coding	15q22
RIMBP2	23504	RIMS binding protein 2	protein-coding	12q24.33
GJA8	2703	gap junction protein, alpha 8, 50kDa	protein-coding	1q21.1
SULT1A1	6817	sulfotransferase family, cytosolic, 1A, phenol-preferring, member 1	protein-coding	16p12.1
SULT1A2	6799	sulfotransferase family, cytosolic, 1A, phenol-preferring, member 2	protein-coding	16p12.1
ZNF467	168544	zinc finger protein 467	protein-coding	7q36.1
ARID1A	8289	AT rich interactive domain 1A (SWI-like)	protein-coding	1p35.3
AKT3	10000	v-akt murine thymoma viral oncogene homolog 3 (protein kinase B, gamma)	protein-coding	1q44
SLC25A5	292	solute carrier family 25 (mitochondrial carrier; adenine nucleotide translocator), member 5	protein-coding	Xq24
LARGE	9215	like-glycosyltransferase	protein-coding	22q12.3
USP12	219333	ubiquitin specific peptidase 12	protein-coding	13q12.13
PPP1R16B	26051	protein phosphatase 1, regulatory subunit 16B	protein-coding	20q11.23
PLAGL2	5326	pleiomorphic adenoma gene-like 2	protein-coding	20q11.21
CCNT2	905	cyclin T2	protein-coding	2q21.3
BIN2	51411	bridging integrator 2	protein-coding	12q13
TP53	7157	tumor protein p53	protein-coding	17p13.1
MYOF	26509	myoferlin	protein-coding	10q24
ARAP3	64411	ArfGAP with RhoGAP domain, ankyrin repeat and PH domain 3	protein-coding	5q31.3
ACAP1	9744	ArfGAP with coiled-coil, ankyrin repeat and PH domains 1	protein-coding	17p13.1
ELANE	1991	elastase, neutrophil expressed	protein-coding	19p13.3
NOP56	10528	NOP56 ribonucleoprotein	protein-coding	20p13
KANK2	25959	KN motif and ankyrin repeat domains 2	protein-coding	19p13.2
SPC25	57405	SPC25, NDC80 kinetochore complex component	protein-coding	2q31.1
DSCC1	79075	DNA replication and sister chromatid cohesion 1	protein-coding	8q24.12
LINC00869	57234	long intergenic non-protein coding RNA 869	miscRNA	1q21.1
SNRNP200	23020	small nuclear ribonucleoprotein 200kDa (U5)	protein-coding	2q11.2
ORC2	4999	origin recognition complex, subunit 2	protein-coding	2q33
CLIP4	79745	CAP-GLY domain containing linker protein family, member 4	protein-coding	2p23.2
RALGAPA1	253959	Ral GTPase activating protein, alpha subunit 1 (catalytic)	protein-coding	14q13.2
HMGN5	79366	high mobility group nucleosome binding domain 5	protein-coding	Xq13.3
GGT5	2687	gamma-glutamyltransferase 5	protein-coding	22q11.23
CHMP3	51652	charged multivesicular body protein 3	protein-coding	2p11.2
C2CD5	9847	C2 calcium-dependent domain containing 5	protein-coding	12p12.1
HSD17B11	51170	hydroxysteroid (17-beta) dehydrogenase 11	protein-coding	4q22.1
ANO10	55129	anoctamin 10	protein-coding	3p22.1
NIPAL3	57185	NIPA-like domain containing 3	protein-coding	1p36.12-p35.1
PBRM1	55193	polybromo 1	protein-coding	3p21
RASSF9	9182	Ras association (RalGDS/AF-6) domain family (N-terminal) member 9	protein-coding	12q21.31
MEX3C	51320	mex-3 homolog C (C. elegans)	protein-coding	18q21.2
TMSB15A	11013	thymosin beta 15a	protein-coding	Xq21.33-q22.3
SIK2	23235	salt-inducible kinase 2	protein-coding	11q23.1
ZFP69B	65243	ZFP69 zinc finger protein B	protein-coding	1p34.2
DSE	29940	dermatan sulfate epimerase	protein-coding	6q22
GPC3	2719	glypican 3	protein-coding	Xq26.1
MAML2	84441	mastermind-like 2 (Drosophila)	protein-coding	11q21
BCL9	607	B-cell CLL/lymphoma 9	protein-coding	1q21
FAM171A1	221061	family with sequence similarity 171, member A1	protein-coding	10p13
C6orf48	50854	chromosome 6 open reading frame 48	protein-coding	6p21.3
ANP32A-IT1	80035	ANP32A intronic transcript 1 (non-protein coding)	miscRNA	15q23
BEND5	79656	BEN domain containing 5	protein-coding	1p33
EOGT	285203	EGF domain-specific O-linked N-acetylglucosamine (GlcNAc) transferase	protein-coding	3p14.1
BEST1	7439	bestrophin 1	protein-coding	11q13
HN1L	90861	hematological and neurological expressed 1-like	protein-coding	16p13.3
FAM216A	29902	family with sequence similarity 216, member A	protein-coding	12q24.11
ZNHIT6	54680	zinc finger, HIT-type containing 6	protein-coding	1p22.3
C15orf38	348110	chromosome 15 open reading frame 38	protein-coding	15q26.1
CNTLN	54875	centlein, centrosomal protein	protein-coding	9p22.2
CXCR1	3577	chemokine (C-X-C motif) receptor 1	protein-coding	2q35
TPGS2	25941	tubulin polyglutamylase complex subunit 2	protein-coding	18q12.2
ZCCHC24	219654	zinc finger, CCHC domain containing 24	protein-coding	10q22.3
NEAT1	283131	nuclear paraspeckle assembly transcript 1 (non-protein coding)	miscRNA	11q13.1
HSPB11	51668	heat shock protein family B (small), member 11	protein-coding	1p32
TMEM248	55069	transmembrane protein 248	protein-coding	7q11.21
MIS18A	54069	MIS18 kinetochore protein homolog A (S. pombe)	protein-coding	21q22.11
PLEKHS1	79949	pleckstrin homology domain containing, family S member 1	protein-coding	10q25.3
CXorf40B	541578	chromosome X open reading frame 40B	protein-coding	Xq28
C7orf10	79783	chromosome 7 open reading frame 10	protein-coding	7p14.1
HLTF	6596	helicase-like transcription factor	protein-coding	3q25.1-q26.1
FAM184A	79632	family with sequence similarity 184, member A	protein-coding	6q22.31
EPCAM	4072	epithelial cell adhesion molecule	protein-coding	2p21
INF2	64423	inverted formin, FH2 and WH2 domain containing	protein-coding	14q32.33
GPER	2852	G protein-coupled estrogen receptor 1	protein-coding	7p22.3
C1orf109	54955	chromosome 1 open reading frame 109	protein-coding	1p34.3
KDR	3791	kinase insert domain receptor (a type III receptor tyrosine kinase)	protein-coding	4q11-q12
FLT3	2322	fms-related tyrosine kinase 3	protein-coding	13q12
NOTCH1	4851	notch 1	protein-coding	9q34.3
APC	324	adenomatous polyposis coli	protein-coding	5q21-q22
JAK2	3717	Janus kinase 2	protein-coding	9p24
ALK	238	anaplastic lymphoma receptor tyrosine kinase	protein-coding	2p23
MYCN	4613	v-myc myelocytomatosis viral related oncogene, neuroblastoma derived (avian)	protein-coding	2p24.3
TSC1	7248	tuberous sclerosis 1	protein-coding	9q34
CDKN2C	1031	cyclin-dependent kinase inhibitor 2C (p18, inhibits CDK4)	protein-coding	1p32
FGFR2	2263	fibroblast growth factor receptor 2	protein-coding	10q26
CCND1	595	cyclin D1	protein-coding	11q13
NRAS	4893	neuroblastoma RAS viral (v-ras) oncogene homolog	protein-coding	1p13.2
FLCN	201163	folliculin	protein-coding	17p11.2
MET	4233	met proto-oncogene (hepatocyte growth factor receptor)	protein-coding	7q31
KRAS	3845	v-Ki-ras2 Kirsten rat sarcoma viral oncogene homolog	protein-coding	12p12.1
FBXW7	55294	F-box and WD repeat domain containing 7, E3 ubiquitin protein ligase	protein-coding	4q31.3
KDM6A	7403	lysine (K)-specific demethylase 6A	protein-coding	Xp11.2
SMAD4	4089	SMAD family member 4	protein-coding	18q21.1
TET2	54790	tet methylcytosine dioxygenase 2	protein-coding	4q24
SMARCB1	6598	SWI/SNF related, matrix associated, actin dependent regulator of chromatin, subfamily b, member 1	protein-coding	22q11.23|22q11
PIK3CA	5290	phosphatidylinositol-4,5-bisphosphate 3-kinase, catalytic subunit alpha	protein-coding	3q26.3
CCND3	896	cyclin D3	protein-coding	6p21
CDH1	999	cadherin 1, type 1, E-cadherin (epithelial)	protein-coding	16q22.1
MYCL1	4610	v-myc myelocytomatosis viral oncogene homolog 1, lung carcinoma derived (avian)	protein-coding	1p34.2
AMER1	139285	APC membrane recruitment protein 1	protein-coding	Xq11.2
PTEN	5728	phosphatase and tensin homolog	protein-coding	10q23.3
SETD2	29072	SET domain containing 2	protein-coding	3p21.31
STK11	6794	serine/threonine kinase 11	protein-coding	19p13.3
PDGFRA	5156	platelet-derived growth factor receptor, alpha polypeptide	protein-coding	4q12
MSH2	4436	mutS homolog 2, colon cancer, nonpolyposis type 1 (E. coli)	protein-coding	2p21
CDK4	1019	cyclin-dependent kinase 4	protein-coding	12q14
MLH1	4292	mutL homolog 1, colon cancer, nonpolyposis type 2 (E. coli)	protein-coding	3p21.3
BRCA2	675	breast cancer 2, early onset	protein-coding	13q12.3
HRAS	3265	v-Ha-ras Harvey rat sarcoma viral oncogene homolog	protein-coding	11p15.5
BRCA1	672	breast cancer 1, early onset	protein-coding	17q21
SMO	6608	smoothened, frizzled family receptor	protein-coding	7q32.3
MDM2	4193	MDM2 oncogene, E3 ubiquitin protein ligase	protein-coding	12q14.3-q15
GNAS	2778	GNAS complex locus	protein-coding	20q13.3
CCND2	894	cyclin D2	protein-coding	12p13
MLLT3	4300	myeloid/lymphoid or mixed-lineage leukemia (trithorax homolog, Drosophila); translocated to, 3	protein-coding	9p22
KDM5C	8242	lysine (K)-specific demethylase 5C	protein-coding	Xp11.22-p11.21
NF2	4771	neurofibromin 2 (merlin)	protein-coding	22q12.2
RUNX1	861	runt-related transcription factor 1	protein-coding	21q22.3
NF1	4763	neurofibromin 1	protein-coding	17q11.2
SMARCA4	6597	SWI/SNF related, matrix associated, actin dependent regulator of chromatin, subfamily a, member 4	protein-coding	19p13.2
SOCS1	8651	suppressor of cytokine signaling 1	protein-coding	16p13.13
AKT2	208	v-akt murine thymoma viral oncogene homolog 2	protein-coding	19q13.1-q13.2
FGFR3	2261	fibroblast growth factor receptor 3	protein-coding	4p16.3
VHL	7428	von Hippel-Lindau tumor suppressor, E3 ubiquitin protein ligase	protein-coding	3p25.3
PIK3R1	5295	phosphoinositide-3-kinase, regulatory subunit 1 (alpha)	protein-coding	5q13.1
